# Supplementary material for: Ngn3 Regulates Differentiation Competence of Retinal Progenitor Cells Through Transcriptional and Epigenetic Modification
Source: Int J Mol Sci. 2026 Apr 26;27(9):3845. doi: 10.3390/ijms27093845 (PMC13164411; doi:10.3390/ijms27093845)
Supplement: Supplementary file 1 [file ijms-27-03845-s001.zip]

Archive with 2 entries (2 files):
- Supplementary Material 1-DEGs.xlsx
- Supplementary Material 2-ATACseqLists.xlsx
