# Supplementary material for: Ngn3 Regulates Differentiation Competence of Retinal Progenitor Cells Through Transcriptional and Epigenetic Modification
Source: Int J Mol Sci. 2026 Apr 26;27(9):3845. doi: 10.3390/ijms27093845 (PMC13164411; doi:10.3390/ijms27093845)
Supplement: Supplementary file 1 [file ijms-27-03845-s001.zip › Supplementary Material 1-DEGs.xlsx]

## Sheet: UP
SYMBOL	baseMean	log2FoldChange	pvalue	padj
Btbd17	5963.31859467642	0.730273219110422	1.22031951395659e-05	0.000348752821809236
Tamalin	374.810971066909	0.945265025685692	0.000628840970759375	0.00953960073789032
Kctd10	1123.33051700407	0.515651678636145	0.00171472691168859	0.0216165460011753
Cnnm3	7307.04079529893	0.623907667866836	2.89979985452769e-06	9.9351099114585e-05
Sema6b	1046.89606903779	0.672776115360307	0.000486308302139124	0.00778966891150992
Fndc5	223.700274115924	1.57768521955138	9.94613265421204e-06	0.000291305527554933
Kcnh6	272.321335040693	0.728747062432196	0.00342980422009001	0.0375500393809309
Tgfb1	171.278585796214	1.01734499367048	0.00191961212686396	0.0236816100201127
Ppp1r17	323.730295847864	0.736504991758527	0.00310215320837	0.0345760826349573
Sh3gl1	2231.88699917049	0.557040087930697	0.000122525740040827	0.00245204255318613
Dll3	4993.66643257735	0.887664042296817	2.86414168854808e-05	0.000713811709645912
Cacna1b	1230.45511279237	0.751101502581056	9.2373928520402e-05	0.00193804124542804
Chd5	1179.97937695213	0.551687159891331	0.000905768746260567	0.0128765176062729
Adcy9	500.239456312506	0.723133447668565	0.00087633168159737	0.0125912485670036
Susd2	819.490900169663	1.40178263260712	6.87293169269342e-07	2.9182686155484e-05
Cbfa2t3	1315.26334367551	2.7845009464675	3.66915967425185e-07	1.64497242379168e-05
Neurl1a	1678.03583290934	0.57903559325598	0.000536057783752273	0.00841851998945595
Aplp1	10419.2114938406	0.512445920897754	0.000598159688558912	0.00914329809654336
Chrd	428.797546226763	0.715339297465232	0.00190053299310823	0.0235185462909692
Syngr3	265.274327354436	1.22288653778759	7.62781268765665e-05	0.00164773073535517
Stx1a	546.148531537461	0.675743807167234	0.00315531720437924	0.0349502009180723
Ttc9b	180.280857084353	1.04778744675345	0.000275845791134786	0.00489207176542907
Vav2	1367.49937929093	0.90863339153843	3.05062288407381e-05	0.000753188682444968
Spire2	331.162251806203	0.666813427545124	0.000988391038286985	0.0138426493582078
Plcd1	4920.52487502169	0.520886862601085	6.81984886253165e-05	0.00149738131660237
Sptbn4	327.934218679065	1.30385669822076	9.30393869235377e-07	3.79005624396645e-05
Galns	586.144931164038	0.502959438704811	0.00168910457499478	0.0213297627290844
Prrt1	441.417209333357	1.6174675386212	1.43710654911366e-06	5.53929152269527e-05
Ttbk1	1373.97845089512	0.716506389718102	0.00139249307308331	0.0182892911808406
Eps8	315.275577184957	1.04262460028126	6.02092782302672e-06	0.000188007571127585
Stard13	82.5393940848618	1.31577848989423	0.00206373284287428	0.025093115248585
Kcnq2	2072.84244728961	0.524761596730792	0.000597499461383167	0.00914191263603416
Eef1a2	724.743883699198	0.955237691148249	0.00196233477935281	0.024115982548708
Scube1	1570.06995383859	1.57584352144116	1.87073315641959e-11	2.47595204499847e-09
Abr	4791.12134749591	0.955690109043482	2.27808228343836e-09	1.78357173898467e-07
Gdap1l1	2530.02424025903	0.654447776376369	9.85329944002211e-06	0.000289540437662427
Rac3	264.493437306578	0.933798807276614	0.000118473358385155	0.00239182063154936
Mfng	2269.07944142904	0.743208733046026	1.3990734602151e-05	0.000393259702915102
Chd3	12254.5896203356	0.557996833323982	2.23228894472761e-05	0.00057787479940126
Cog1	2956.72138102749	1.07208523347024	1.7635989962643e-11	2.37863562101193e-09
Lsp1	118.681531906553	1.51491460918664	7.58148017692694e-06	0.000231336039619158
Otop3	1938.32575463711	0.571225584470693	0.000234424720115878	0.00425624067631203
Sult4a1	237.531132338629	0.827737650355405	0.0020711518377325	0.0251452246562834
Rab3d	946.872682991336	0.798350052524495	4.63010159370006e-05	0.00107700189244762
Slc25a22	3787.57581861902	0.945480130568406	1.338408625021e-09	1.1549171199778e-07
Arhgef25	2501.71212932089	0.773796220615148	7.76838377909179e-05	0.00167584085557021
Lrp11	1521.31988464474	0.643122866267807	2.12150938145432e-05	0.000552763402148405
Perp	64.9692202506168	1.67724706881148	0.00297227043880758	0.033383443346999
Arfgef3	349.483705941035	0.816165172240553	0.00166686387728509	0.0211153632442192
Dcn	101.084759651942	1.8846060241004	0.00129719251690009	0.017318530583549
Nuak1	3133.24865671097	0.965061875914894	1.68084048570339e-07	8.19179079186929e-06
Abtb3	343.802665527626	0.789568734007119	0.000997619671149649	0.0139241342733744
Srgn	57.1723563179464	2.62254127610095	3.24582415399797e-05	0.00079052318166415
Tbata	25.0418378255532	5.22796937532436	1.42647479221067e-06	5.51684829276655e-05
Lgr5	784.458594279699	0.841424019236934	1.62121274150954e-06	6.06860105227786e-05
Gamt	478.928230119508	0.834106677468679	7.49423576367391e-05	0.00162105773594294
Phlda1	336.294517461876	0.78228668388735	0.00391007841047262	0.0415332617393021
Adarb1	2220.79971822047	0.648862968750228	6.07160679909578e-06	0.000189221920632014
Shc2	1871.09752038152	1.48599087842055	0.000243850494610859	0.00438275525028476
Rasgef1c	160.174652287639	3.56471089000408	2.31401055355105e-13	5.08765334034169e-11
Pdlim4	184.86378481096	1.0599629426033	0.00386356098705652	0.0411754009576741
Tnip1	687.625870461831	0.693906319310378	0.00020667848327913	0.00384378870988416
Igfbp3	93.6263561982718	1.67163449565848	0.00182225050480424	0.0226897754865075
Sap30l	1194.90419514606	0.52108482174192	0.000818540424038293	0.0118892070640856
Ace	154.41902498499	1.0090998687749	0.000267180146742012	0.00474603883695275
Grin2c	425.709888251484	3.14146542971518	1.63507652305053e-07	8.04999331133775e-06
Galr2	557.027597751651	1.26897359685678	1.08536601513343e-06	4.34417070895051e-05
Aanat	118.846848980842	1.44292589967649	0.00110725781054567	0.015111809404131
Rhbdf2	1823.06336565069	0.78657639648472	1.74317456224127e-07	8.40178730449622e-06
Nxn	3791.3855205017	0.665183413599304	0.000264902710188767	0.00471362361256065
Dlg4	6251.66746801911	0.500456135349839	0.000877072641614334	0.0125912485670036
Ntn1	66.0096927686274	1.68531695106957	0.000120531779379618	0.00242318840902092
Krt12	33.8290814404768	1.76259583683248	0.00258410474078786	0.0299148389649791
Akap5	516.007305320021	0.571345466848298	0.00248624416810989	0.0291059218804987
Rab15	693.910687130743	0.65063568083931	0.000527797647232736	0.0083377482658321
Trim9	5438.51583020925	0.810127753873287	3.56556965173231e-07	1.61203923690996e-05
Susd6	2385.64117115262	0.772767856399921	2.34947202427301e-06	8.39844676828102e-05
Fbln5	35.2571891661933	2.71855642411218	0.000868166726764203	0.012519385412907
Chga	1616.16313297695	0.935254711674175	3.03701116300928e-08	1.77251015150178e-06
Asb2	142.842221655345	2.78713686257732	1.88203208404868e-11	2.47595204499847e-09
Tnfaip2	246.536845936919	1.67223598596862	8.71190083205909e-05	0.00183981589940195
Ryr2	2308.68872474152	0.763535684811089	0.000191015663235938	0.0035983584447615
Gadd45g	5491.36626564225	0.705288547309828	4.84100399471322e-05	0.00111475056119293
Thbs4	91.8705630502728	2.77076752266617	3.41366818748825e-09	2.57227109902284e-07
Galnt15	308.043305129251	1.72517655541571	1.77053579428014e-07	8.50811362221446e-06
Sema3g	1286.52997941287	4.1842250022592	3.78542804057958e-18	1.68767000142506e-15
Ebpl	2266.12779843956	0.585399887452076	0.00134119508679295	0.0177316154390665
Olfm4	67.765456780766	2.29610944340663	0.000207349287535629	0.00385180100109589
Ebf2	324.682572803369	2.73622175105716	1.06808737140907e-15	3.17459302057697e-13
Entpd4b	26.6523321496895	2.95505704583536	0.00395202731791188	0.0417577606665475
Bmp1	2384.14752263458	0.54580872159467	0.00166971737018867	0.0211348294885869
Cpne6	587.262020773535	0.813542535672291	0.00181368439427626	0.0226272101115126
Rai14	2559.18489164452	0.84258433975868	0.000112398269416522	0.00227776795976664
Col14a1	124.438293567206	2.01217983878509	2.01122583065701e-06	7.35311493896243e-05
Cacna1i	301.617422733593	1.43765497045392	6.62212207753081e-06	0.000205183512247818
Parvb	1266.96181101812	1.34832428286248	6.9391661674888e-10	6.40078258552846e-08
Nell2	453.938155238161	0.86418149187361	0.000516087864993958	0.00817691039797929
Septin3	7342.5927157329	0.592552723133853	0.000276858352350987	0.00489920237622199
Gsdmd	339.884390521634	1.47338128861341	4.64878969810164e-07	2.02752920256879e-05
Ly6h	125.086526778968	1.22421215478585	0.000374318725856223	0.00629090633507056
Lynx1	663.161085167938	1.30544835999005	2.10867186580764e-09	1.69220917231063e-07
Shank3	1520.50104492851	2.0910936131277	1.1582287210908e-05	0.000333744541714673
Tmem114	17.9144206669111	5.72602888099424	1.53653503079393e-05	0.000424464496458565
Crybg3	803.07130536026	0.95437447758457	3.82135099868709e-06	0.000125939801907449
Samsn1	539.613730669644	0.880021567201848	0.00263832733779268	0.0303767243698512
App	12847.7417844411	0.625085496701919	5.34920677982077e-05	0.00121779813923579
Dop1b	2719.86344800427	0.74386674264454	7.82081107087827e-06	0.000236504129705897
Nckap5l	1902.85237840814	0.573281177306308	6.98934927079533e-05	0.00152624565709204
Asic1	511.233906355373	1.07970413608149	0.000689242050328031	0.0103579914866713
Serping1	1698.60067707554	1.28690608829967	2.5686098443968e-16	8.77152936224866e-14
Serinc2	447.651666651311	0.890538354292662	0.000754754010733887	0.0111647943523308
Agap3	7608.89362628388	0.680774146955743	1.00359203079134e-05	0.000292866401712747
Tmem176a	1270.63390170639	0.598104716769023	0.000182125142134964	0.0034605775347979
Prph	610.736200802104	2.03329772355648	0.00160194758968103	0.0205033961837166
Rps6ka2	4748.77662558343	0.710391327351512	7.27021199897233e-05	0.00158122354956005
Gm1604b	4748.77662558343	0.710391327351512	7.27021199897233e-05	0.00158122354956005
Thbs2	100.327182654255	1.69273674824712	0.000754136597623514	0.0111647943523308
Foxp4	10026.7823953207	0.517407592369513	0.00104403030244693	0.0143710860671297
Slc37a1	430.202594043208	1.01699307693725	4.03845343971972e-05	0.000960254484555578
Xdh	91.6476416237262	1.60731496388739	0.000968730012086905	0.0136029017445274
Six2	1284.89355894433	0.797777731477934	0.000345461990401243	0.00588605620588105
Tmem178	224.278285361472	0.818630122579276	0.000378183479327502	0.00632275504500668
Pkdcc	1309.92484848562	1.24155934026276	5.71723447492926e-08	3.14252100419913e-06
Myo1f	82.1140375946344	1.70243618456895	0.0017997240145336	0.0225104131323038
Epb41l4a	1933.11565378931	0.722348438174418	3.09160760920448e-06	0.000105127758745195
Ppp2r5b	1573.22894328685	0.515332950046816	0.0031653683910156	0.0350373535695175
Gal	35.7757766152522	8.6372640906753	3.66807706614887e-11	4.46004825088556e-09
Col17a1	759.151527622181	0.577726182149167	0.00432055178659939	0.0448543701002071
Vwa2	38.9344840111963	1.91494599454698	0.000512388562159327	0.00815048208390207
Hspa12a	6854.43309077486	0.616348634487364	7.47202692859962e-05	0.00161843498251044
Bhlhe22	3760.02424163878	1.86509429967072	1.19813086950878e-18	5.82727286533815e-16
Banp	1251.2714276966	0.638743691009035	0.00350323857374371	0.0381717441334599
Jph3	160.741713419564	1.15266181700075	0.000331841385761951	0.00569022889046935
Baiap2	2790.97279230622	0.705550574654491	1.41469126712824e-07	7.09556088669006e-06
Rbfox3	1437.33738956256	3.28749445520303	2.59929697782521e-11	3.25927472610114e-09
Fbxl16	5429.63497422218	0.597636349638262	4.59935647976236e-06	0.000147344653692986
Sdc3	11099.1422209736	0.802858384014702	4.4204230740899e-07	1.94377507778474e-05
Ccr1	22.2088268701405	2.67429744289489	0.00347603417590072	0.0379526180429977
Prkar1b	704.19742372278	1.28879544507188	5.02142679857842e-09	3.55039207564685e-07
Cplx2	29944.2266625436	0.514794623892386	0.000224716926664208	0.00411724506045724
Unc5a	1064.72766531244	0.898737277023736	2.4273871116614e-05	0.000620375209270151
Cnga3	287.064411083681	0.755300611633716	0.00398368943069489	0.041981756639956
Ogfrl1	1405.79604349507	0.559845924896243	0.000196017162810361	0.00367962042468572
Sphkap	2644.36	0.762739563573417	0.000226366488878374	0.00413802066799305
Tuba4a	347.740784844472	0.933528430322151	1.37096229348759e-05	0.000386712562574269
Tfcp2l1	95.6564764567511	1.59338583845994	8.88705423514178e-06	0.000264143000877825
Pkp1	75.8789407619337	2.14395513954568	5.03298536187317e-05	0.00115070391820604
Lrrn2	1159.30018779388	0.987256946784044	1.01354229538999e-06	4.06683846025233e-05
Syt2	311.508710225052	1.8632711778961	2.27732014522741e-08	1.35808673813506e-06
Ppfia4	391.485237517455	1.14565980006738	1.96684542980083e-05	0.000523513584548978
Barhl1	58.3201832999938	1.51370543559556	0.00359297771271396	0.0388593613807676
Ralgds	14509.9710093284	0.680812353371403	6.44523442515853e-07	2.74392606163911e-05
Lhx3	265.355883984967	1.39923402747137	3.13317785594383e-06	0.000106316077352851
Grin1	397.000269092294	0.90637277666858	6.10947284180268e-05	0.00136760166124035
Ube2l6	379.746167118898	0.773396919108231	0.000161233904993127	0.00312914652374811
Syt13	421.811741737515	3.51581500595092	4.67077480647804e-07	2.03159717192338e-05
Chgb	10835.9290148141	0.924857252705338	2.98322813253818e-11	3.71169081606494e-09
Mal	20.2664949766887	5.29602904594564	2.05705348903987e-05	0.000541241122935899
Fam110a	4752.61659172431	0.571811801341643	0.00020187838587578	0.00377200010862196
Fam210b	1198.35490158522	0.697220330895842	5.33300745136959e-06	0.000168958520927139
Stmn2	1383.71162690215	0.714948362838147	1.23339640668148e-05	0.000351616559986462
Nfatc2	271.625327458248	1.43439894495794	7.79794404161371e-06	0.000236504129705897
Chrna4	2188.75522218665	1.03927886288961	9.49665368961171e-06	0.000280186198011522
Stmn3	1258.25686273965	0.525473380893714	0.000542900190470086	0.00849555305186452
Pex5l	1526.03966871242	1.27185325133353	2.49836117503852e-13	5.41874281883355e-11
Serpini1	908.022694212356	0.765585809657336	0.000137281186718598	0.00271350128920382
Tspan2	294.656940249157	1.14393096733233	0.000132285996152045	0.00262122251634607
Efna3	46.4316132733541	1.39089915741135	0.00419540327441854	0.0437738317047037
Gbp3	1122.83526873285	0.75410238490307	0.000952249336083032	0.013430230091505
Enho	845.695161469977	0.623916530519201	0.000122214193101172	0.00244886117262648
Npr2	4352.49229416159	0.887807692243162	6.40902884017285e-06	0.000198965015251014
Elavl4	1096.86892191468	1.55962903669935	1.07895456553089e-08	7.15860086404335e-07
Lrrc38	305.618305670997	1.01494760353537	5.65919565413813e-06	0.000177402520017416
Plk3	593.963102126027	0.679766149149897	0.00376588821342417	0.0403179351758951
Nsun4	883.625336097488	0.550948112275864	0.00199401180196208	0.0244491133854022
Hpca	1460.3817711849	1.64245996319255	0.000338407695806999	0.00578428489638161
Rnf19b	1634.22986385426	0.771994408684615	9.56157723279571e-07	3.87533622692856e-05
Nipal3	2532.99282114149	0.501595624542666	0.00251791150487388	0.0293056415179302
Kcnab2	2371.12903972638	0.949533646321997	1.36787978433229e-06	5.3417203256772e-05
Slc2a5	101.851767187439	1.08092167511449	0.00230962983826762	0.0273980479705804
Plch2	9041.6202068371	0.644515974404277	0.00071102699959233	0.0106256828151368
Prxl2b	315.389365973915	0.866884069022155	0.000422302075412267	0.00692333841712654
Afap1	9242.95790354156	0.560378722641261	0.00113393328034091	0.0154103549106449
Dpysl5	7580.63104757741	0.753281035161272	2.17559334317678e-05	0.000564107805460216
Uchl1	1418.06525970363	0.547865954687308	0.000401105320843689	0.00662318971146215
Asphd2	815.074162193502	0.99189271400541	3.44761416729038e-06	0.000114563576366482
Rimbp2	289.796722649201	0.830515415220589	0.00056127066227643	0.00870376244399682
Cfap251	1570.35517505465	0.673939301575396	1.20772292291655e-07	6.13416231418059e-06
Ncor2	30395.5296590284	0.503676560368501	0.000101874005399428	0.00209679160966029
Aacs	1135.99702324368	0.518302942316799	0.00304798426519892	0.0340906950915977
Uncx	377.02340685237	3.64871179940868	7.75171126203637e-06	0.000235934395279815
Limk1	2968.31566877942	0.590671697480254	0.00228441841846282	0.0271994922969794
Akr1b8	87.3332680370649	1.95812193129897	3.83892030789326e-06	0.000126259571601817
Tmem176b	1959.98017721378	0.600503340835254	4.95789604904349e-06	0.00015788538013323
Prickle2	1467.70727789399	0.756838551452683	0.000437375968968878	0.0071340287621448
Abtb1	2654.62560833962	0.526894539868773	4.82770710551741e-05	0.0011132859057982
Chchd6	418.766435865658	0.585425026474433	0.00166315850722951	0.0211017344197895
Ret	2544.59950080832	1.04330133402738	5.98371107069351e-08	3.2555444977841e-06
A2m	543.042281092624	0.965280055279224	0.00373490982735857	0.0400971924609398
Atp2b2	1282.2038969702	0.798106308875259	5.33858333602367e-06	0.000168958520927139
Scnn1a	95.5473618295034	1.50238483751601	0.000184713856037561	0.00349556531156673
Tnfrsf1a	605.821	0.586063904961363	0.00171752525739341	0.0216165460011753
Prmt8	1357.26248746934	1.18737193588676	1.10777033679345e-06	4.42281440436191e-05
Ppm1n	287.079439919081	0.846483265354842	0.00195286291100797	0.0240179691353854
Psd3	1222.18434355508	0.92033877685179	1.50023537432679e-05	0.000418761352312087
Ryr1	491.638660025843	0.791322295789526	0.00176350754697645	0.0220954692653959
Lrfn1	1749.3574688334	0.863676243344827	5.5628063124455e-05	0.00126284358295262
Sez6l2	3330.20907292606	0.682387997430067	1.29952597329951e-05	0.000367207603370725
Pgm2l1	3003.19657271621	0.562244228481852	0.00295393524400837	0.0332431843894954
Syt3	122.33662443032	1.40187958143285	0.000286794878783034	0.00505830527963484
Cpxm2	37.8905726951199	2.08653371882327	0.000940420770178248	0.0132867547195078
Fam53b	7841.6238935508	0.952521907846753	1.60684640178994e-07	7.93534915345493e-06
Porcn	1737.81800310196	0.599400013979646	0.000315535928020268	0.00545435139222406
Dcx	1013.67829182444	1.51158388827586	3.16942711576116e-10	3.22475617287324e-08
L1cam	3790.47866399104	0.923093570104638	3.92924166444139e-06	0.000128965907391174
Plxna3	4713.48307276295	0.520635080327218	0.00351612033007345	0.0382342352965304
Arhgef7	8615.35992495263	0.52468064677618	0.000143329158838257	0.00281915808744366
Dusp4	5207.17934796384	0.529192916873575	0.000189941497583112	0.00358232789213742
Cbln1	365.573552361602	0.628798228355266	0.00393055296703887	0.0416955552683238
Snx20	31.0676643067354	1.93352463649483	0.00212331664592557	0.02562348283241
Tbc1d9	2790.61973464591	0.808487653449114	4.18616937841726e-07	1.85090960120102e-05
Gse1	21839.8724452478	0.504168370601598	0.000603612260617641	0.00919620026670973
6430548M08Rik	4631.35	0.540474129344569	0.000161048694413534	0.00312914652374811
Cotl1	4231.15681822166	0.645201409843498	0.000220589130537921	0.00405550463360095
Rab3a	2510.46638111761	0.731218216770713	1.53057835704474e-08	9.6715679647906e-07
Smpd3	2035.78378420246	0.626635878387358	0.000335894062827113	0.00574744105370487
Bcar1	2513.44370379695	0.630805201700119	0.000164497620084666	0.00318094795464927
2310022B05Rik	3583.00323339739	0.554420511890941	0.000231357695453241	0.00421485926450002
Nectin1	4684.69144547922	0.62589810717459	4.20772445268408e-05	0.000993146727434992
Trim29	28.1306929098747	2.91232406247217	0.000589911641331851	0.00906904391127989
Clmp	364.564825928788	1.20267201570493	7.30903767758547e-05	0.00158741616678277
Kcnj5	21.3413670589292	2.58715798008989	0.00352489180655197	0.0383036651964517
Drd2	223.83750585216	1.83940625537737	1.43918041430774e-06	5.53929152269527e-05
Chrna3	2238.5953539098	1.27882943470698	1.2340399103884e-10	1.36595452149889e-08
Stra6	308.52989250559	0.860192721055488	0.00244695643361117	0.0287929990905127
Loxl1	441.711870857755	1.31826949230774	2.2917440379247e-05	0.000590409178309653
Igdcc3	1448.55552584408	0.570690646350944	0.000466379818839705	0.00753057956979604
Cmtm7	384.684987520042	0.811286492822237	0.000205015373006353	0.00381728159716006
Pth1r	363.505160942211	1.14665832635236	0.000388632911696442	0.00644375850488418
Ltf	20.7509136866466	5.94249264649294	8.46053830940598e-06	0.000253342611690235
Vipr1	97.4409660014968	3.11043622581056	1.05134059959127e-08	7.03084025976663e-07
Trak1	3572.55310524001	0.612388321878006	1.72527762518441e-05	0.000467748410206248
Slco2a1	88.5159394790737	1.84761847939122	2.086310268606e-05	0.000546720947405707
Rab6b	1762.06974791507	0.587384901671101	0.000528952232336801	0.00834777121829465
Pygm	634.460688139091	0.608344392853637	0.0010317102594015	0.0142259017726753
Sgpp2	114.746045457481	1.75618411575305	2.79798707138965e-05	0.000700588026455598
Chpf	1720.83450931051	0.522379964333676	0.000358276478234368	0.00607216206511258
Mycbp2	8417.33612133651	0.614506007247036	0.000646700305817125	0.00977357806814017
Phldb2	534.140037186854	1.46665638383164	7.16910039352043e-13	1.40322025995126e-10
Podxl2	7080.15156616683	0.66055005033722	1.76325654839133e-05	0.000475754877254247
Rac2	86.3696123357589	1.66469648792722	0.000541377079380639	0.00848545129302662
Shf	2372.82011210431	0.768431326942619	4.98907809962466e-05	0.00114556085120137
Snap91	3470.60808965215	0.746295856282815	0.000182987759660667	0.00347157629143464
Asprv1	85.2625532287125	2.06530217066642	1.76370188140982e-05	0.000475754877254247
Cplx1	675.117268275738	0.967848822705121	3.72824077682891e-06	0.000123124000963177
Qsox1	5174.23896255132	0.840021689419082	7.23146100509953e-06	0.000222346645846451
Gadd45gip1	627.294467122298	0.56933698418947	0.00208669218826343	0.0252956266024381
Nrxn2	3695.81679162444	0.687757948816433	0.000267315832311856	0.00474603883695275
Engase	1652.39168984223	0.55784111847209	5.269678690801e-05	0.00120139691743403
Lgals3bp	744.577	0.760675306209265	0.000501805320773126	0.00801390586906335
Trim36	704.18518677587	0.538402607091111	0.000996091187668764	0.0139241342733744
Rhov	33.5738921848306	2.7413691284463	0.000139368420036273	0.00274798911742283
Cacna1a	2272.43874894149	1.32175917253713	1.91203292805594e-11	2.49496979636567e-09
Ttyh2	12377.9941995169	0.634439445803419	4.09889412297948e-05	0.000971746686467069
Adgrb1	2303.36010349611	0.608837040652639	0.000384427328878512	0.00640047575570551
Glis1	465.225615448324	0.980183028340758	1.17310669850076e-05	0.000337425851450486
Filip1	428.576749432676	0.84033422080631	0.000152354407355266	0.0029820588268927
1700020L24Rik	113.745341314015	0.954584409557029	0.00394137815439074	0.0417516046812875
Chrnb4	3491.07721935485	0.704958070693974	0.000232022446930629	0.00422217718054036
Impg2	8215.54891250399	0.673379802086747	0.000715756193649065	0.0106764748216241
Gdpd5	11319.0735390205	0.721925636396935	4.36324329085628e-06	0.00014090554289385
Ccl2	98.4192022851993	1.82962161243645	0.00262154934564064	0.0302626497860128
Prdm8	1725.84710765742	0.658599530892075	2.47876931008854e-07	1.17012492432121e-05
Ntng2	14789.113158179	0.552033681786446	6.60864022672853e-05	0.00145498869189291
Igfbpl1	4834.24868495052	2.29155468440908	1.72823070994473e-07	8.35485026946174e-06
Mpv17l2	392.612104271286	0.746684013630541	0.000650792375086696	0.00982616897473328
Aldh1b1	223.752175382487	1.52899294839358	2.81143670605243e-05	0.000702859176513108
Kcnc2	1025.66767068534	0.756272809817799	0.000375482520547464	0.00629727738222235
Abca7	2513.64286892821	0.740215905590442	2.34428276532296e-06	8.39844676828102e-05
Slc2a6	60.0931149884185	2.30815738910296	7.33042222424621e-06	0.000224958464051915
Gmip	2083.92	0.751015578410549	4.97193805538539e-05	0.00114326082792171
Lzts1	957.501993426967	1.00248531210282	2.87704136581404e-07	1.33458132720565e-05
Pcdh8	873.698944836559	1.40058133960096	4.98932640618588e-08	2.79019821669977e-06
Siah2	1381.92420296963	0.82991361218312	4.07823605017287e-06	0.00013331097475616
Micall2	190.598797177691	0.98570034001644	0.000996864110716325	0.0139241342733744
Dner	1629.78286060975	0.703832303223391	1.06830139796509e-07	5.47803113014047e-06
Dpp10	56.6776016088411	1.61935423438693	0.00164392775232817	0.0209283895582558
Atoh7	706.894007898135	0.932505485182086	0.00156074278563335	0.0200720526517751
Trim67	4098.46093034846	0.513903078467862	0.000215684131418512	0.00397900035547944
Inhbb	5874.38564455403	0.551653730214367	0.000124476509220596	0.00248179872421189
Psd	1459.03279257641	0.612840775154216	0.00104656725907875	0.014393662817664
Ppp1r14a	563.535981492111	2.00638196843229	1.10456704872741e-16	4.01668072612275e-14
Spry1	816.53158776636	0.998520532118613	8.35243881445798e-05	0.0017755846751265
Mxd4	5240.67942712707	0.567692738834094	4.73995421577503e-05	0.00109859753545233
Man1c1	690.78488104806	0.92903419137468	1.10998602704973e-05	0.000321575374262601
Slc12a9	2220.46233846354	0.517299497667547	0.000603912466112901	0.00919620026670973
Icam1	137.183179196569	1.6256370952109	0.00285417601048778	0.0323513594409102
Arhgef4	332.140362837659	0.593260026897203	0.00366913800139411	0.0394702848005197
Themis2	59.2245992180255	2.11280408023203	0.00100792255701903	0.0139819853415345
6430571L13Rik	919.047574493138	0.617552725089455	0.00201313098704779	0.0246083414639124
Ccdc92	395.479157204331	0.664736813215484	0.00145232275108254	0.0189356459422215
Neurod6	53.2401249986658	1.43205532310069	0.00419726049498238	0.0437738317047037
Slc24a2	250.939723653902	0.690215501040498	0.00255578716857291	0.0296604367719416
Igsf8	4552.64568217527	0.814801342555961	9.97236332048718e-06	0.0002915417692055
Dexi	752.734588607251	0.546353960846651	0.000615167184345107	0.00934984214842705
Neurod2	5349.39451530193	1.72863155298187	6.19729785909772e-06	0.000192764788059144
Galnt18	333.312698933988	0.803110152498899	0.000413073534382347	0.00679285883897199
Gpr162	6738.91677874779	0.603350777649054	0.000106851653992763	0.00217635665810133
Srcin1	2657.7818886692	0.730161420795638	0.000383174286331893	0.00639287660668076
Olfml2b	182.636476446271	2.24194676202718	4.44626368722773e-07	1.94979596120232e-05
Tm6sf1	268.596086537007	0.957082942792218	0.00306280728987375	0.0342004217214429
Sema6c	3984.84389268423	0.751620189333593	0.000256122587373782	0.00459817396795212
Rap1gap2	1618.28467067079	0.649213904429614	8.12779882155573e-05	0.00173703290394101
St6galnac5	785.684273395113	0.807890082978445	3.05498960916931e-05	0.000753188682444968
Akna	1918.34271797725	0.52666262248082	0.000544549361478157	0.00850116655629972
Pcsk1n	1250.86942861396	0.649053623156245	0.00164558427554635	0.0209283895582558
Mreg	233.471177566482	0.986671737323999	0.000169224883610046	0.00325666592558902
Snx22	707.840543375866	0.602137684948621	0.00248571921894712	0.0291059218804987
Ajap1	416.325873185729	0.964131643492239	2.0101506871075e-05	0.000531514308535016
Rcan2	292.62435022819	1.01682289548747	2.0623821863843e-05	0.000541755058780163
Orai2	827.703741927763	0.712986463325795	0.000143690866535722	0.00282281322876173
Gabbr2	964.886619476252	0.746592615381916	4.24636320355894e-05	0.0010007948519401
Tbc1d2	163.34431847342	0.950291996857538	0.00307844888792177	0.0343357224816848
Tmem120a	617.002506019354	0.606207920914548	9.96259249277377e-05	0.00206855898459274
Pik3cd	275.932429271905	0.944391958688966	0.000767096071294033	0.0112936245036691
Disp2	555.022148809004	0.842436678029383	0.00038637819397827	0.00641299897968069
Cacna2d1	2769.92998813222	0.536390802530434	1.66852377443888e-05	0.000455438887410613
Gbp7	2947.49213603872	0.931287769666895	1.78454904968887e-09	1.46132715548502e-07
Spns2	1054.53410197095	0.608792347804257	0.00460120000523009	0.0471277983943477
Marchf9	1320.61702782969	0.59777826566193	0.00280493425089003	0.0319058786157228
Dok4	980.286291455783	1.04822287337077	1.10116898182937e-08	7.24334514686939e-07
Col16a1	523.780273382155	0.622716723098115	0.00181440619398858	0.0226272101115126
Klc3	3692.87046769429	0.752453943425642	2.72082303473734e-07	1.27315480196893e-05
Dlk1	319.46238280561	1.06853023230991	0.000350995582074021	0.00595505189459623
Kcnd3	4614.95687282809	1.4892157962667	4.68079283153231e-13	9.63163140334533e-11
Atp1a3	39882.8277914661	0.515944673283885	0.00116250817886404	0.0157453639415762
Igsf21	10669.2584263955	0.62551128545816	8.01208255586147e-05	0.00171917012060931
Trim62	1453.04067238989	1.13276011001532	1.69467306983782e-07	8.21737243833747e-06
Iffo2	1765.94518740261	1.56854198859954	6.75374354768737e-12	1.02027021367796e-09
Nacad	2044.42632593436	0.580102987237881	0.000953885803374433	0.0134414988096222
Pde9a	964.124697479264	0.596268061367099	0.000122821629565404	0.00245397151070212
Clvs1	344.883881952607	1.09043618253984	3.692888176441e-05	0.000890731359116688
Irf8	1985.82902632249	1.42061187751344	2.18696862528295e-17	8.77521160894782e-15
Bicdl1	1473.28439453493	0.518510577177609	0.00493145404923592	0.049811099742125
Kif21b	14267.305431403	0.779576295215078	1.42499957896156e-06	5.51684829276655e-05
Slc39a11	489.077054376873	0.977427126762407	8.09932882303446e-05	0.00173325636812937
Plekha6	1961.20572670701	0.847615081027936	2.04078693858401e-05	0.000537842863124358
Enc1	5716.84407339341	0.800568927665188	3.58746744389658e-06	0.000118964571228389
Oasl1	144.313782872731	1.29164442228996	0.00377556738749971	0.0403179351758951
Sgsm1	1265.23045098621	0.677623984632541	4.81561494965529e-05	0.00111209525096356
Grk3	1907.02866844232	0.513232523395178	0.003753183285545	0.0402395402358031
Isl1	82.7694210048801	1.6001413354066	0.000201436574211177	0.00377200010862196
Stab1	1062.81556313599	0.730511096197045	0.000101143970735624	0.00208926734917215
Adora1	19.5463092877739	2.38493555213248	0.00189893588820236	0.0235169143562097
Mfap4	3892.7980608936	0.818694074270658	3.05124407978461e-08	1.77436476378779e-06
Xkr7	2245.29671842768	1.4814607456765	1.53038919024855e-10	1.63751643356595e-08
Dusp15	135.462718370692	1.02629404566991	0.00246761152997852	0.0289299963887182
Map3k9	2300.73674421482	0.527463298882536	0.00191659866593399	0.0236808380202006
Gpr153	847.905703715959	1.3997674563291	1.06501632327679e-07	5.47803113014047e-06
Notum	457.448767589947	2.91097856990578	3.46361581363327e-05	0.000837214364590572
Fam89a	779.720579163746	0.693500828348932	0.000434095380730359	0.00708772213705215
Synpo	985.41588242398	0.858647388088722	6.41087411984423e-05	0.00141923489135862
Kcnj6	99.1976492322938	1.40797331453298	0.00133375974298369	0.0176884899166929
Fbrsl1	7099.23590364202	0.511215669575491	0.000110414348229101	0.00224039227443371
Mdga1	6493.07219973565	0.957361016296374	4.2063502035528e-06	0.000136554871641642
Vps37d	869.910988528151	0.542422582025386	0.000809523156121575	0.0118009506410093
Col6a6	25.7940601767112	3.8112658070898	0.000182192399807117	0.0034605775347979
Wfikkn2	269.204374793302	0.974072108819904	0.000105866500710535	0.00216177778168459
Pcsk9	83.2966518542237	1.1063549650613	0.003541861251374	0.0383927628085311
Neurog3	74656.0800565797	6.14418272482382	2.0033227155777e-07	9.56944332887564e-06
Rin3	204.852266227541	0.956853914967349	0.00492932098954378	0.049811099742125
Cnpy1	136.745010737128	1.70396873707739	4.48075832155372e-05	0.00104871577142935
Dok7	208.651741180277	1.36103290017766	9.6782345452463e-05	0.00202224783838848
Hs6st1	1692.6176057784	0.594334901616989	5.90406170176648e-05	0.00133090154934483
Frrs1l	532.988832658752	1.97241400284396	3.95757136130608e-10	3.92092718203472e-08
C2cd4c	263.463078154085	2.25525959546275	2.47155380810867e-09	1.91634969179441e-07
B3gat1	1532.02835066046	1.06174143053487	1.6230478176557e-09	1.35676653507156e-07
Olig1	79.8512693730802	1.37883296241597	0.00133888814466525	0.0177303256781166
Camk2n1	2519.06780220023	0.726111924997307	2.50575502366921e-05	0.000635345468086743
Kctd11	273.053076782237	0.765156080586308	0.00226771181369755	0.0270206196064185
Gap43	917.674077668674	1.07841405658518	3.60242116082025e-09	2.70181587061519e-07
Flrt1	527.20544152786	1.36433995623504	4.0073757796439e-06	0.000131262002578132
Ccdc88b	428.586144655566	0.955780770283093	0.000198519348378867	0.00372223778210376
Sstr2	560.026077287297	1.79675727955359	6.55517387405457e-10	6.08153414327028e-08
Phldb1	3158.85839610164	0.736105765716887	0.000219693161647364	0.00404366427114702
Lurap1l	1144.65778532094	0.590511785095499	0.00186032350615518	0.0230921827330167
P2ry6	32.092687636165	2.39809410552114	0.000368372100857476	0.00621700548765771
Gm12185	118.795609890969	1.04527587473715	0.00147332358805758	0.0191317504759904
Rimkla	663.73768826049	0.807523629704264	0.00114729261084014	0.0155787194619156
Mrgpre	234.343206422173	1.33628116529012	1.51478772286834e-05	0.000420628770796485
Elfn1	1959.8309606154	0.55665780345863	0.00397148677929199	0.0418806588749254
Lingo1	906.96026684302	0.754137332877714	4.93477304352343e-06	0.000157461446020976
Zfpm1	2375.20242867293	1.11578943400481	1.01284118978002e-09	8.88311535298872e-08
Tmsb4x	6073.99732229783	0.647357986742975	4.07143052013965e-10	3.98454023464887e-08
Dscam	994.020708773487	0.642758870261816	0.00387862034843949	0.041281072010911
Carmil2	397.663351464203	0.744150268086456	0.000283151764700612	0.00499954436022533
Trhde	264.849441486033	1.37614358451094	2.18416051234956e-06	7.87770252206978e-05
Ptges	183.263533814426	1.36661049833841	0.000816984754633098	0.0118881281159213
Rtn4rl2	903.719993422363	0.671046412542095	2.61130928847764e-05	0.00065898607044129
Lingo3	4410.03715197652	0.655306251215391	0.000530621790368556	0.00836317982744713
Cited1	315.674204242566	0.792462164525191	0.00317120835917297	0.0350778043864412
Islr2	4151.64024152442	1.62767529136745	2.09915878678915e-14	5.34785690920094e-12
Nhlh1	2313.6158117809	2.88678425283542	3.8303352380874e-10	3.81843978703744e-08
Pcdh19	2516.4626652233	0.771364490835242	1.05844620239807e-05	0.000307198219683346
Plpp7	269.975856711882	0.860676897168915	0.000217572539245946	0.00400922991377433
Tmem198	802.492660535981	0.593461484363954	0.000120251464562846	0.00242162610568842
Rgs14	34.2140759104509	3.01050945701786	0.0023248758550357	0.0275585358000908
Mtcl1	9443.42359518624	0.548481479985474	0.000392102639465992	0.00648788387982389
Foxo6	1934.09280787992	0.659888319675834	0.000135097741335953	0.00267363594135886
Bhlha15	329.960431365286	0.804350875632102	0.000513180177384152	0.00815499192773825
Lrrc15	28.5061109173989	3.73594918578223	8.67700220599555e-05	0.00183728081010856
Cntn2	409.104930244859	2.29472147850598	5.9546924999869e-12	9.24986977056521e-10
Brsk2	9475.86614011093	0.540126879075748	2.01848889059525e-05	0.000532841228520621
Mast1	3576.32998178688	0.500902564806124	0.00217086004164957	0.0260405857014019
Tmem120b	147.198214449255	0.91954778487829	0.00322085794083678	0.0355046496912296
Trim65	918.049272729156	0.652423488573076	0.000213559882859546	0.0039443453623656
Tmem119	50.8831826842684	3.26294140374287	3.53482405167058e-07	1.6026532776642e-05
Tmem158	3626.38334970546	0.840232499404466	9.16105049519183e-06	0.000271783475873991
Lrtm2	1377.64415147232	0.559848352414302	0.00334738960249071	0.0367731711977932
Cntn1	3237.48413953601	0.525395299896336	5.08880025843688e-05	0.00116181001632876
Map6	6219.43079906192	0.8052880803758	7.82452915101753e-06	0.000236504129705897
Alk	125.553747853548	0.958799882690539	0.00363566183930236	0.0391894047908848
Nkain3	80.1062	1.94645131071084	8.71119211098458e-05	0.00183981589940195
Abcd2	3287.6899947512	0.835100121861258	7.76158010640138e-06	0.000235934395279815
Fry	1051.0802649719	0.518586855405548	0.00243638329075795	0.0287317794391367
Nbeal2	943.147141028599	0.611062629987054	0.000984497014538862	0.0138001546579465
Ebf1	859.705212925048	0.838832538057378	0.000306883818124162	0.00535378834879651
Camk2b	1319.26256210751	0.617341744533944	0.00243466906806817	0.0287317794391367
Adamts17	97.4691830013383	1.10290986165703	0.00215018763974967	0.0258312212709448
Sez6l	1973.92439200998	0.726933316879859	1.1799110404233e-05	0.000338775889066081
Mmel1	155.473133923471	1.56045837174806	1.76682538069677e-05	0.000475797774499718
Kcnh1	173.648176915884	1.14326366181854	0.000312131152796	0.00541004859867797
Spock2	5891.34218446992	1.11190584765328	1.19361446738921e-08	7.75818963676174e-07
Kl	32.0222643478225	2.93336522882935	0.000376628926283726	0.00630991050819812
Tlcd3b	5572.62483369241	0.588642095617339	0.000365569528544497	0.00617620098225176
Kcnc1	3273.60362457446	1.34437601267414	1.66383825261198e-09	1.38365823598043e-07
Alox5ap	40.5625591218145	1.84929096323754	0.00377266516638604	0.0403179351758951
Pwwp2b	567.152379723477	0.592170985546693	0.000262493373642928	0.00468633887315794
Fam78b	1357.91605187098	0.815737210850136	4.21150538707867e-06	0.000136554871641642
Ifitm2	308.404671484838	0.664214915545855	0.00408540462806832	0.0428287029918331
Obscn	134.817693566289	1.19672194878416	0.00297721390406456	0.0333922314187534
Pclo	4558.36542527558	0.53644641942863	0.00282731235716605	0.0320921947188932
Tmem91	316.572398312527	0.691636790036881	0.00275373051964641	0.0314879650228691
Kalrn	3953.63225224363	0.656973682764356	0.0011890884015659	0.0160647044150948
Lmtk3	5386.45207192775	0.506031920277884	0.00249378273656573	0.029172895715656
Ap3b2	3476.69547843843	0.572927055718597	1.03966597357215e-05	0.000302842810813667
Ncs1	2416.14567623959	0.643020458751225	0.00037953752182949	0.00633879003679845
Shisal1	8656.22473856128	0.634119692957879	3.42132330062499e-06	0.000113925807002139
Tcp11	1624.19981630985	0.512316196820387	0.000552987081456947	0.00859190963928751
Calml3	25.0471115507888	3.92516770551583	0.000460460966298495	0.00744999849706738
Numbl	5412.80105433573	0.801646688329003	2.37988261508422e-06	8.48824799380039e-05
Grm4	283.587710185118	2.64655907540308	1.43153059133827e-11	1.98069534404993e-09
Srrm4	23701.6723686523	0.566531625739206	2.39579636523031e-05	0.000614257694280294
Vps37b	3641.23664317833	0.528157160877409	0.00022602026898489	0.00413640287024799
Tecpr1	12472.7705186747	0.644670901319063	2.52197192501496e-06	8.89618668054728e-05
Rtl8b	1350.46882725261	0.574938630522309	8.09534599588833e-05	0.00173325636812937
Insm1	26001.5209963471	0.855959487435238	2.51481232776161e-06	8.89047089439951e-05
Slc4a5	881.214442312188	0.501810185437601	0.00275446123938369	0.0314879650228691
Actc1	108.164446850298	1.70490775046093	6.00802292580091e-05	0.00134677050222213
Flnc	658.789447569548	1.15188094163915	3.0900227938704e-05	0.000759492585629709
Trp53i11	10259.5412748033	0.701504056208128	0.000446445265799584	0.00724514309007414
Slc7a14	93.3872671334096	1.25876240667228	0.000545557729158175	0.00850116655629972
Tspear	37.5017376320957	1.89286037807012	0.00131184074284901	0.0174875780089092
Ccdc92b	607.015819623165	0.58895026204384	0.000939647654998222	0.0132867547195078
Cldn3	26.871710080272	4.94502682637879	4.11974599979979e-06	0.000134394153042249
Slc17a7	3147.39829264515	1.05624478241669	2.02341596928337e-07	9.6367437112754e-06
Syndig1l	276.567626958864	0.961084249293672	0.000591189263075331	0.00907338700425782
Hpcal1	433.480886360989	0.607405195309306	0.00103577239276648	0.0142696539947657
Gng3	668.658552068014	0.684192728122168	0.000105577469996994	0.00215932147159954
Csf2rb	87.8862690375442	1.70251554886559	0.00120493364856402	0.0162650841542914
Csf2rb2	53.6866880564555	1.71668404612486	0.00394884335864139	0.0417516046812875
Nalf2	167.011063919501	1.95160862863978	2.16795897941117e-06	7.83687874314172e-05
Lrrtm2	907.517643471084	0.794866670516963	2.97603262610203e-05	0.000735983415237868
Gpr27	96.7254237836502	1.39534603775162	9.67750424413785e-05	0.00202224783838848
Nlrc5	3892.68177201557	0.723154750383908	3.37386483435759e-06	0.000112642694617509
Kcnd3os	38.5202642942596	2.7565734060717	2.11595335333511e-05	0.000552763402148405
Heg1	5435.07600912496	0.766280060009754	2.81089319358479e-06	9.68129522683172e-05
Cdk2ap1rt	245.934494255158	0.732838412365656	0.00402702421728207	0.0423827794671326
Nkain1	2150.69565654407	1.11586448072991	1.58626232530969e-07	7.85787355593227e-06
Dact3	4317.99139413125	0.522519247238468	0.000129512844519817	0.00257262519126617
Ly6c1	38.0070815541558	2.32809268987829	0.000974928098839882	0.013677968519563
Trim71	211.376211301584	1.47572045829627	2.85668285586394e-05	0.000713060028563238
Atg4a	578.272152957024	0.987175018329655	4.482361490346e-05	0.00104871577142935
St6galnac4	1631.24168741971	1.32596853374909	1.08216802000876e-10	1.20616643896809e-08
Tmprss11g	18.5463069974876	5.7717188717349	3.88285066566354e-05	0.00092462541815875
6530402F18Rik	3394.22668679275	0.630961669167756	0.000369256877773382	0.00622539168935166
Fzd10	1057.02935946139	0.577823168910665	0.000256493313912364	0.00459968456792563
Ctsf	6455.64389272965	0.728399619709675	1.36248732451681e-08	8.78229781465656e-07
A830036E02Rik	2088.26425112114	0.633181017760713	0.0012980805166361	0.017318530583549
Zfp703	1531.46335333869	0.69807995546856	0.000294390969790466	0.00516390717501308
Gm15612	769.252607226665	0.643978966936687	0.00132393599020269	0.0175903747042659
Srrm4os	1545.5272563908	0.529369735525925	0.000320810751725018	0.00552152032882417
Ubap1l	4166.70428605648	0.611858147436629	0.00037512927264338	0.00629727738222235
Nwd2	314.394920502867	2.50433406204962	7.40563337031202e-15	2.0493175102329e-12
Tcerg1l	65.0338217518609	1.75860129522671	0.000510643641843619	0.00813078417816477
Slc22a13b	40.9358241207477	1.65867446719608	0.00202758385306345	0.0247661498034006
Eif4e3	216.353150073356	1.16743	0.000328353281314821	0.00563643867925441
Tmem151b	1465.41548523124	0.839228558033958	0.000241378893234157	0.0043529564454025

## Sheet: DOWN
SYMBOL	baseMean	log2FoldChange	pvalue	padj
Cdc45	274.368200110849	-1.38861	2.31835844243306e-05	0.000596308541683504
Klf6	1347.82717948833	-0.632894	0.0010518672543882	0.0144418044764162
Ngfr	1505.35387468499	-1.15442	2.40022673672269e-11	3.05743167653961e-09
Lhx2	4225.67850441053	-0.858607	1.04627440756136e-07	5.4170013681806e-06
Sox9	3238.92863628129	-0.635053	1.25750413090032e-05	0.000355960164037921
Uhrf1	1919.64668203909	-1.56951	1.56935904662856e-12	2.79869029982094e-10
Efnb2	6706.76529704419	-1.06974	2.51517821442479e-21	2.01843051707589e-18
Ube2c	661.770427598914	-1.59572	3.18722272639979e-07	1.4574052637811e-05
Tubb6	758.524037893424	-0.972018	2.28502298636401e-05	0.000589624098571421
Foxm1	2133.19689698487	-1.524	0.000168209766621768	0.00324101651173995
Tulp3	2850.66377061702	-0.793436	2.46388897811194e-06	8.74898630502138e-05
Aif1l	513.36144805689	-1.64031	2.46258705466925e-11	3.11216710452295e-09
Ltbp1	1030.29848181196	-0.801716	1.94571205378116e-08	1.1975578032079e-06
Siae	219.205485133493	-1.07083	6.39207937695407e-05	0.0014170286464104
Spag5	1434.97282915094	-1.43492	1.74932649510988e-08	1.09674571275444e-06
Ccne1	283.790499939653	-1.21784	4.31379366036543e-05	0.00101370993043726
Metrn	95.0093575856755	-1.5654	0.000157422139595358	0.00306629288896298
Dbf4	1130.63093538687	-1.0454	4.06398230563685e-07	1.80184850843844e-05
Axl	579.719092861013	-0.723076	0.00199824376533704	0.024482299567679
Chaf1a	719.395839778791	-0.72387	0.000240652160443933	0.00434962519721298
Mcm2	1896.71702574299	-0.910175	4.80521259011569e-07	2.08442329922586e-05
Bcam	276.713859206524	-0.715228	0.00489803883511516	0.0496297495603525
Prkar2b	753.133643185075	-0.772556	7.56308255239252e-07	3.16938576934465e-05
Rab3b	105.777447265368	-1.06391	0.00180816386761511	0.0225844592025079
Fosb	2169.46662504249	-0.903938	0.00010813733718646	0.00219975191615042
Cp	2708.0308529769	-1.80131	8.69962125412189e-24	1.99469887326652e-20
Crot	1712.45799304381	-0.513449	0.000881467651099744	0.0126255412684981
Calb2	620.55641131419	-0.936477	0.000102931559449643	0.00211530285424683
Kif20a	703.64816589964	-1.40659	9.05897129585542e-08	4.75151925812024e-06
Hlf	987.819098569393	-0.76156	8.39565131491273e-07	3.45513342575255e-05
Map3k20	313.986273304026	-0.660978	0.00362358372092858	0.0391376303639998
Etv1	184.687521870248	-1.83664	6.48417328238597e-12	9.9115220173614e-10
Ndrg2	896.347991919223	-1.00859	6.88237291604747e-08	3.70553696632525e-06
Chn2	796.18487779876	-0.572266	0.000734001223371515	0.0109181831650721
Slbp	1057.99959946804	-0.58861	0.002706961634574	0.0310777784226844
Nes	1828.69240500019	-0.819365	3.06855692792145e-08	1.77799056653932e-06
Cd44	1283.3823203046	-1.00999	3.91432894031782e-09	2.90856386537505e-07
Spc25	875.01920309691	-1.93536	9.13071212675191e-13	1.76563770643817e-10
Slc1a6	2443.60150315791	-1.01454	6.51646008024121e-10	6.08076652836461e-08
Slc1a3	4093.56645973621	-1.58978	1.579981110474e-21	1.33466825384777e-18
Msh6	1470.5663774728	-0.603313	3.0796621927032e-05	0.000758107027498258
Mcm5	1249.60242849303	-0.937823	8.0169246562989e-06	0.000241863986341349
Asf1b	208.856656919647	-1.43641	5.79787564733638e-05	0.00130880315245779
Kit	1519.7599404285	-1.29132	1.30072418394087e-14	3.42239723807392e-12
Ephb3	2386.72257414224	-0.801228	6.87019382766918e-11	7.93284970748851e-09
Crip2	679.94031409548	-0.737724	0.000858369661512685	0.0124003897995307
Cdc20	1357.52407927631	-1.40156	0.00277274130231585	0.0316618483031411
Epha2	1504.49742887334	-0.670905	0.000615871515987182	0.00935169142061899
Ptbp1	5128.05691358994	-0.530516	0.000543080213782742	0.00849555305186452
Pola1	567.744617441031	-0.900646	2.15928407767571e-06	7.82313982995375e-05
Gmnn	204.288859740621	-1.64499	5.58289098640423e-06	0.000175696863395663
Cnp	899.468894992288	-0.882812	3.27274949717213e-06	0.000110120816414282
Clic1	1046.12699134613	-0.648181	0.000800586790248064	0.0116919180923398
Pole	807.901461383965	-1.35736	2.25863151770517e-09	1.77701156172392e-07
Dennd2c	39.447435910471	-1.7821	0.00131525663798309	0.017518563518364
Id3	466.566891776475	-1.20379	9.82186046755042e-10	8.70943980686101e-08
Met	246.962679228426	-1.1573	1.29314228676466e-06	5.08699355455216e-05
Mrtfb	1091.21449125609	-0.510163	0.00209313713439765	0.0253354834140892
Sardh	211.587217419504	-0.860491	0.00153506044114589	0.0198394132467555
Cox4i2	264.480489007423	-1.5852	1.8962765841141e-08	1.17728269999831e-06
Prox1	5266.52116693249	-0.505987	0.000180071347150182	0.0034343674220354
Eya4	110.702192770115	-1.62217	2.93288958105587e-05	0.000727556070725607
Tnfrsf22	68.2995127070309	-1.4111	0.00294280004862732	0.033168497739093
Kif11	1258.90159413924	-1.6566	8.45032893921247e-10	7.61953817271686e-08
Etv5	921.330978976175	-1.58953	2.69049408881055e-13	5.75765735005459e-11
Rnf168	887.75652684882	-0.702052	3.71918815656395e-05	0.000894156161637886
Slc9a5	629.250237601862	-1.19508	1.33000849996578e-06	5.20649668889042e-05
Entpd2	126.259641535846	-1.3953	3.69611891072719e-05	0.000890731359116688
Sash1	1558.26942016927	-0.535944	0.000308428279731538	0.00536324365080303
Itga2	142.134558332566	-1.37579	1.49682587066569e-06	5.7336647313089e-05
Fam184b	864.101555226739	-1.39034	3.43306444336504e-15	9.83940791357302e-13
Ncapg	599.013193093147	-1.47794	6.24808135243003e-10	5.9338287400297e-08
Celsr1	680.933499875491	-0.652846	0.00262291396046998	0.0302626497860128
Lonrf3	260.550790816738	-1.26754	1.6197730401653e-06	6.06860105227786e-05
E2f3	785.675983111263	-0.706596	2.94350290778224e-05	0.000729062062807176
Sulf1	471.214717678154	-1.1466	1.58050289457567e-05	0.000435112717974947
Brca1	728.006569423815	-1.14116	1.05147392699126e-07	5.42641689009959e-06
Rarb	366.253454730491	-1.07408	3.3757717203129e-06	0.000112642694617509
Igfbp4	2975.74221914659	-0.661163	1.95037728100845e-05	0.000520117171268421
Cdc6	282.027640388036	-1.6312	9.21114645065426e-07	3.76180408480918e-05
Etv4	250.750421918541	-1.75603	1.91549771781314e-10	2.03600916363582e-08
Slc12a4	449.366842555864	-0.770609	4.18503151950388e-05	0.000990704364130343
Mybl2	434.195324154833	-1.06085	0.000193526770085352	0.00363712489446124
Cadps2	234.439782091718	-0.707831	0.00348761739156367	0.0380309627559005
Pmp22	446.356032797898	-1.01149	2.69451598262193e-05	0.00067785237493859
Tbx5	544.10546556687	-0.748358	0.000257514527665134	0.00461284393864442
Kpna2	2443.19144879039	-1.14245	1.55736862734197e-07	7.73862738973334e-06
Septin8	3692.82452539645	-0.775193	3.83108749157812e-07	1.70802650666191e-05
Dnah11	760.397982328702	-1.26207	3.58445278102441e-12	5.93097599334451e-10
Plod1	610.322921464089	-0.558971	0.00245358675297405	0.0288416533443206
Chtf18	442.303594128913	-0.70146	0.000787000492390773	0.0115098810473934
Fbxo5	760.884609943042	-1.15586	3.18573895894886e-05	0.00077943765687697
Hey2	436.744	-1.40748	5.43292589279081e-10	5.19038455829122e-08
Nr2e1	1782.92260528787	-1.77433	1.00999212654049e-22	1.15788383078392e-19
Cep57l1	351.262566244205	-0.626568	0.00357346328908415	0.0386743666822661
Plagl1	6450.42384752174	-1.01736	3.03577605531563e-10	3.12334651844973e-08
Popdc3	33.6126669578848	-1.96679	0.00302624387470086	0.0338711396017774
Lin7a	1045.0646398625	-0.661822	0.00100749183536833	0.0139819853415345
Septin10	290.347118281837	-0.811108	0.0016040255837167	0.020513633959086
Cdk1	954.676879268979	-1.79319	0.000439586280752426	0.00716280183358014
Tmpo	7139.4466743622	-0.669748	3.3643001709583e-06	0.000112642694617509
Myb	3326.42118355168	-1.68108	9.97640091569411e-24	2.00151543371113e-20
Nedd1	645.755	-0.779409	2.12043213433961e-05	0.000552763402148405
Mtfr2	159.456494042372	-1.47763	0.000316408761553514	0.00546060282035903
Nudt4	4899.98277478077	-0.564815	0.000509515051123899	0.00812087047719819
Ascl1	3898.43784255444	-1.19532	1.37126807422708e-12	2.48428026606165e-10
Mybpc1	93.3121636161484	-1.33341	0.00251364685306641	0.0292772365687343
Hkdc1	2688.36813226428	-1.47102	7.93000579857765e-22	7.48685841571596e-19
Cobl	499.647311943135	-1.21587	5.08399034409107e-08	2.83326545217575e-06
Grb10	5830.31571641183	-0.794604	2.79968530532402e-06	9.66342992482805e-05
E2f7	822.795457992754	-1.20417	2.69930300307462e-06	9.39779028185417e-05
Hmmr	544.47013478925	-1.57942	3.36585967872531e-08	1.92935885155505e-06
Kremen1	3596.60904237168	-0.545375	9.47637603023205e-06	0.000280102827412936
Pttg1	311.86480080416	-1.52262	0.000129389074943924	0.00257262519126617
Tns3	2152.70652837475	-1.54693	1.00920409190853e-20	6.95155658177591e-18
Ska2	991.630635554279	-0.611707	0.0015854424258674	0.0203245614498177
Prr11	693.441146328835	-0.893829	0.00107745662964627	0.0147426930143416
Nrcam	2730.2309591353	-0.510193	0.000692455279978702	0.0103965455974351
Id2	584.586494839107	-1.0349	1.35490564946355e-07	6.81700177864891e-06
Rrm2	818.74806459304	-1.71041	7.03268502380224e-10	6.41332924045602e-08
Cep112	151.926948781529	-1.21746	0.000334962949060898	0.0057376257549919
Slc13a5	34.1753429198182	-2.02847	0.0010855573882439	0.0148282519840976
Pimreg	598.329642608349	-1.44871	3.40946190465696e-07	1.55459839686773e-05
Aurkb	1026.68253665334	-1.60165	4.82596634210541e-09	3.45789106208892e-07
Top2a	6607.54423449091	-1.65169	2.88567126946491e-05	0.000718062385657547
Adam11	5404.97642104037	-0.608497	1.6655321129337e-05	0.000455396770231447
Ston2	1317.35422648474	-0.644871	1.64314694602588e-06	6.13314150784079e-05
Tshr	217.228195614506	-2.03566	4.04939925259552e-14	9.70042656778479e-12
Pole2	106.403669535365	-1.51638	0.00044010002177556	0.00716389994878067
Npas3	238.486334954443	-1.06979	5.91864205690157e-05	0.00133231704085933
Mthfd1	699.420943153434	-0.657501	0.000485852454900244	0.00778966891150992
Fut8	549.713796602067	-0.553492	0.0041694863324918	0.043567874763342
Prkch	499.936263896837	-0.801361	1.6754627176056e-05	0.00045655647907589
Zfp36l1	2085.15524701074	-1.50024	3.09545057080094e-13	6.5371028501783e-11
Cdca7l	271.32945748881	-1.19678	3.64074805757714e-07	1.64140467202565e-05
Efcab11	82.1295811926822	-1.76265	1.14020630299989e-05	0.000329142287106982
Vsx2	5930.85642855012	-1.24766	5.94045586881672e-12	9.24986977056521e-10
Fos	5428.88440752024	-0.676884	3.81058799985241e-05	0.00091283488653181
Gli3	2636.19527583897	-1.4282	5.38494223131473e-19	2.98028699353798e-16
Nedd9	310.548552445235	-1.09852	1.50728492911067e-05	0.000419998665142816
Dek	4042.64356851548	-0.59371	4.77584427275308e-05	0.00110450000832402
Id4	279.788877553879	-0.926637	0.000555564525590822	0.00862360796492523
Cenpp	93.4786931422765	-1.53962	0.000547591116534291	0.00852457557747368
Shc3	100.04067118762	-1.8159	1.19909798930987e-07	6.10968975505504e-06
Sema4d	2525.89222900762	-1.05572	7.26275346033965e-08	3.86888214895326e-06
Mxd3	322.306325460893	-1.27626	2.57207373583891e-05	0.00065010682614511
Iqgap2	460.517826914992	-1.27137	2.59328626502418e-06	9.06802713586887e-05
Depdc1b	265.709466063914	-1.71542	1.41938290763169e-07	7.09691453815845e-06
Dhfr	365.71632471925	-0.710943	0.00115681520345932	0.0156947455752511
Cenpk	72.1547633526772	-1.35002	0.00132275962179105	0.0175893056584476
Emb	565.902084785688	-0.963791	9.22669111306251e-06	0.000273225816170947
Gpx8	130.021712978061	-1.11891	0.00122286558493155	0.0164655978507982
Dnajc9	831.598910508459	-0.681351	0.00348794873374988	0.0380309627559005
Arhgef3	228.115507716729	-1.21807	7.40940682325606e-06	0.00022694843418561
Ska3	249.828196896281	-1.93642	9.75692450768667e-09	6.55224428235862e-07
Fgf9	1106.9315618846	-0.855095	8.85796501500604e-07	3.63607003812908e-05
Spata13	1505.23202790405	-0.821767	4.27677326862278e-05	0.00100648403169202
Cacna2d3	189.475215823282	-0.807467	0.00281719988360674	0.032000041140756
Diaph3	130.031581698003	-1.4082	6.91788866410512e-05	0.00151269908799574
Pbk	609.778372130884	-1.61604	8.10848212817913e-07	3.37708961418314e-05
Esco2	457.837151790463	-1.96662	2.22035367281145e-09	1.75550130288787e-07
Bora	846.548357272559	-1.08999	1.5081248991624e-06	5.74950228778066e-05
Sorbs3	496.811690813953	-1.24031	6.7002695075153e-09	4.65538206041648e-07
Spry2	1885.83535973419	-0.638022	0.000179712034161665	0.00343378350987467
Ednrb	347.79301385112	-1.16765	9.86782675397805e-06	0.000289540437662427
Ajuba	486.774191016366	-1.20681	2.12611298673833e-08	1.29258005443751e-06
Sema5a	4456.38827377344	-1.26125	4.44166649260752e-16	1.45487239196634e-13
Shcbp1	324.997433543259	-1.60835	2.74466188981616e-06	9.51443268499988e-05
Sybu	277.771279395028	-1.21512	2.34219479829392e-06	8.39844676828102e-05
Atad2	1461.61449228955	-1.40579	1.31980421422694e-09	1.14501933180229e-07
Tbc1d31	637.665485253048	-0.827588	4.1919742903775e-05	0.000990886411790264
Gtse1	527.985393408715	-1.41212	8.12184791946847e-07	3.37708961418314e-05
Enpp2	177.865799769297	-1.1136	0.000349858607916981	0.0059420430233519
Adamts20	203.628822716235	-0.736419	0.00397031342513669	0.0418806588749254
Col2a1	12556.6217824499	-1.50406	2.70440695892723e-33	4.29057548471475e-29
Hes1	1151.88602685461	-1.70847	4.46756245110513e-23	5.51572133386441e-20
Mcm4	1153.42013912191	-0.883822	9.33542757793187e-07	3.7932560158432e-05
Nde1	999.140809926903	-1.14662	1.46455382112776e-06	5.62346622705754e-05
B3gnt5	421.881707718054	-0.679751	0.00134903234389049	0.0178205507155904
Gbe1	843.183426417952	-0.60704	0.000292919737178286	0.00514372186182877
Adamts1	1520.0795792872	-1.59913	1.97560971085092e-24	6.34170717183145e-21
Pros1	511.199811216288	-0.688262	0.000668864624014553	0.0100611782712592
Chaf1b	521.733461553457	-1.17677	1.39868320759115e-05	0.000393259702915102
Mis18a	202.356562956186	-1.44335	1.94646584983307e-05	0.000520117171268421
Racgap1	2685.58956840985	-1.31707	0.00221427072205906	0.026521675439588
Vwa5a	287.471707638123	-0.867212	0.00377332459420316	0.0403179351758951
Cdca3	639.037871907011	-1.0954	8.26392088435482e-05	0.0017614333359083
Pde10a	1513.56726633218	-0.565455	0.000787404946419813	0.0115098810473934
Cenpq	235.675132461655	-0.698932	0.00456793028122736	0.0468767781417514
Sgo1	386.667135804258	-1.5104	9.60489815546795e-07	3.88308854899901e-05
Cyp39a1	279.662007132419	-1.62761	3.46614869602651e-07	1.57596845810837e-05
Ndc80	316.939569359019	-1.88664	2.15776633005977e-09	1.71827960457486e-07
Crim1	840.13939861916	-0.827961	7.48880532512149e-07	3.14647448869633e-05
Cyp1b1	2284.77814029126	-1.13038	3.06458685391689e-09	2.33111938414057e-07
Jpt2	1087.77073820474	-0.882137	0.000154657424329793	0.00301977087651239
Sox8	2043.28734301083	-1.67103	1.03948509634032e-20	6.95155658177591e-18
Nudt12	46.9339797610046	-1.57813	0.00200791011065112	0.0245632296310598
Kifc5b	597.737250633367	-1.35436	8.21645575904817e-07	3.40759986906261e-05
Cdh2	10557.488377978	-0.713924	2.84786414357822e-08	1.66818319359235e-06
Spry4	296.415683542952	-0.847006	3.72147237367045e-05	0.000894156161637886
Impa2	90.2340065828887	-1.34504	0.000896684700465298	0.0127813405350515
Cep192	1937.87057561749	-0.776621	1.79979947111059e-06	6.68675497947338e-05
Megf10	607.663021793757	-1.00732	3.39767373980208e-09	2.57227109902284e-07
Fbn2	1944.69534863508	-0.760185	4.96519743399012e-07	2.14224244127799e-05
Slc27a6	190.439032543346	-1.63674	9.50288967011267e-08	4.93596696457309e-06
Isoc1	1677.17405235946	-0.66333	0.000103257437346825	0.00211657965442725
Incenp	1609.86493997147	-1.16254	9.64698922711369e-07	3.89030595716519e-05
Fam111a	204.876172802294	-1.19421	0.000725476748643917	0.0108114222987325
Pcsk5	285.292028244866	-1.78211	6.63563610920788e-09	4.63051998055593e-07
Cdca5	405.088721496318	-1.81078	3.66901036462961e-07	1.64497242379168e-05
Kif20b	515.597034541637	-1.24604	7.00524380134685e-08	3.74780543372057e-06
Tjp2	1972.53963331164	-1.0549	9.12288527350596e-12	1.29197025454404e-09
Gldc	6004.56769258257	-0.592439	1.20191743503494e-05	0.000344478122005549
Tcf7l2	547.516869321727	-1.20011	9.51232280951167e-10	8.48182117181458e-08
Cyp26a1	458.415681024923	-1.6537	1.9644283385794e-08	1.20339980283204e-06
Cep55	393.596753255609	-1.63847	3.78692655910062e-07	1.69304098255055e-05
Plce1	441.167474974375	-1.73463	1.75442053400911e-17	7.22011527457597e-15
Hells	767.315785343041	-1.18167	8.31218659089462e-07	3.43505622586313e-05
Arhgap19	957.674367676671	-0.915762	5.64491102886168e-05	0.0012766244703942
Sat1	1690.43170569752	-1.25902	7.11463489302838e-13	1.40322025995126e-10
Prdx4	742.790397351598	-0.57855	0.002751701610967	0.0314879650228691
Itgb8	1292.5495948274	-1.1752	1.78072248237258e-11	2.38171632017333e-09
Atp10a	104.269552067953	-1.16175	0.00205829221880583	0.0250459364001771
Cdk2	571.501428339083	-0.92265	1.51990406353927e-05	0.000421320556473321
Prim1	476.17666824842	-0.979478	8.32049308715248e-05	0.001771139443618
Gli1	914.807081817576	-1.81747	3.40852518549619e-11	4.17609383413846e-09
Katnal2	361.264440243966	-0.6494	0.00445855495191065	0.0459895931736285
Pidd1	872.629358799443	-0.757706	4.51336050608975e-05	0.00105443138461049
Tk1	747.768147724515	-0.939703	0.000568729616738306	0.00881091732495156
Prps2	208.134405719447	-1.42976	1.99451939811233e-05	0.000528251424747574
Tyms	431.479216106708	-0.979639	4.06459216143907e-05	0.000965040002826879
Plk4	590.803191378008	-1.35605	1.40840802806278e-06	5.47335323254422e-05
Larp1b	322.363939598022	-0.735652	0.00139448268236336	0.0183004473032968
Rdh10	3124.45378325432	-0.827751	2.41753208386992e-09	1.88356261874331e-07
Adam23	1127.75169576373	-1.68676	5.81098085898709e-22	5.82914017417142e-19
Sgo2a	169.619266863518	-1.73512	1.84399914047344e-06	6.80372096657443e-05
Poglut2	365.819047762781	-0.622354	0.0025478955946518	0.0296116758103992
Stk17b	309.512806732127	-1.30923	4.31010059886096e-06	0.000139469989136529
Pms1	258.564425473072	-0.709077	0.00168829077715452	0.0213297627290844
Col9a1	775.211781773482	-1.23437	1.27543748728857e-06	5.0296736292338e-05
Fn1	5724.11339278765	-0.541923	0.00229439971572908	0.0272701691810702
Bard1	496.639211268538	-1.03972	1.57200944487889e-06	5.92271164091694e-05
Slc16a14	423.598036579949	-0.667496	0.00279502366143349	0.0318156948695089
Epha4	962.686320784332	-0.630827	0.00014607654776077	0.00286617187232318
Pask	862.747564581457	-0.951124	1.82616718968981e-06	6.75345239505104e-05
Lrrfip1	1475.35648147199	-1.012	4.90923009969581e-10	4.71815228144417e-08
Mcm6	1713.08400814977	-1.46116	1.40057080335207e-10	1.5291946526395e-08
Rgs2	846.41814603157	-0.560345	0.00232720799754918	0.027565821668387
Dbi	641.462397211935	-1.32957	9.54114302060058e-09	6.43425821347224e-07
Ube2t	237.441446277062	-1.05491	0.000163498517831995	0.00316926474783034
Nucks1	4847.50863727187	-0.535712	0.000749123572352688	0.0111122304401669
Atp2b4	670.421552304136	-0.510961	0.00291135934589442	0.0329065616208489
Glul	6989.28443173337	-0.536954	3.40631900185706e-05	0.000825852265555979
Tagln2	1065.34509930966	-1.13964	1.193939464349e-08	7.75818963676174e-07
Cenpf	2690.58567356952	-1.66643	6.22923387996197e-05	0.00138860005240819
Slc30a10	2288.36108112928	-1.01545	2.92772905121873e-09	2.24832781206032e-07
Nek2	879.387721769926	-1.93879	0.000360512500124129	0.00610361353058256
Mcm10	325.63975492043	-1.52525	1.68136364190617e-06	6.26122655512621e-05
Enkur	44.1099558517292	-2.75316	2.44169698503696e-06	8.6894094478588e-05
Nuf2	495.59306699418	-1.8915	4.39809217632296e-09	3.22325933470244e-07
Cenpl	327.395922995646	-0.833361	0.00313948633736108	0.034819768577449
Plxdc2	558.974987052047	-0.589273	0.00183391690428147	0.0228173382276881
Prkcq	36.8919120380409	-2.56012	0.000348750515400793	0.00592949764002407
Mastl	258.354759222888	-1.26573	3.8720367386026e-05	0.00092342035147952
Pkn3	212.823637987414	-1.3003	7.27067276993965e-05	0.00158122354956005
Lamc3	1176.66976966966	-0.82334	3.10209043709915e-05	0.000761292836627544
Phf19	108.286648133347	-1.08436	0.0029556401323246	0.0332431843894954
Gca	269.447910168148	-1.11517	8.22057566667812e-05	0.00175452446077372
Sapcd2	832.008354372152	-1.30604	7.18949168270196e-07	3.04462642499648e-05
Dapl1	406.095786934851	-1.55455	1.60922884044413e-09	1.3522577428863e-07
Pkp4	3214.97179344167	-1.30276	6.40950956984464e-14	1.49090766081169e-11
Itga6	1103.68461942605	-1.11006	1.70147617097226e-08	1.07092911937666e-06
Kif18a	431.758568060318	-1.62856	5.23239166093239e-08	2.90587841377041e-06
Ccdc34	996.994742568215	-0.749208	0.000927070483503081	0.0131212356792103
Iftap	525.700158429977	-0.716479	0.00302459391260454	0.0338711396017774
Prrg4	41.9454770082148	-2.71171	1.98913613795471e-06	7.28895776579294e-05
Dut	810.646062023428	-0.597431	0.00277361736537174	0.0316618483031411
Sord	259.509928111844	-0.811315	0.00141476032292214	0.0185307165965577
Wdr76	679.399614943087	-0.683689	0.000855270516942182	0.0123667493665964
Pacsin3	415.272229731721	-0.646849	0.000450903857915884	0.00731010799954538
Nusap1	1010.41066020185	-1.47371	7.60441687598099e-09	5.19365493019127e-07
Rad51	331.319234483127	-1.29937	2.73755382870174e-07	1.27725985321694e-05
Knl1	892.072256120925	-1.72407	9.98746765070125e-11	1.12097101953675e-08
Cdc25b	1839.87766720939	-0.95056	0.000146944294812483	0.00287967757233255
Knstrn	877.472892443736	-1.66212	1.89978952834618e-08	1.17728269999831e-06
Adra1d	84.0267750508842	-1.44047	0.0016122938503872	0.0205865682567339
Pcna	1937.81056303847	-0.781307	4.60561367873352e-05	0.00107442005150688
Spred1	2621.21446560946	-0.587599	8.70577710450481e-06	0.000259235106729689
Bub1	669.402324797623	-1.56795	1.08382555137853e-08	7.15860086404335e-07
Bcl2l11	1826.13035960598	-0.522383	3.2627914499852e-05	0.000793451557155492
Gins1	195.287280242224	-1.44461	5.46096599873586e-05	0.0012414802305908
Tpx2	1904.19828678802	-1.62955	6.5199606843927e-05	0.00144139626700417
Necab3	463.289176484357	-0.799656	0.00101882247320844	0.0140804297674203
E2f1	2607.17168316157	-0.799088	0.000221392515338355	0.00406561770157963
Aurka	450.12928546504	-1.18725	0.000229850655403219	0.00419693176248198
E2f5	526.296229280689	-0.606331	0.00306418731684953	0.0342004217214429
Car2	2567.75971523178	-0.681081	3.22595585846674e-05	0.000786878290705033
Col9a3	1122.59904594985	-0.619774	0.00112866577041561	0.0153778315918256
Hps3	905.555919946576	-0.5121	0.000309078364932557	0.00536425253895105
Dsn1	350.529566779554	-0.835369	0.000895832726528243	0.0127805468984696
Rbl1	1066.79817527944	-1.04338	2.62629292516206e-08	1.54402935710077e-06
Fam83d	349.869546238322	-1.43309	4.48371618413516e-06	0.000144505310753754
Nceh1	462.045853845221	-0.703061	0.000775466688610283	0.0113872281355856
Ect2	934.896561710024	-1.8772	8.7215470762583e-12	1.26108856372924e-09
Ccna2	1899.19990993588	-1.45937	2.71680230710717e-09	2.09637870332068e-07
Slc7a11	178.993885739936	-1.28137	7.21730174561253e-05	0.00157388169860165
Wwtr1	1148.77197734275	-0.973716	3.81209663542156e-10	3.81843978703744e-08
4930579G24Rik	160.179117078087	-1.04239	0.000514890045984155	0.00817407046295321
Vangl1	193.224717428947	-1.01615	0.00410283716960679	0.0429553402297384
Notch2	1331.68534382203	-1.35128	1.37757597308091e-12	2.48428026606165e-10
Gpsm2	818.549065467173	-1.33045	3.29608393763908e-08	1.89613430821173e-06
Efna1	80.4868261659215	-1.27999	0.00152686414555194	0.0197939807864817
Neurog2	2159.43825910234	-0.60848	0.000309154741341416	0.00536425253895105
Hadh	399.202839661784	-1.04376	1.79991057483519e-05	0.00048308636665727
Lef1	122.45386870974	-1.09107	0.000469639602000123	0.00756039680250951
Sfrp2	537.705152239105	-1.57617	2.15967987302111e-12	3.7677023871727e-10
Rrh	384.974784411863	-1.57471	1.40981188345959e-14	3.64959366605264e-12
Ctso	303.148679731199	-1.09414	3.86517424310163e-05	0.000923155455383648
Pdgfc	200.497560760863	-1.36575	7.31034401644571e-07	3.08765845957773e-05
Alpk1	538.850417586873	-0.674572	0.000203786089760611	0.0037987999310776
Iqgap3	1423.23506701734	-1.54932	0.000574209605600676	0.00888723642226697
Ntrk1	682.020489014292	-0.568631	0.000898563170773784	0.0127967514560064
Cd1d1	1090.67843104769	-0.595664	0.000518944008303851	0.00821405456930652
Dapp1	107.779583933494	-1.34377	0.00016523140394516	0.00319129245886862
Manba	262.830954914089	-1.08445	3.20805973957425e-06	0.000108398650147719
Depdc1a	294.347409243546	-1.62942	1.64398752335706e-07	8.06911307335803e-06
Cth	372.721596639108	-0.887308	0.000100540249243946	0.00208215612950365
Ccn1	549.709088255536	-1.04315	0.000127340212892131	0.00253574493414231
Pdlim5	729.653720606513	-0.610763	0.000999599070425723	0.0139241342733744
Smc2	1354.90708492765	-1.28156	1.41491253077659e-09	1.21440353577349e-07
Kif24	785.485949845573	-0.661179	0.00197356147091335	0.0242168666729047
Plpp3	1415.77267214047	-0.526407	0.000201829582557159	0.00377200010862196
Dab1	1783.85147011497	-0.771425	1.10894916553984e-07	5.66835481111926e-06
Cdkn2c	758.325643816431	-1.35597	1.45017085901299e-10	1.56209679779587e-08
Eps15	1013.71394008365	-0.556462	0.000203080588292296	0.00379005051405971
Usp1	2359.27550599315	-1.01786	5.6440468661647e-07	2.42860461667409e-05
Nfia	1444.19839607345	-0.55314	0.000916003032836317	0.0129989820309663
Cyp2j13	115.075077880788	-1.58044	3.27109198779368e-06	0.000110120816414282
Hook1	5748.9029619349	-0.528271	0.000291075787308966	0.00512805267777702
Pdpn	796.643445016807	-1.52427	1.08194210400814e-12	2.04296126698008e-10
Ndc1	1335.61219507485	-0.667892	1.66425818270565e-05	0.000455396770231447
Lrrc42	1408.89634301876	-0.682346	0.00027645093143375	0.00489739232837935
Col9a2	392.903409252763	-0.613353	0.00330279464475078	0.0363330048308773
Kcnq4	429.026209550041	-0.80967	2.16899373021671e-05	0.00056330662410968
Slc2a1	9854.69451105385	-0.824432	1.82129954687365e-07	8.72592767979765e-06
Kif2c	520.597816241936	-1.38942	1.14257075428978e-06	4.53917341741361e-05
Nasp	3359.74686711336	-0.692601	0.000119622742836994	0.00241199123433888
Rad54l	308.261212166241	-1.10869	9.47973889325902e-05	0.00198628993781733
Stil	510.736168050671	-1.85448	8.88815245742644e-12	1.27370399055084e-09
Rcc1	1174.76060355157	-0.697895	0.00185133665268721	0.0230162302677225
Arhgef19	468.666476564186	-1.74954	6.77758064878791e-13	1.37696416978539e-10
Espn	3890.88150693634	-1.41871	6.65339267388378e-19	3.4447404005108e-16
Per3	853.08909843614	-0.582167	0.00318746252448588	0.0351848511127912
Hycc1	1826.52115196886	-0.500798	4.61780051258672e-05	0.00107569953885366
Agtrap	958.284330380404	-0.50311	0.00200718251817597	0.0245632296310598
Sorcs2	6875.92532686428	-0.906321	5.20925639944431e-12	8.36085652110812e-10
Evc	341.319164440456	-1.08007	2.26993432030653e-05	0.000586673846069563
Cenpa	776.974763165441	-1.45871	4.22649476785124e-07	1.8636055226377e-05
Nsun7	71.0838233768999	-1.90591	4.43106886059803e-05	0.00103974642123682
Pdgfra	591.820058832425	-0.64225	0.00294717368654651	0.0331944825747871
Ppat	638.067374592246	-0.670118	0.000666704702952279	0.0100380961373209
Rest	1321.26414841128	-1.30101	2.74962880236029e-14	6.78946804275117e-12
Cdc7	674.431151446911	-0.660732	0.000745347528432147	0.0110664457274153
Bmp3	50.4335107952164	-1.86908	0.00284399478740492	0.0322587394613774
Kntc1	705.990657154656	-1.78957	9.17661115377077e-12	1.29197025454404e-09
Cit	1309.76821993352	-0.899872	0.000101002103519399	0.00208902546583293
Chek2	192.069581915087	-1.8333	4.60798924116763e-09	3.33145168111444e-07
Foxp2	153.201816850588	-1.47001	1.31317691736609e-07	6.62782689425339e-06
Lfng	1256.99395342317	-1.18704	3.72561272735195e-09	2.78121322204645e-07
Ung	323.577037613707	-1.30318	2.11908007255651e-06	7.69484958473573e-05
Ephb4	334.498796481036	-0.799212	0.00155010056906594	0.0199736078446077
Fkbp9	586.195645524911	-0.728601	0.000526792028071885	0.00833006113355049
Tmem209	1234.10745485984	-0.597899	0.000711942541016596	0.0106294677054106
Npy	64.9995946494161	-1.47071	0.00158752525423153	0.0203350202158148
Osbpl3	1153.34540202776	-0.621314	0.00013210565378694	0.00262088472593374
Ptn	721.763598052062	-0.907813	1.66293113727114e-05	0.000455396770231447
Mad2l1	554.552256546897	-1.04647	0.000208437236366477	0.00386256282443459
Frmd4b	2747.55562502827	-0.708673	5.57880766228729e-06	0.000175696863395663
Cntn6	189.510475669627	-1.7384	2.96287878318276e-07	1.36258465530325e-05
Dusp16	2499.99407589018	-1.60231	5.21765062323842e-32	2.79144308343255e-28
Srgap3	26942.6061925857	-0.503318	0.000113132441803874	0.00228975496967488
Cd9	228.131566944098	-0.873291	0.000751292933305692	0.0111341196487132
Rad51ap1	210.753942069808	-1.43335	6.79790812749048e-06	0.000209417323313286
Ttyh1	5177.30503464217	-0.972095	2.2484536641008e-14	5.6387002045028e-12
Rhpn2	555.582922819173	-0.935722	2.62009055617779e-05	0.000660164104029098
Nr2f2	2592.31370947706	-0.741099	1.29326710586372e-07	6.54792966848981e-06
Ttc23	220.991752491469	-1.091	2.92747950660879e-05	0.000727338174629584
Mfge8	1299.33410235033	-1.0605	2.27625795950171e-08	1.35808673813506e-06
Me3	242.192643590569	-1.55385	6.90314986249999e-08	3.70553696632525e-06
Kif22	1119.30457079829	-1.14243	6.01201256946767e-06	0.000188007571127585
Myh14	2006.60590892738	-1.2711	8.83148798167256e-17	3.37489005013916e-14
Thap12	3242.00983373811	-0.534804	0.000998200710934999	0.0139241342733744
Parva	1803.46307638199	-0.508863	0.0015505990887465	0.0199736078446077
Dkk3	16591.6110316979	-1.0664	8.90840309912329e-11	1.0069004911333e-08
Plk1	817.355434320951	-1.49671	3.8365470958734e-08	2.18053609764934e-06
Crym	1447.80263206081	-2.00442	9.32035348842807e-19	4.6747397965397e-16
Rexo5	328.815168475208	-1.03517	1.77342176127967e-05	0.000476774192102826
Rrm1	3060.03740163796	-0.732823	0.000106736237400485	0.00217635665810133
Bccip	1077.93616921636	-0.561631	0.00107283414656553	0.0146919693279665
Mki67	8662.46181105048	-1.78618	1.54968174652484e-06	5.87999811624675e-05
Wee1	424.585032166817	-1.12756	3.04516626117822e-06	0.000103768404441424
Dennd2b	776.550124304376	-0.60002	0.000307532842652752	0.00535618715418934
Stk33	31.9280711012383	-1.79533	0.00415426182833306	0.0434370699314304
Fgf15	784.728055501637	-1.57347	8.15148187112661e-12	1.18937530937802e-09
Ano1	640.949326789553	-1.49574	1.72326328855118e-11	2.34393015095309e-09
Gpc4	637.295907434704	-0.548683	0.00223242721385745	0.0266794168149011
Heph	866.971328041889	-0.674353	1.54215923875758e-05	0.000425286181822324
Magt1	504.819245445326	-0.711493	0.00438835866428736	0.0454700817054953
Itm2a	437.815	-1.0535	1.30730511574386e-06	5.13013376716111e-05
Cenpi	209.297906134213	-1.22126	0.00125092454841821	0.0167730484562341
Chrdl1	310.604690542104	-1.98321	5.08050700227753e-12	8.23657953399539e-10
Msl3	669.14091926949	-0.572412	0.00279438425946468	0.0318156948695089
Piga	686.82265588892	-0.555291	0.000385438252930587	0.00641065695288697
Adgra2	1347.02561734261	-0.939953	9.44073838683417e-13	1.80385537034153e-10
Plat	428.298801151653	-1.20468	4.60912271393222e-06	0.000147363385574924
Slc7a2	611.885673144747	-1.691	2.17405272028287e-11	2.7914836928432e-09
Sorbs2	3143.07761059019	-0.655063	4.98125549061406e-09	3.54630214745571e-07
Cdh11	1974.85537563004	-0.752818	8.74615379625751e-08	4.60248421081748e-06
Irx3	112.15856354799	-1.33187	6.19897412880748e-05	0.00138570382684345
Crnde	250.280974734137	-1.43209	4.88989398088195e-07	2.11543930978855e-05
Irx5	1179.35	-1.59386	5.05127866176821e-20	3.00270453782888e-17
Irx6	115.551404651048	-2.00438	2.22433012953777e-08	1.33825301375374e-06
Cenpn	297.335135054738	-1.14437	0.000708029357878437	0.0106006261137583
Necab2	489.451383092717	-0.928032	2.93056576428053e-07	1.35159714128456e-05
Pbx4	257.064868617782	-0.782466	0.000872211411505319	0.0125551508113546
Oaf	106.834852143846	-1.47072	2.494471025471e-05	0.000633485125930531
Cadm1	5891.27035842841	-0.727685	6.78022954893049e-06	0.000209274392808335
Chek1	254.490863644306	-1.24346	5.65730603773276e-06	0.000177402520017416
Mcam	1170.12303707584	-1.82085	1.32721263731792e-23	2.27340307789904e-20
Ccnb2	443.895658302099	-1.40618	1.50055405427316e-06	5.73426013597242e-05
Mns1	214.561973686661	-1.18096	0.0010131179098146	0.0140419192163422
Kif23	1220.68051018814	-1.51646	0.000594107326687962	0.00910737592487277
Tmprss5	157.969996929563	-1.77764	1.69128291716597e-09	1.3992314855935e-07
Gsta4	314.676499322233	-0.914834	6.81224055065256e-05	0.00149738131660237
Elovl5	1017.65056902646	-0.652768	0.000264297738066621	0.00470807846389486
Adamts7	567.423281617426	-0.705043	0.00278454172568841	0.0317414024838771
Plscr4	35.020038695208	-2.36223	0.000884933404767031	0.0126475344136339
Tipin	490.709957422802	-0.689244	0.00194235415359457	0.023942470329678
Zwilch	310.07293475512	-1.12373	0.000644822734250638	0.00975438726175564
Smad3	1525.77921165601	-1.0562	3.47378268710083e-12	5.80773042999669e-10
Ephb1	682.536183686536	-1.39895	1.16467583714612e-09	1.01592647751061e-07
Topbp1	2535.57520914306	-0.903198	3.93911939117218e-07	1.75132593430231e-05
Gnai2	7565.25120607745	-0.629522	5.64737304660363e-05	0.0012766244703942
Colgalt2	479.024549724783	-1.32259	1.43408453560982e-08	9.17014215001495e-07
Pon2	551.615957854827	-1.44266	8.01767857617039e-10	7.27026786144264e-08
Syde1	333.376929272868	-1.07464	2.7954527564758e-06	9.66342992482805e-05
Heyl	1354.94943139935	-1.43666	1.02720008135101e-16	3.83408402457759e-14
Troap	575.343103841729	-1.76845	5.74655281280226e-08	3.14785572168861e-06
Lama1	2418.95362366818	-1.09777	8.23812949868761e-16	2.49475431045162e-13
Fanca	405.41456595386	-1.14349	0.000100386882448119	0.00208166597324587
Prr5l	431.13906794843	-1.55992	1.08361471536359e-08	7.15860086404335e-07
Acsl3	5434.4521170297	-1.346	1.42265436367382e-17	6.00884277288546e-15
Cip2a	864.879461474824	-1.18021	1.24631256852334e-08	8.06585351806438e-07
Mgll	399.240676475454	-0.752116	9.08291006711832e-05	0.00191062525002948
Ttf2	547.312243310683	-1.2297	7.30387097279027e-08	3.86888214895326e-06
Dpyd	77.7231786702206	-1.23031	0.00471881677167929	0.0481481304421187
Adamts15	282.352076542597	-1.34804	9.16547025329806e-05	0.00192546855452139
Cdc14a	909.702543965339	-0.948548	2.07930513636329e-09	1.67702750947894e-07
Fndc3c1	105.487402237127	-1.92375	2.28463189592814e-08	1.35808673813506e-06
Recql4	327.202855416681	-0.782479	0.00145503707499593	0.0189529643658158
Aspm	1302.68810599801	-1.56046	4.32360999997952e-13	9.01220006489238e-11
Jcad	491.091032804113	-0.70288	0.000445798186738503	0.0072419644708026
Slc16a2	2477.27674329725	-0.624732	6.21809276400396e-05	0.00138804435135276
Fancd2	372.551096340211	-1.36119	3.81650942143112e-05	0.000912890852667204
Lrrc58	2965.61296388086	-0.51347	0.000325135468868058	0.00558717802498108
Faah	566.015391564501	-0.843525	0.00024119782565639	0.0043529564454025
Polq	570.544705367469	-0.768024	0.000242560180791506	0.00436498159204729
Kif4	725.672758166037	-1.73044	2.1660523592018e-10	2.25747664709018e-08
Trim59	1459.55085214143	-1.30956	6.19439772290729e-09	4.36052997599395e-07
Brip1	192.680771682647	-1.92154	1.6661546952162e-07	8.15298257872563e-06
Smc4	2686.58545928024	-1.09323	2.22179081161215e-08	1.33825301375374e-06
Neurl1b	364.225776891927	-0.996859	0.00024044974053043	0.00434962519721298
Uaca	1470.63669805207	-0.547078	0.000170308694942374	0.00327359826805402
Gjc1	1266.95992768124	-0.564526	0.0012837013077816	0.0171695049915789
Mast4	754.152428637885	-0.597927	0.000702717255536838	0.0105309168546837
Hrob	114.151848737865	-1.40371	0.00152904841140773	0.0197939807864817
Cobll1	148.597130604891	-1.09513	0.00212815086420359	0.0256625254473837
Ncaph	933.88806926353	-1.41225	1.37205570594912e-08	8.80859763219337e-07
Fam167a	183.735846713351	-1.12654	0.00196870148037875	0.0241757144300528
Dcbld2	748.774606556233	-0.547559	0.00444847082721946	0.0459265585061263
Tanc1	1721.83867253285	-1.27433	1.57965415036099e-15	4.60971802059888e-13
Tpbg	100.278938792718	-1.17421	0.00216224097812109	0.0259565951375045
G2e3	2488.29857933792	-0.577414	0.000291676761752565	0.00512805267777702
Mid1	943.496848355503	-0.765117	6.57044271115864e-05	0.00145055853526955
Ror1	327.426574695826	-1.40011	3.13038264634798e-07	1.435504042111e-05
Pdzrn3	919.679010491913	-1.19516	2.04391602802738e-07	9.70557758870988e-06
Parpbp	165.24703943171	-1.4468	6.06730794021642e-07	2.59680779841263e-05
Fignl1	319.11717013173	-1.1955	8.09451204021066e-06	0.000243290109073747
Frmpd1	1256.86588694606	-0.642318	0.000155114577741784	0.00302501697783187
Melk	491.320627709357	-1.69186	9.29385234561714e-08	4.85883811554251e-06
Aldh5a1	1087.77195342199	-0.686984	0.000193018736035907	0.00363182967570493
Zranb3	364.103230488548	-0.969466	8.55824735411967e-06	0.00025579119186894
Mbnl3	53.9297863574966	-1.65746	0.00088184893234041	0.0126255412684981
Ska1	182.323753531872	-1.54705	0.00034437529600451	0.00587377630273366
Lrrk2	131.775676565859	-0.917456	0.00464602594026588	0.0475565792992777
Glb1l2	529.201776674195	-1.43712	8.21763381625751e-09	5.58868740470055e-07
Cep135	666.888468817886	-0.697422	0.000122927918666947	0.00245397151070212
Prss56	3066.47721896528	-1.77584	0.000120906737168472	0.00242569141444247
Greb1	1066.51215887294	-1.05863	2.52105133962907e-07	1.18659454548524e-05
Fxyd1	101.624172641844	-1.4465	0.0010002820446854	0.0139241342733744
Etl4	234.271427718963	-1.02992	0.000109802994295985	0.00223080766892475
Tubb4b	4490.14370538679	-0.981352	2.62967834698218e-06	9.17529075414435e-05
Kif15	1021.37434979408	-1.36746	1.60516068498834e-09	1.3522577428863e-07
Anln	869.562179891291	-1.25733	2.92695606576239e-07	1.35159714128456e-05
Klhl13	379.659113639337	-0.707036	0.000302490207491245	0.00529333055991651
Slitrk2	1045.51298609693	-1.40285	2.80064752463147e-21	2.04319967137887e-18
Plch1	2209.62187756138	-0.948578	4.28673219836546e-14	1.01179487917302e-11
Dna2	475.427730039191	-0.949926	2.46383722844833e-05	0.00062769186534279
Frem2	218.290260785011	-1.21983	0.000461906971619865	0.00746586797029086
Wdr62	698.080506253365	-1.05012	8.9700302498008e-05	0.00189183949420897
Mgarp	2071.08559715967	-0.631505	2.9031567280212e-06	9.9351099114585e-05
Tacc3	1318.4541836771	-1.03101	8.52787201968353e-05	0.00181048076608361
Tedc1	618.435913087062	-1.36387	2.77523860958006e-07	1.29108926619594e-05
Dtl	597.789745112711	-1.65162	2.01594682177697e-10	2.11476774441309e-08
Slc2a12	32.9385380717278	-2.98332	4.74347720914933e-05	0.00109859753545233
Dlgap5	596.138600759247	-1.72707	4.00495914301757e-08	2.26336599455747e-06
Wdhd1	692.659732510507	-1.04223	2.49208995821735e-06	8.82959024931312e-05
Cdkn3	79.0863	-1.29749	0.0024305344193581	0.0287049870718892
Prkci	1935.18287530097	-0.517515	0.000315706694291349	0.00545435139222406
Ckap2	795.339087821906	-1.39741	2.82783303533503e-06	9.71878377240413e-05
Dzip1l	548.557738514914	-0.992762	1.51314493995987e-05	0.000420628770796485
Egr2	244.179731228316	-1.41286	5.01497909753133e-05	0.0011498630645054
Pcdh18	331.487632163557	-1.27314	1.68429343384228e-07	8.19179079186929e-06
H2az1	4735.42094390152	-0.743057	0.000320896509974286	0.00552152032882417
Rmi2	100.627596298629	-1.50216	0.00123191914470335	0.016559717146138
Rnf144b	1702.12269279786	-1.0631	2.31924968007102e-12	4.00257606076774e-10
Cdon	8097.50336531779	-0.682906	9.35959037904308e-08	4.87731901245589e-06
Camk4	1237.17418238367	-0.747913	6.28785835347408e-07	2.68404591950157e-05
Notch3	793.998322181706	-1.43326	4.34302990660331e-11	5.24102481210399e-09
Spon1	2807.4446772003	-1.37102	4.79427997830472e-24	1.28246989419651e-20
Mylip	1740.08757623512	-0.547317	0.00131835282945765	0.0175452428795981
Ncapd2	3962.18742791831	-1.28523	0.000534878173635316	0.0084164653792616
Pcp4l1	392.040650934071	-0.807026	0.000922469862340112	0.0130791884192216
Ttk	660.712142681722	-1.54442	4.29070364412123e-10	4.17368445382701e-08
Pmepa1	9702.13551896032	-0.747506	5.87993425301181e-08	3.20996410751155e-06
1700003F12Rik	134.311185075292	-0.990917	0.00157581235215476	0.0202334306016671
Slc35f1	1269.47513889524	-1.34419	8.42340495531587e-14	1.93136642189742e-11
Pold1	1789.72602384732	-0.67159	9.84204644182672e-05	0.00204883067952424
Lpar1	157.601285971774	-2.03175	6.98694096036307e-10	6.40802299507584e-08
Gcnt1	36.1780493215108	-2.34355	0.00444395051961877	0.0459265585061263
Prc1	1662.69365283052	-1.4706	0.000493804214309524	0.00790185208341761
Arhgap18	151.844650173008	-1.4661	1.15108460801317e-06	4.56170566879295e-05
Eme1	121.982039347073	-1.30611	0.00394404010094628	0.0417516046812875
Itga9	195.155264243595	-0.870074	0.00250749024055132	0.0292692497169808
Adgrg6	98.7564566071867	-1.56701	0.000230118243769846	0.00419704296875685
Fanci	246.124904579179	-1.8721	2.75735736024898e-12	4.65848269810486e-10
Rlbp1	1014.28070758674	-1.80707	3.80132602232595e-23	5.08427355486095e-20
Adk	297.173332168209	-1.01544	9.95440623621246e-05	0.00206855898459274
Fndc3b	749.896928938035	-0.551469	0.000765343681210657	0.0112798586624711
Cdk5rap2	2762.95752145279	-0.548951	6.85394380951503e-05	0.00150281145003711
Dusp10	433.987947983329	-0.788584	0.000263705769777897	0.00470275289437249
Neil3	688.642472118607	-1.86388	4.63844248494555e-16	1.48894003766752e-13
Prss23	509.322785078315	-1.93237	4.11455654727673e-15	1.15857250147003e-12
Ldb2	231.363880908339	-0.79437	0.00458918213999355	0.0470347211666005
Exo1	266.197859655326	-1.69669	9.0070544516664e-07	3.68783734564403e-05
Xkr5	81.9858157649873	-1.85393	8.06088807639556e-06	0.000242734059336114
Gpr37	1661.62200599781	-0.846284	2.06761862516028e-06	7.52500656095747e-05
Gsap	292.621908660934	-0.773605	0.000785824585486161	0.0115077414206687
Dtx4	4498.25312877105	-1.11978	6.91349237203951e-13	1.38701940714043e-10
Timeless	1251.62987151883	-0.508183	0.00492486066510674	0.0498071919817034
Slc7a5	2712.37489063001	-0.619217	6.3425606210489e-05	0.00140994595523317
Bub1b	1011.79249916063	-1.68035	6.37435434735798e-10	5.98294662427459e-08
Ndp	48.5484934548975	-1.70255	0.00272720059031135	0.0312877551640437
1700012D01Rik	1084.83725498068	-0.622752	0.000426232197961405	0.00697438933417816
Nemp1	1084.83725498068	-0.622752	0.000426232197961405	0.00697438933417816
Pclaf	393.694841098599	-1.56303	1.39286677331478e-06	5.42609507565587e-05
Plekha1	12329.7231771011	-0.536146	0.000101357876030569	0.00209099474330415
Ndufa4l2	1995.70370485148	-0.664566	0.000154629726528465	0.00301977087651239
Cchcr1	429.417809042593	-1.05279	0.000141778985882952	0.00279208923119188
Prdm13	11365.0105946126	-0.522709	2.72621073975942e-06	9.47092692059277e-05
Ltbp4	903.366690454397	-1.23572	6.86401732877246e-08	3.70553696632525e-06
Adam22	2699.83421360524	-0.62873	4.514562017314e-07	1.97435205389345e-05
Mis12	687.380687590107	-0.667805	0.00059995548977087	0.00916202246510225
Ildr2	2785.54298013323	-1.3534	1.34526800419757e-20	8.63662058694841e-18
Ppp1r14c	171.969184671057	-0.968642	0.000999533229808885	0.0139241342733744
Dnph1	251.382251335367	-0.962825	0.000180170552607714	0.0034343674220354
Mthfd1l	399.666930911442	-0.900436	4.5947842396456e-06	0.000147344653692986
St8sia4	590.149207530387	-0.678139	0.000164155865851837	0.00317816845225813
Sh3pxd2b	2847.64455811031	-0.506799	0.00258489877147098	0.0299148389649791
Sft2d2	582.485454377878	-0.552562	0.00081211099744753	0.0118279324038411
Erf	879.431847407401	-0.569283	0.000608385445276323	0.00925553212955923
Ulk4	332.326100607257	-0.790358	0.00152925459035746	0.0197939807864817
Fzd7	800.963239391632	-0.883323	2.53268770267997e-06	8.91439421666964e-05
Brca2	855.012202892529	-0.589637	0.000257977579930456	0.00461598679808675
Hectd2	365.086837685059	-0.681283	0.00225751423049778	0.0269283578900843
Arhgap11a	1192.37665125678	-1.3745	2.33365733204829e-08	1.38211070772602e-06
Tox	2900.22263896619	-0.594473	1.23604533958204e-05	0.000351746945040634
Ccnb1	1403.6922791645	-1.68935	0.000500751479146995	0.00800504107600525
Kif14	960.006542115245	-1.08684	7.1065121942712e-09	4.89525839991643e-07
Ptchd1	289.123736605971	-1.13396	0.000179543290194301	0.00343378350987467
Prelp	656.914649003244	-1.82293	5.34746211280051e-20	3.06524167537315e-17
Sdk2	1666.65352114623	-0.732087	3.45101381852042e-05	0.000835426422130509
Cd1d2	90.5987615517784	-1.35347	0.000240110699072666	0.00434962519721298
Mcm3	1120.22394740693	-1.29863	1.94743044633808e-08	1.1975578032079e-06
Wipi1	2788.83412844913	-0.567518	1.57100862406338e-06	5.92271164091694e-05
Slc16a6	485.533954372002	-0.575441	0.00164999029287394	0.020951221677711
Ncapg2	807.932323859374	-1.23513	5.67481895752965e-08	3.1299259198746e-06
Tbc1d8b	156.276157345357	-1.08967	0.00139937648313023	0.0183496671194772
Clspn	623.925517156981	-1.48805	4.71636284552304e-09	3.39451227222623e-07
Hirip3	1330.41559851112	-0.884495	1.74769911090661e-05	0.000473028174199849
Pbxip1	1777.88785700997	-1.3034	2.96758513340802e-16	9.92286278983307e-14
Jph1	250.179199870222	-1.12625	5.75050974049616e-07	2.46779896617549e-05
Sipa1l1	2339.08211724921	-1.1397	5.85051136287041e-12	9.24986977056521e-10
Tmem64	847.87508037482	-0.5943	0.000699323976928776	0.0104898596539316
Uevld	1036.86167027924	-0.589356	0.00101605646917226	0.0140704972650688
Sorcs1	2499.20434399231	-1.26325	1.44898561249624e-18	6.8400644354602e-16
1700019D03Rik	101.324823397049	-1.88923	9.80692351893698e-06	0.000288809399043924
Rbm20	371.233482542913	-1.39087	6.572196571098e-11	7.64375035986398e-09
Clrn1	156.906145907058	-1.61999	6.25358941657524e-09	4.38297424174815e-07
S1pr2	420.805015414317	-0.815703	0.000602637139146231	0.00919422631492111
Slc35g1	402.648548595181	-0.724364	0.00116817837530683	0.0158088220267071
Cdc25c	343.059252550403	-2.01229	2.39283126828638e-08	1.41194639176457e-06
1700001O22Rik	73.6961049655277	-1.1603	0.00369800299589703	0.0397275422249982
Marveld1	300.13937952119	-0.654867	0.00311026407646875	0.0346080821266741
Sowaha	343.681312111153	-0.933018	1.0439431663382e-05	0.000303537822821162
Tent5c	212.163916885637	-1.23233	1.24515217777401e-05	0.000353315450759818
Kcnj10	419.191095752218	-2.02912	1.36070681199061e-12	2.48428026606165e-10
A730008H23Rik	8608.94354080928	-0.791043	2.33915267362709e-07	1.10747493839866e-05
Hjurp	8608.94354080928	-0.791043	2.33915267362709e-07	1.10747493839866e-05
Zfp367	634.274376123529	-1.328	4.66625515874465e-08	2.62783843150357e-06
Cfap43	488.46	-0.984931	2.03801086749619e-06	7.4341078234804e-05
Fbxo48	73.3724920006631	-1.42988	0.000882607931666967	0.0126255412684981
Napepld	218.200730165689	-0.957425	0.00124748391268287	0.0167409003332442
Fzd5	4356.55714425072	-1.07365	5.46251140253061e-16	1.7190844707964e-13
S1pr1	77.2749209536127	-1.61703	0.000208891248075341	0.00386256282443459
Arhgef37	356.105891554492	-1.52449	2.56579607795368e-12	4.38096032459112e-10
Sox3	818.378653615871	-1.06488	8.10778803909947e-08	4.28059204037982e-06
Cenph	148.932626590056	-1.4432	0.00175647514380427	0.0220417717420316
Cenpe	1142.74323424631	-1.31229	7.29401161841833e-08	3.86888214895326e-06
Cxcr4	688.99159977825	-1.39526	1.99900682148307e-10	2.11079338715811e-08
Mms22l	561.703803419208	-0.705376	0.000291707918679777	0.00512805267777702
Zfp36l2	3945.22311342248	-0.951616	1.44344854542546e-10	1.56209679779587e-08
E2f8	858.769569943671	-1.87596	7.75592272269077e-12	1.14204183210263e-09
Ankle1	360.831325451936	-1.4751	1.22117810502673e-05	0.000348752821809236
Stxbp6	197.349337357872	-0.940734	0.00314051278951009	0.034819768577449
Ticrr	635.676699705115	-1.57445	3.71075556044136e-10	3.74576268837005e-08
Gm5424	256.094748413918	-1.75259	1.32573301719771e-10	1.45739828260433e-08
Ddit4l	53.3329431407653	-1.95765	0.000861537820197767	0.0124349658400847
Tgif1	696.832875386909	-0.964352	1.99009718075623e-05	0.000527951400845248
Flrt2	450.993713939404	-0.678319	0.00188407119786676	0.0233688892780228
Adamts12	79.7187399169066	-1.98626	1.9651317294086e-06	7.21747465835423e-05
Mis18bp1	685.969683336533	-1.88537	3.92639470121276e-12	6.43047295453722e-10
Ust	373.84796368815	-1.3259	4.99354694906536e-09	3.54630214745571e-07
Lix1	282.937057080844	-1.53285	2.04836080472089e-08	1.25004528196845e-06
Sned1	1206.36709738996	-1.22437	1.12617216620264e-16	4.01668072612275e-14
Dipk1c	443.038530622025	-1.65264	6.09678514814846e-11	7.19510306086639e-09
Hes5	1065.89	-0.718282	0.00125760739783612	0.016848579912579
Nwd1	218.29707894477	-0.98371	0.000473490395446177	0.00760712797488603
Ckap2l	771.559851104521	-1.68269	3.84480819710134e-08	2.18053609764934e-06
Gli2	1243.01967527415	-1.14818	1.45233133492949e-09	1.23332899077346e-07
Efna5	1205.38803614728	-0.586222	0.00155616081503529	0.0200291748847766
Cdca2	779.194768971051	-1.43485	1.17923596291928e-08	7.72519885912424e-07
Ndnf	380.492873912947	-1.3532	1.78121794344514e-09	1.46132715548502e-07
Cdc42ep1	101.754405043384	-1.51408	3.31772299379432e-05	0.000805589319975776
Omg	149.65090811813	-1.66604	5.26148350191978e-06	0.000167221406348144
H2ax	2954.07121070789	-0.948958	5.34772141003031e-06	0.000168958520927139
Ppp1r3d	434.90673870521	-0.800044	5.996291924174e-05	0.00134602077458731
Haspin	144.709841703052	-1.04925	0.00102665220119714	0.0141683300337181
Lgr4	3441.53129097869	-0.849485	1.44029098874432e-09	1.22961012602906e-07
Mir9-2hg	4128.10774919498	-0.833602	1.80742354382406e-08	1.12876061783565e-06
Tcf19	465.095291609565	-1.27524	8.32546337607949e-07	3.43505622586313e-05
Lypd6	364.175397239338	-1.71065	7.611156408822e-11	8.72564716868521e-09
Lrrc4c	538.556420468668	-1.05428	6.39196210304366e-05	0.0014170286464104
Cdh20	1304.34251556097	-1.48269	1.00133216646421e-14	2.72396292741536e-12
Creg2	76.2220444050399	-1.83171	0.000403995653368	0.00665721790200862
Gprc5c	952.326083907664	-1.59143	2.16395059527125e-18	9.92325915831531e-16
Ercc6l	247.650503484466	-1.32729	1.45714021250437e-05	0.000407440773705489
Gen1	202.487142605912	-1.35431	0.000117720022509089	0.00237960498900614
Zgrf1	1044.20036943056	-1.26374	9.0243072323552e-09	6.11139793583549e-07
Gdf6	148.527920055278	-2.19724	2.03561772088005e-12	3.5902927934203e-10
2900026A02Rik	1940.12722194963	-1.36541	2.6490689846989e-17	1.03701359035164e-14
Ncald	912.167806163195	-1.47863	1.07690483682425e-13	2.43441163817314e-11
Kif18b	686.917574588954	-1.72166	4.41644176461296e-10	4.27011387482157e-08
Arhgef39	364.276915751406	-1.71883	7.58581100780592e-09	5.19365493019127e-07
Mest	1493.84518534143	-0.933355	2.22625267708566e-08	1.33825301375374e-06
Sox6	205.274824196811	-0.880083	0.00287974470052989	0.0325877752401599
Pard3b	593.244423449645	-1.66459	6.8018014245197e-12	1.02027021367796e-09
Trpm3	1919.9211833286	-1.53375	3.01643017971497e-23	4.40124585312957e-20
Nav2	3761.43540327819	-0.788159	1.92815793727046e-09	1.57091040066959e-07
Lamb2	1636.10758078554	-1.3317	3.44695476241296e-14	8.3823672631406e-12
Cyp2j6	370.151822840593	-1.34473	6.7516559285119e-08	3.66094856934513e-06
Prkg1	407.28364868567	-1.16856	1.49816992839495e-08	9.5042005338889e-07
Gas1	3204.45927205291	-1.07529	1.91222832561476e-16	6.67201404915586e-14
Creb5	189.034251899652	-1.34863	2.70563848130497e-05	0.000679585252346553
Yap1	903.156972222282	-1.63403	6.72912730973169e-16	2.07697102540757e-13
Spag16	19.5630354452816	-2.55291	0.00258890766006206	0.0299365763285274
Aldh1a1	1700.50279986768	-1.70126	6.36692364196871e-19	3.40630414845326e-16
E030003E18Rik	1700.50279986768	-1.70126	6.36692364196871e-19	3.40630414845326e-16
Phgdh	383.967710725913	-1.35077	1.47009351954688e-08	9.36309563044742e-07
Adamts18	226.515640176881	-1.39019	2.98766835275727e-09	2.28343224103591e-07
Adamts19	247.954981781079	-1.98721	1.35002719791589e-13	3.00943562868751e-11
Tnfaip6	242.503393041981	-1.74275	4.49225115864976e-09	3.26247199530899e-07
Tll1	212.177617655446	-1.48668	1.45476036358785e-07	7.25121237129968e-06
Dennd4a	2380.48869188393	-0.548899	4.19054322791439e-06	0.000136426407318511
Shisa6	2160.23637792466	-0.785352	9.9131296330673e-10	8.74207311047968e-08
Skp2	872.273405305833	-0.727924	0.000394519322002241	0.00652114842238514
Adam12	914.418611143901	-1.44979	1.60490635066547e-11	2.20160230155391e-09
Hmgb2	4168.23009719339	-1.12343	0.00436936138164699	0.045302487193433
Naaladl1	240.151058745693	-1.42381	9.74196987658556e-05	0.00203063138336621
Pprc1	1531.7764443009	-0.618829	0.000160414266278324	0.0031207866348692
Zcchc24	648.758499614809	-1.82848	6.10216086652732e-18	2.64701842993955e-15
Cdca7	568.73990838786	-1.42129	6.31092129036855e-10	5.95825215943619e-08
Gpc3	352.008161371569	-0.890533	0.00118034627320916	0.0159600317481104
Kbtbd11	3430.47426361641	-0.643917	9.68915007925696e-05	0.00202224783838848
Dnaaf3	165.41967719466	-1.56851	8.60840670196063e-06	0.000256812133023175
Irs1	1432.97906242877	-1.05383	8.37423590466694e-11	9.53237491275918e-09
AI504432	276.095239018674	-0.766577	0.000942410307806367	0.0133031534215411
Ccdc18	145.640924828717	-1.11496	0.00468449462343013	0.0478587770248591
Hmga2	386.794081968264	-1.36931	1.8565498166502e-06	6.83431755899903e-05
Bcl2	328.448864715743	-1.10493	1.12376808296706e-06	4.47555278700281e-05
Chst3	795.390622835013	-1.39254	1.14214315975135e-12	2.13155787372199e-10
Mab21l2	1496.99151939903	-0.538715	0.0006651316858567	0.0100238155474179
Gstm1	318.87726614649	-1.51629	4.49190430575385e-09	3.26247199530899e-07
Espl1	1502.18590583099	-1.5119	1.98803119348543e-11	2.57321779479364e-09
Dock1	725.706848325512	-1.39729	6.31194150762015e-11	7.39464680272288e-09
Gpc6	519.008885288411	-1.59758	2.1625699696207e-09	1.71827960457486e-07
Slc14a1	61.5063728799949	-2.09852	6.67857956129791e-06	0.000206534107820484
Nhs	2281.57841246623	-0.526374	0.00042133827346961	0.00691460050019145
Nrm	758.989826081938	-0.547588	0.00458621977069809	0.0470343944534852
Unc5c	503.565697594661	-0.716642	0.00354265929716103	0.0383927628085311
Chpt1	355.884833501342	-0.872582	0.000654911834401639	0.00987907419374652
Sntb1	125.556	-1.73041	1.62207467378642e-06	6.06860105227786e-05
Tor3a	332.561502666854	-0.774733	0.00374450058619085	0.0401732850323283
Tnfrsf19	258.874797392538	-1.16914	8.25564063825132e-06	0.00024766921914754
Plaat3	237.514532395671	-1.25565	2.56424221815667e-06	9.00570844669902e-05
Slc4a4	243.797512860253	-1.28765	4.80145727097797e-08	2.694524097874e-06
Lsamp	1221.88322157085	-0.730474	1.55694307842827e-06	5.89361707754096e-05
Cep128	487.941395936374	-0.761766	0.000805468115907561	0.0117525120548331
Mdc1	2356.72019535406	-0.655151	3.35852717809157e-06	0.000112642694617509
Cyp2d22	184.280403526702	-1.21421	5.03227283016339e-05	0.00115070391820604
Suclg2	257.052868486388	-1.42128	1.53963463226098e-06	5.85571939521061e-05
Qki	6112.80368757056	-0.524532	7.47461706089445e-07	3.14647448869633e-05
Unc13c	327.953170870481	-0.98792	2.45984146052754e-05	0.000627670197797567
Cks2	294.724612751792	-1.04904	0.00194979557630058	0.0239986342021659
Erbb2	444.114154072813	-0.773289	0.000586273481767066	0.0090217539619956
Cyp26c1	219.699195334081	-1.5851	4.58136739718262e-06	0.000147344653692986
Nsl1	422.097450455905	-1.28499	2.13215733840001e-05	0.000554637362744249
Zfp599	124.413479538817	-1.21845	0.00176020386733409	0.0220713063052439
Mtap	320.242109903438	-1.0165	1.24595978274179e-05	0.000353315450759818
Kdr	11542.8494513646	-1.71115	5.34651150743271e-33	4.29057548471475e-29
Luzp2	228.901372811074	-1.44907	3.95081990213679e-09	2.922150204115e-07
Col23a1	2367.18119040461	-1.2431	1.21932998584711e-11	1.70176054546488e-09
Krt73	937.768560194835	-0.504034	0.00306054552688592	0.0342004217214429
Crb1	1974.12404916686	-0.931043	1.94133500029338e-09	1.57365791690448e-07
Nlgn1	2942.44095758615	-0.505221	0.000575380803641428	0.00889449216457655
Hhip	186.087159423392	-1.58226	2.59155784428082e-06	9.06802713586887e-05
Gm25005	27.4708662947832	-2.47427	0.000347421935856977	0.00591317292736425
Plekhd1	171.323418025528	-1.76552	6.96318304566866e-09	4.81720206392164e-07
Ppp1r3c	96.9552692668631	-1.25387	0.00244291898203443	0.0287665808229293
S1pr3	1436.93997510366	-2.00378	5.31911331404998e-29	2.13429421726255e-25
Cenpm	137.378674368831	-1.16698	0.00220103132771606	0.0263827877594046
Cep152	899.00400707621	-0.71344	2.35964857656494e-05	0.000605957754461877
Clxn	20.0356029928214	-2.92441	0.00440495336694376	0.0455879369642929
Psrc1	398.892953551433	-1.26285	0.000120630999302661	0.00242318840902092
Ptprz1	1772.64223829443	-1.59541	8.55346356605922e-22	7.62683834640281e-19
Adgrv1	4153.53399002834	-1.16302	1.70852594010518e-22	1.82812275591254e-19
Slfn9	314.623659150817	-1.41758	2.61613666719497e-07	1.22774834820115e-05
Spdl1	215.791093361642	-1.44241	4.71689541096004e-05	0.0010956030585515
Fat1	7487.37715762146	-1.04454	2.44657469389186e-10	2.53338863464286e-08
Gpr179	573.396904036236	-0.577162	0.000892411924567603	0.0127430706310587
Ccnd1	17233.6438806659	-1.94601	2.70506067228316e-21	2.04319967137887e-18
Rgma	648.713639945019	-0.826468	1.62398279800991e-05	0.000446317190206492
Peg12	524.234653548486	-0.860981	5.61272014378347e-05	0.00127237511734074
Zfp992	184.507882319603	-0.802967	0.00142112618196621	0.0185741654890534
Sox13	1040.64766038231	-1.00469	5.61162309601701e-08	3.10574312727838e-06
Htr1d	398.540415513493	-1.03695	8.59150951382666e-05	0.00182158160762111
Arhgef10	426.133316481889	-1.03431	3.12969866859195e-08	1.80689437521226e-06
Armc2	81.2803489636263	-1.49157	0.00346888882030665	0.0379010273492399
Ccnf	758.640168764656	-1.28485	4.10384349044284e-09	3.02140770741319e-07
Acot1	107.60478011495	-1.43577	1.42076220970768e-05	0.00039865792772392
Oip5	88.3078228378665	-1.5223	5.95584274286921e-05	0.00133881338967858
Alg6	597.41223952392	-0.554815	0.00325836066063246	0.0358934032966033
Ehd2	1312.19882086193	-1.21689	4.9993261115638e-11	5.94364326597029e-09
Spc24	220.244741743899	-1.51757	1.12296557443284e-05	0.000324749503957605
Tox2	4307.95203403053	-0.686716	2.52566532984686e-05	0.000639383730978581
Sox2	1964.17455032453	-1.24575	3.37249453229633e-11	4.16373363410432e-09
Gas2l3	852.472907441885	-1.53781	9.37141041600791e-10	8.40285682552665e-08
Itpripl1	274.87633900534	-1.20352	7.76745390129371e-07	3.24655299780635e-05
Zfp808	159.317049943956	-1.02144	0.00101940556945435	0.0140804297674203
Ptar1	565.548160911696	-0.684764	0.000453846539378019	0.00735039047125853
Cenpw	46.7416024258642	-1.96887	0.0018173085360426	0.022645809008916
Kbtbd6	73.0060226943824	-1.4137	0.00209887875531952	0.0253667198967457
Acsf2	182.754508906682	-1.26043	3.20713433896622e-05	0.000783478023446087
Ass1	689.050695548731	-1.9079	1.41645051582495e-23	2.27340307789904e-20
Nrarp	541.685492339743	-1.00425	1.86822107040135e-05	0.000500583442069144
Hs3st4	183.314732241353	-1.39375	2.4091776839438e-05	0.000616703378425807
Rad54b	355.997132814083	-1.02963	1.20037519267918e-06	4.74532557697065e-05
Mroh2a	1039.47653287929	-0.734875	3.12948978516988e-05	0.000766844443541626
Utp14b	1825.98476309652	-1.3939	4.39254240736936e-20	2.71155021685685e-17
Kifc1	1121.7526403166	-1.28251	2.29773416236101e-06	8.26875186230811e-05
Gm6161	18.4060049928053	-4.37285	0.000386087023023799	0.00641299897968069
Crocc2	54.9313164170216	-1.46896	0.00351453326939378	0.0382342352965304
D030047H15Rik	288.560422997662	-0.981676	2.08809931937507e-05	0.000546720947405707
9430041J12Rik	171.800565817378	-1.3737	1.98437880973573e-05	0.000527305958547325
BC046251	298.322097324012	-1.12111	9.9709820267451e-07	4.01088374760047e-05
4933431E20Rik	527.142862439777	-1.10991	4.05917720339746e-10	3.98454023464887e-08
Gm14230	108.882887988454	-1.39122	0.000295400921888395	0.00517596593483487
Gm13652	64.0843283658126	-1.65758	0.000502966592319037	0.00802446700469239
1110002E22Rik	140.355477423543	-1.29722	7.44441176962011e-05	0.00161463255273517
Mir99ahg	64.7835119039205	-1.89627	1.69975439874808e-05	0.000461608428086408
Gcnt4	204.191361643887	-1.79591	7.29061559041188e-12	1.0834664835751e-09
Peg10	1062.15223990868	-0.513565	0.00145601277651407	0.0189529643658158
Six3os1	9648.42455939506	-0.565429	7.84055294518344e-05	0.00168913925866032
Pou3f2	968.808733293721	-1.19593	4.60091559729007e-11	5.51079815944072e-09
9330159M07Rik	139.437517829875	-1.12477	0.00209178205228277	0.0253354834140892
AU022754	20.2220748606151	-3.3183	0.000543809698258649	0.00849868126295162
2900052N01Rik	91.9585571149569	-2.29913	3.49032217202378e-08	1.9935825929175e-06
Gm7901	36.6322705211998	-1.74261	0.00138418923783104	0.0182100305468756
Gm7694	347.870233773164	-0.675656	0.000580201660705159	0.00895407370607481
