# Supplementary material for: Ngn3 Regulates Differentiation Competence of Retinal Progenitor Cells Through Transcriptional and Epigenetic Modification
Source: Int J Mol Sci. 2026 Apr 26;27(9):3845. doi: 10.3390/ijms27093845 (PMC13164411; doi:10.3390/ijms27093845)
Supplement: Supplementary file 1 [file ijms-27-03845-s001.zip › Supplementary Material 2-ATACseqLists.xlsx]

## Sheet: Ctrl-peaks
seqnames	start	end	score	signalValue	-log10( pValue)	-log10(qValue)	peak	annotation	geneStart	geneEnd	geneLength	geneStrand	geneId	transcriptId	distanceToTSS	ENSEMBL	SYMBOL	GENENAME
chr1	3361036	3361136	146	10.3055	17.4733	14.6626	32	Intron (ENSMUST00000070533.4/497097, intron 2 of 2)	3214482	3671498	457017	2	497097	ENSMUST00000070533.4	310362	ENSMUSG00000051951	Xkr4	X-linked Kx blood group related 4
chr1	3372808	3372895	40	4.75638	6.44996	4.03544	52	Intron (ENSMUST00000070533.4/497097, intron 2 of 2)	3214482	3671498	457017	2	497097	ENSMUST00000070533.4	298603	ENSMUSG00000051951	Xkr4	X-linked Kx blood group related 4
chr1	3435420	3435575	27	3.96365	5.08645	2.75749	55	Intron (ENSMUST00000070533.4/497097, intron 1 of 2)	3214482	3671498	457017	2	497097	ENSMUST00000070533.4	235923	ENSMUSG00000051951	Xkr4	X-linked Kx blood group related 4
chr1	3472170	3472289	27	3.96365	5.08645	2.75749	62	Intron (ENSMUST00000161581.1/ENSMUST00000161581.1, intron 1 of 1)	3214482	3671498	457017	2	497097	ENSMUST00000070533.4	199209	ENSMUSG00000051951	Xkr4	X-linked Kx blood group related 4
chr1	3512771	3512878	15	3.17092	3.80101	1.57665	12	Exon (ENSMUST00000192973.1/ENSMUST00000192973.1, exon 1 of 1)	3214482	3671498	457017	2	497097	ENSMUST00000070533.4	158620	ENSMUSG00000051951	Xkr4	X-linked Kx blood group related 4
chr1	3552624	3552709	27	3.96365	5.08645	2.75749	64	Intron (ENSMUST00000070533.4/497097, intron 1 of 2)	3214482	3671498	457017	2	497097	ENSMUST00000070533.4	118789	ENSMUSG00000051951	Xkr4	X-linked Kx blood group related 4
chr1	3643048	3643208	53	5.54911	7.87973	5.3911	108	Intron (ENSMUST00000070533.4/497097, intron 1 of 2)	3214482	3671498	457017	2	497097	ENSMUST00000070533.4	28290	ENSMUSG00000051951	Xkr4	X-linked Kx blood group related 4
chr1	3670674	3670871	50	4.32798	7.52389	5.06942	144	Promoter (<=1kb)	3214482	3671498	457017	2	497097	ENSMUST00000070533.4	627	ENSMUSG00000051951	Xkr4	X-linked Kx blood group related 4
chr1	3671419	3672069	66	4.86898	9.15617	6.62491	109	Promoter (<=1kb)	3214482	3671498	457017	2	497097	ENSMUST00000070533.4	0	ENSMUSG00000051951	Xkr4	X-linked Kx blood group related 4
chr1	3671419	3672069	100	5.95097	12.6892	10.0168	223	Promoter (<=1kb)	3214482	3671498	457017	2	497097	ENSMUST00000070533.4	0	ENSMUSG00000051951	Xkr4	X-linked Kx blood group related 4
chr1	3671419	3672069	846	22.1809	88.5033	84.6338	352	Promoter (<=1kb)	3214482	3671498	457017	2	497097	ENSMUST00000070533.4	0	ENSMUSG00000051951	Xkr4	X-linked Kx blood group related 4
chr1	3674361	3674472	50	4.32133	7.51154	5.05796	71	Promoter (2-3kb)	3214482	3671498	457017	2	497097	ENSMUST00000070533.4	-2863	ENSMUSG00000051951	Xkr4	X-linked Kx blood group related 4
chr1	3708627	3708696	15	3.17092	3.80101	1.57665	18	Distal Intergenic	3214482	3671498	457017	2	497097	ENSMUST00000070533.4	-37129	ENSMUSG00000051951	Xkr4	X-linked Kx blood group related 4
chr1	3934470	3934587	27	3.96365	5.08645	2.75749	36	Intron (ENSMUST00000194643.1/ENSMUST00000194643.1, intron 2 of 2)	3214482	3671498	457017	2	497097	ENSMUST00000070533.4	-262972	ENSMUSG00000051951	Xkr4	X-linked Kx blood group related 4
chr1	3937808	3937984	198	12.6837	22.7489	19.8144	107	Intron (ENSMUST00000194643.1/ENSMUST00000194643.1, intron 2 of 2)	3214482	3671498	457017	2	497097	ENSMUST00000070533.4	-266310	ENSMUSG00000051951	Xkr4	X-linked Kx blood group related 4
chr1	3953766	3953830	27	3.96365	5.08645	2.75749	50	Intron (ENSMUST00000194643.1/ENSMUST00000194643.1, intron 2 of 2)	3214482	3671498	457017	2	497097	ENSMUST00000070533.4	-282268	ENSMUSG00000051951	Xkr4	X-linked Kx blood group related 4
chr1	3970682	3970751	40	4.75638	6.44996	4.03544	26	Intron (ENSMUST00000194643.1/ENSMUST00000194643.1, intron 2 of 2)	3214482	3671498	457017	2	497097	ENSMUST00000070533.4	-299184	ENSMUSG00000051951	Xkr4	X-linked Kx blood group related 4
chr1	4069292	4069448	68	6.34184	9.36702	6.81345	94	Intron (ENSMUST00000208660.1/19888, intron 25 of 29)	4344146	4360314	16169	2	19888	ENSMUST00000027032.5	290866	ENSMUSG00000025900	Rp1	retinitis pigmentosa 1 (human)
chr1	4142686	4142748	15	3.17092	3.80101	1.57665	5	Exon (ENSMUST00000208660.1/19888, exon 22 of 30)	4344146	4360314	16169	2	19888	ENSMUST00000027032.5	217566	ENSMUSG00000025900	Rp1	retinitis pigmentosa 1 (human)
chr1	4169478	4169561	27	3.96365	5.08645	2.75749	14	Intron (ENSMUST00000208660.1/19888, intron 18 of 29)	4344146	4360314	16169	2	19888	ENSMUST00000027032.5	190753	ENSMUSG00000025900	Rp1	retinitis pigmentosa 1 (human)
chr1	4228268	4228361	27	3.96365	5.08645	2.75749	68	Intron (ENSMUST00000208660.1/19888, intron 14 of 29)	4344146	4360314	16169	2	19888	ENSMUST00000027032.5	131953	ENSMUSG00000025900	Rp1	retinitis pigmentosa 1 (human)
chr1	4332582	4332640	40	4.75638	6.44996	4.03544	32	Intron (ENSMUST00000208660.1/19888, intron 3 of 29)	4344146	4360314	16169	2	19888	ENSMUST00000027032.5	27674	ENSMUSG00000025900	Rp1	retinitis pigmentosa 1 (human)
chr1	4357692	4357930	481	21.9179	51.6031	48.1905	153	Promoter (2-3kb)	4344146	4360314	16169	2	19888	ENSMUST00000027032.5	2384	ENSMUSG00000025900	Rp1	retinitis pigmentosa 1 (human)
chr1	4360279	4360407	172	10.824	20.1711	17.2968	71	Promoter (<=1kb)	4344146	4360314	16169	2	19888	ENSMUST00000027032.5	0	ENSMUSG00000025900	Rp1	retinitis pigmentosa 1 (human)
chr1	4383732	4383935	283	16.3161	31.4974	28.3918	119	Intron (ENSMUST00000208660.1/19888, intron 1 of 29)	4344146	4360314	16169	2	19888	ENSMUST00000027032.5	-23418	ENSMUSG00000025900	Rp1	retinitis pigmentosa 1 (human)
chr1	4416875	4416935	27	3.96365	5.08645	2.75749	45	Distal Intergenic	4290846	4409241	118396	2	19888	ENSMUST00000208793.1	-7634	ENSMUSG00000025900	Rp1	retinitis pigmentosa 1 (human)
chr1	4430444	4430592	53	5.54911	7.87973	5.3911	19	Distal Intergenic	4290846	4409241	118396	2	19888	ENSMUST00000208793.1	-21203	ENSMUSG00000025900	Rp1	retinitis pigmentosa 1 (human)
chr1	4491750	4491822	29	4.23076	5.28419	2.94735	41	Promoter (1-2kb)	4492465	4493735	1271	2	20671	ENSMUST00000191939.1	1913	ENSMUSG00000025902	Sox17	SRY (sex determining region Y)-box 17
chr1	4497408	4497517	24	3.79185	4.67769	2.4087	8	Promoter (<=1kb)	4491390	4497354	5965	2	20671	ENSMUST00000192650.5	-54	ENSMUSG00000025902	Sox17	SRY (sex determining region Y)-box 17
chr1	4571587	4572132	259	14.5131	29.0201	25.9601	213	Distal Intergenic	4491390	4497354	5965	2	20671	ENSMUST00000192650.5	-74233	ENSMUSG00000025902	Sox17	SRY (sex determining region Y)-box 17
chr1	4571587	4572132	92	7.54682	11.9196	9.27823	374	Distal Intergenic	4491390	4497354	5965	2	20671	ENSMUST00000192650.5	-74233	ENSMUSG00000025902	Sox17	SRY (sex determining region Y)-box 17
chr1	4571587	4572132	80	6.96629	10.6628	8.06913	477	Distal Intergenic	4491390	4497354	5965	2	20671	ENSMUST00000192650.5	-74233	ENSMUSG00000025902	Sox17	SRY (sex determining region Y)-box 17
chr1	4657040	4657189	68	6.34184	9.36702	6.81345	43	Distal Intergenic	4783572	4785692	2121	2	27395	ENSMUST00000132625.1	128503	ENSMUSG00000033845	Mrpl15	mitochondrial ribosomal protein L15
chr1	4766591	4767011	51	5.54097	7.59899	5.14174	26	Distal Intergenic	4783572	4785692	2121	2	27395	ENSMUST00000132625.1	18681	ENSMUSG00000033845	Mrpl15	mitochondrial ribosomal protein L15
chr1	4768513	4768603	52	5.58499	7.68487	5.2243	29	Distal Intergenic	4783572	4785692	2121	2	27395	ENSMUST00000132625.1	17089	ENSMUSG00000033845	Mrpl15	mitochondrial ribosomal protein L15
chr1	4777841	4777899	27	3.96365	5.08645	2.75749	12	Intron (ENSMUST00000130201.7/27395, intron 3 of 4)	4783572	4785692	2121	2	27395	ENSMUST00000132625.1	7793	ENSMUSG00000033845	Mrpl15	mitochondrial ribosomal protein L15
chr1	4780192	4780314	180	11.8885	20.9554	18.0639	69	Exon (ENSMUST00000192286.1/ENSMUST00000192286.1, exon 1 of 1)	4783572	4785692	2121	2	27395	ENSMUST00000132625.1	5378	ENSMUSG00000033845	Mrpl15	mitochondrial ribosomal protein L15
chr1	4785445	4785505	34	4.4957	5.77065	3.41343	26	Promoter (<=1kb)	4783572	4785692	2121	2	27395	ENSMUST00000132625.1	187	ENSMUSG00000033845	Mrpl15	mitochondrial ribosomal protein L15
chr1	4785606	4785849	251	14.0491	28.2209	25.1767	154	Promoter (<=1kb)	4783572	4785692	2121	2	27395	ENSMUST00000132625.1	0	ENSMUSG00000033845	Mrpl15	mitochondrial ribosomal protein L15
chr1	4786020	4786267	44	5.05767	6.83709	4.40832	26	Promoter (<=1kb)	4781221	4785739	4519	2	27395	ENSMUST00000146665.2	-281	ENSMUSG00000033845	Mrpl15	mitochondrial ribosomal protein L15
chr1	4786020	4786267	77	6.74355	10.2905	7.70923	211	Promoter (<=1kb)	4781221	4785739	4519	2	27395	ENSMUST00000146665.2	-281	ENSMUSG00000033845	Mrpl15	mitochondrial ribosomal protein L15
chr1	4802605	4802811	412	19.8913	44.5151	41.2011	82	Distal Intergenic	4807788	4848410	40623	1	18777	ENSMUST00000134384.7	-4977	ENSMUSG00000025903	Lypla1	lysophospholipase 1
chr1	4807609	4807949	612	22.9384	64.831	61.2488	135	Promoter (<=1kb)	4807788	4848410	40623	1	18777	ENSMUST00000134384.7	0	ENSMUSG00000025903	Lypla1	lysophospholipase 1
chr1	4808019	4808159	88	6.86989	11.5001	8.87087	82	Promoter (<=1kb)	4808237	4841093	32857	1	18777	ENSMUST00000131119.1	-78	ENSMUSG00000025903	Lypla1	lysophospholipase 1
chr1	4815124	4815227	53	5.54911	7.87973	5.3911	62	Intron (ENSMUST00000134384.7/18777, intron 2 of 9)	4808237	4841093	32857	1	18777	ENSMUST00000131119.1	6887	ENSMUSG00000025903	Lypla1	lysophospholipase 1
chr1	4820181	4820351	122	9.17965	14.9537	12.2146	52	Intron (ENSMUST00000134384.7/18777, intron 2 of 9)	4808237	4841093	32857	1	18777	ENSMUST00000131119.1	11944	ENSMUSG00000025903	Lypla1	lysophospholipase 1
chr1	4820418	4820494	25	3.85844	4.83044	2.55332	42	Intron (ENSMUST00000134384.7/18777, intron 2 of 9)	4808237	4841093	32857	1	18777	ENSMUST00000131119.1	12181	ENSMUSG00000025903	Lypla1	lysophospholipase 1
chr1	4832868	4832985	15	3.17092	3.80101	1.57665	87	Intron (ENSMUST00000134384.7/18777, intron 5 of 9)	4836905	4842827	5923	1	18777	ENSMUST00000141278.1	-3920	ENSMUSG00000025903	Lypla1	lysophospholipase 1
chr1	4852064	4852120	27	3.96365	5.08645	2.75749	28	Intron (ENSMUST00000155020.1/18777, intron 7 of 9)	4857814	4897905	40092	1	21399	ENSMUST00000081551.13	-5694	ENSMUSG00000033813	Tcea1	transcription elongation factor A (SII) 1
chr1	4857468	4857843	1409	32.7054	145.6	140.962	258	Promoter (<=1kb)	4857814	4897905	40092	1	21399	ENSMUST00000081551.13	0	ENSMUSG00000033813	Tcea1	transcription elongation factor A (SII) 1
chr1	4858150	4858431	53	4.47253	7.79041	5.32557	150	Promoter (<=1kb)	4858038	4897909	39872	1	21399	ENSMUST00000165720.2	112	ENSMUSG00000033813	Tcea1	transcription elongation factor A (SII) 1
chr1	4858150	4858431	113	6.42926	14.0256	11.3174	224	Promoter (<=1kb)	4858038	4897909	39872	1	21399	ENSMUST00000165720.2	112	ENSMUSG00000033813	Tcea1	transcription elongation factor A (SII) 1
chr1	4880671	4880730	130	9.51276	15.7761	13.0102	28	Intron (ENSMUST00000155020.1/18777, intron 9 of 9)	4858038	4897909	39872	1	21399	ENSMUST00000165720.2	22633	ENSMUSG00000033813	Tcea1	transcription elongation factor A (SII) 1
chr1	4970671	4970881	531	24.3648	56.609	53.13	121	Exon (ENSMUST00000144339.1/ENSMUST00000144339.1, exon 1 of 3)	4910402	5018735	108334	2	58175	ENSMUST00000119256.7	47854	ENSMUSG00000002459	Rgs20	regulator of G-protein signaling 20
chr1	4971250	4971369	121	8.91396	14.8802	12.143	97	Intron (ENSMUST00000144339.1/ENSMUST00000144339.1, intron 1 of 2)	4910402	5018735	108334	2	58175	ENSMUST00000119256.7	47366	ENSMUSG00000002459	Rgs20	regulator of G-protein signaling 20
chr1	5019344	5019544	86	6.93605	11.2412	8.6189	103	Promoter (<=1kb)	4910474	5019379	108906	2	58175	ENSMUST00000170566.1	0	ENSMUSG00000002459	Rgs20	regulator of G-protein signaling 20
chr1	5022862	5022946	53	5.38899	7.82135	5.35495	48	Intron (ENSMUST00000118000.7/58175, intron 1 of 5)	4909576	5019539	109964	2	58175	ENSMUST00000002533.14	-3323	ENSMUSG00000002459	Rgs20	regulator of G-protein signaling 20
chr1	5070256	5070470	270	15.798	30.1473	27.0655	70	Promoter (<=1kb)	5062779	5070273	7495	2	58175	ENSMUST00000133521.1	0	ENSMUSG00000002459	Rgs20	regulator of G-protein signaling 20
chr1	5083018	5083506	518	23.6453	55.343	51.8806	76	Promoter (<=1kb)	5083080	5162529	79450	1	108664	ENSMUST00000044369.12	0	ENSMUSG00000033793	Atp6v1h	ATPase, H+ transporting, lysosomal V1 subunit H
chr1	5083018	5083506	79	6.92057	10.5859	7.99494	358	Promoter (<=1kb)	5083080	5162529	79450	1	108664	ENSMUST00000044369.12	0	ENSMUSG00000033793	Atp6v1h	ATPase, H+ transporting, lysosomal V1 subunit H
chr1	5588254	5588519	315	16.8099	34.7117	31.5499	162	Promoter (<=1kb)	5588493	5606131	17639	1	18387	ENSMUST00000160777.7	0	ENSMUSG00000025905	Oprk1	opioid receptor, kappa 1
chr1	5915444	5915531	68	6.34184	9.36702	6.81345	37	Promoter (1-2kb)	5913707	5917398	3692	2	226304	ENSMUST00000044180.4	1867	ENSMUSG00000033774	Npbwr1	neuropeptides B/W receptor 1
chr1	6135224	6135296	40	4.75638	6.44996	4.03544	40	Distal Intergenic	6206197	6234311	28115	1	12421	ENSMUST00000159906.7	-70901	ENSMUSG00000025907	Rb1cc1	RB1-inducible coiled-coil 1
chr1	6172281	6172368	15	3.17092	3.80101	1.57665	19	Distal Intergenic	6206197	6234311	28115	1	12421	ENSMUST00000159906.7	-33829	ENSMUSG00000025907	Rb1cc1	RB1-inducible coiled-coil 1
chr1	6190725	6190857	113	8.72003	14.1136	11.3953	68	Distal Intergenic	6206197	6234311	28115	1	12421	ENSMUST00000159906.7	-15340	ENSMUSG00000025907	Rb1cc1	RB1-inducible coiled-coil 1
chr1	6214522	6214741	690	22.8891	72.6973	69.0197	108	Promoter (<=1kb)	6214645	6276648	62004	1	12421	ENSMUST00000027040.12	0	ENSMUSG00000025907	Rb1cc1	RB1-inducible coiled-coil 1
chr1	6214860	6215079	228	10.8771	25.8106	22.8139	102	Promoter (<=1kb)	6215008	6234010	19003	1	12421	ENSMUST00000160062.7	0	ENSMUSG00000025907	Rb1cc1	RB1-inducible coiled-coil 1
chr1	6215141	6215219	18	3.26987	4.0461	1.80986	7	Promoter (<=1kb)	6215008	6234010	19003	1	12421	ENSMUST00000160062.7	133	ENSMUSG00000025907	Rb1cc1	RB1-inducible coiled-coil 1
chr1	6226909	6226967	15	3.17092	3.80101	1.57665	6	Promoter (1-2kb)	6228002	6249029	21028	1	12421	ENSMUST00000162795.7	-1035	ENSMUSG00000025907	Rb1cc1	RB1-inducible coiled-coil 1
chr1	6272379	6272496	68	6.34184	9.36702	6.81345	26	Promoter (1-2kb)	6270678	6275575	4898	1	12421	ENSMUST00000159656.1	1701	ENSMUSG00000025907	Rb1cc1	RB1-inducible coiled-coil 1
chr1	6282557	6282725	53	5.54911	7.87973	5.3911	93	Distal Intergenic	6270678	6275575	4898	1	12421	ENSMUST00000159656.1	11879	ENSMUSG00000025907	Rb1cc1	RB1-inducible coiled-coil 1
chr1	6359174	6359474	243	14.7267	27.4144	24.3854	189	Promoter (<=1kb)	6359218	6394731	35514	1	620393	ENSMUST00000133144.3	0	ENSMUSG00000087247	Alkal1	ALK and LTK ligand 1
chr1	6382801	6383056	327	17.4972	35.9424	32.7599	83	Exon (ENSMUST00000192950.1/ENSMUST00000192950.1, exon 1 of 1)	6359218	6394731	35514	1	620393	ENSMUST00000133144.3	23583	ENSMUSG00000087247	Alkal1	ALK and LTK ligand 1
chr1	6406488	6406584	68	6.34184	9.36702	6.81345	50	Distal Intergenic	6359218	6394731	35514	1	620393	ENSMUST00000133144.3	47270	ENSMUSG00000087247	Alkal1	ALK and LTK ligand 1
chr1	6410254	6410332	27	3.96365	5.08645	2.75749	47	Distal Intergenic	6359218	6394731	35514	1	620393	ENSMUST00000133144.3	51036	ENSMUSG00000087247	Alkal1	ALK and LTK ligand 1
chr1	6441239	6441531	50	5.3782	7.46127	5.00922	49	Exon (ENSMUST00000194240.1/ENSMUST00000194240.1, exon 1 of 2)	6487231	6860934	373704	1	240690	ENSMUST00000140079.7	-45700	ENSMUSG00000033740	St18	suppression of tumorigenicity 18
chr1	6441239	6441531	139	10.0319	16.7894	13.9997	150	Exon (ENSMUST00000194240.1/ENSMUST00000194240.1, exon 1 of 2)	6487231	6860934	373704	1	240690	ENSMUST00000140079.7	-45700	ENSMUSG00000033740	St18	suppression of tumorigenicity 18
chr1	6729253	6729686	462	17.5849	49.6225	46.2369	140	Promoter (<=1kb)	6730051	6860940	130890	1	240690	ENSMUST00000043578.12	-365	ENSMUSG00000033740	St18	suppression of tumorigenicity 18
chr1	6729812	6730057	148	8.15494	17.6782	14.8629	85	Promoter (<=1kb)	6730051	6860940	130890	1	240690	ENSMUST00000043578.12	0	ENSMUSG00000033740	St18	suppression of tumorigenicity 18
chr1	6734072	6734155	13	2.8931	3.45599	1.31711	9	Promoter (<=1kb)	6734870	6802688	67819	1	240690	ENSMUST00000139838.7	-715	ENSMUSG00000033740	St18	suppression of tumorigenicity 18
chr1	6734715	6735007	73	6.31599	9.90019	7.3306	20	Promoter (<=1kb)	6734870	6802688	67819	1	240690	ENSMUST00000139838.7	0	ENSMUSG00000033740	St18	suppression of tumorigenicity 18
chr1	6734715	6735007	275	14.442	30.6457	27.5553	164	Promoter (<=1kb)	6734870	6802688	67819	1	240690	ENSMUST00000139838.7	0	ENSMUSG00000033740	St18	suppression of tumorigenicity 18
chr1	6752254	6752428	177	11.7823	20.6828	17.7972	71	5' UTR	6737575	6860940	123366	1	240690	ENSMUST00000163727.3	14679	ENSMUSG00000033740	St18	suppression of tumorigenicity 18
chr1	6760735	6760817	68	6.34184	9.36702	6.81345	49	Intron (ENSMUST00000140079.7/240690, intron 4 of 23)	6737575	6860940	123366	1	240690	ENSMUST00000163727.3	23160	ENSMUSG00000033740	St18	suppression of tumorigenicity 18
chr1	6761545	6761629	15	3.17092	3.80101	1.57665	18	Intron (ENSMUST00000140079.7/240690, intron 4 of 23)	6737575	6860940	123366	1	240690	ENSMUST00000163727.3	23970	ENSMUSG00000033740	St18	suppression of tumorigenicity 18
chr1	6767297	6767375	40	4.75638	6.44996	4.03544	27	Intron (ENSMUST00000140079.7/240690, intron 4 of 23)	6737575	6860940	123366	1	240690	ENSMUST00000163727.3	29722	ENSMUSG00000033740	St18	suppression of tumorigenicity 18
chr1	6859175	6859241	27	3.96365	5.08645	2.75749	41	Promoter (1-2kb)	6857341	6859604	2264	1	240690	ENSMUST00000130338.1	1834	ENSMUSG00000033740	St18	suppression of tumorigenicity 18
chr1	6866993	6867066	15	3.17092	3.80101	1.57665	27	Distal Intergenic	6857341	6859604	2264	1	240690	ENSMUST00000130338.1	9652	ENSMUSG00000033740	St18	suppression of tumorigenicity 18
chr1	7010326	7010386	27	3.96365	5.08645	2.75749	30	Distal Intergenic	7088920	7173628	84709	1	319263	ENSMUST00000061280.16	-78534	ENSMUSG00000051285	Pcmtd1	protein-L-isoaspartate (D-aspartate) O-methyltransferase domain containing 1
chr1	7088487	7089212	35	3.11144	5.92317	3.5592	45	Promoter (<=1kb)	7088920	7173628	84709	1	319263	ENSMUST00000061280.16	0	ENSMUSG00000051285	Pcmtd1	protein-L-isoaspartate (D-aspartate) O-methyltransferase domain containing 1
chr1	7088487	7089212	1487	23.1802	153.462	148.702	337	Promoter (<=1kb)	7088920	7173628	84709	1	319263	ENSMUST00000061280.16	0	ENSMUSG00000051285	Pcmtd1	protein-L-isoaspartate (D-aspartate) O-methyltransferase domain containing 1
chr1	7088487	7089212	1374	21.9357	142.036	137.449	450	Promoter (<=1kb)	7088920	7173628	84709	1	319263	ENSMUST00000061280.16	0	ENSMUSG00000051285	Pcmtd1	protein-L-isoaspartate (D-aspartate) O-methyltransferase domain containing 1
chr1	7105299	7105379	40	4.75638	6.44996	4.03544	26	Intron (ENSMUST00000061280.16/319263, intron 1 of 5)	7089166	7172122	82957	1	319263	ENSMUST00000182823.1	16133	ENSMUSG00000051285	Pcmtd1	protein-L-isoaspartate (D-aspartate) O-methyltransferase domain containing 1
chr1	7204904	7205008	82	7.13457	10.9051	8.29186	41	Distal Intergenic	7160557	7172659	12103	1	319263	ENSMUST00000183204.1	44347	ENSMUSG00000051285	Pcmtd1	protein-L-isoaspartate (D-aspartate) O-methyltransferase domain containing 1
chr1	7388854	7389116	53	5.67516	7.86397	5.3911	172	Intron (ENSMUST00000181554.1/ENSMUST00000181554.1, intron 1 of 2)	7160557	7172659	12103	1	319263	ENSMUST00000183204.1	228297	ENSMUSG00000051285	Pcmtd1	protein-L-isoaspartate (D-aspartate) O-methyltransferase domain containing 1
chr1	7390349	7390461	132	9.65864	15.9845	13.2138	63	Intron (ENSMUST00000181554.1/ENSMUST00000181554.1, intron 1 of 2)	7160557	7172659	12103	1	319263	ENSMUST00000183204.1	229792	ENSMUSG00000051285	Pcmtd1	protein-L-isoaspartate (D-aspartate) O-methyltransferase domain containing 1
chr1	7392011	7392113	68	6.43195	9.33744	6.80015	64	Intron (ENSMUST00000181554.1/ENSMUST00000181554.1, intron 1 of 2)	7160557	7172659	12103	1	319263	ENSMUST00000183204.1	231454	ENSMUSG00000051285	Pcmtd1	protein-L-isoaspartate (D-aspartate) O-methyltransferase domain containing 1
chr1	7397627	7397714	286	9.22136	31.7974	28.6867	44	Intron (ENSMUST00000181554.1/ENSMUST00000181554.1, intron 1 of 2)	7160557	7172659	12103	1	319263	ENSMUST00000183204.1	237070	ENSMUSG00000051285	Pcmtd1	protein-L-isoaspartate (D-aspartate) O-methyltransferase domain containing 1
chr1	7397865	7398418	701	16.2376	73.8089	70.1176	104	Exon (ENSMUST00000193732.1/ENSMUST00000193732.1, exon 1 of 5)	7160557	7172659	12103	1	319263	ENSMUST00000183204.1	237308	ENSMUSG00000051285	Pcmtd1	protein-L-isoaspartate (D-aspartate) O-methyltransferase domain containing 1
chr1	7397865	7398418	1313	25.058	135.893	131.396	296	Exon (ENSMUST00000193732.1/ENSMUST00000193732.1, exon 1 of 5)	7160557	7172659	12103	1	319263	ENSMUST00000183204.1	237308	ENSMUSG00000051285	Pcmtd1	protein-L-isoaspartate (D-aspartate) O-methyltransferase domain containing 1
chr1	7853941	7854086	40	4.75638	6.44996	4.03544	64	Distal Intergenic	8363425	8470479	107055	2	71096	ENSMUST00000135046.3	616393	ENSMUSG00000025909	Sntg1	syntrophin, gamma 1
chr1	7854424	7854487	27	3.96365	5.08645	2.75749	25	Distal Intergenic	8363425	8470479	107055	2	71096	ENSMUST00000135046.3	615992	ENSMUSG00000025909	Sntg1	syntrophin, gamma 1
chr1	7943208	7943265	27	3.96365	5.08645	2.75749	26	Distal Intergenic	8363425	8470479	107055	2	71096	ENSMUST00000135046.3	527214	ENSMUSG00000025909	Sntg1	syntrophin, gamma 1
chr1	8196918	8196973	27	3.96365	5.08645	2.75749	42	Distal Intergenic	8363425	8470479	107055	2	71096	ENSMUST00000135046.3	273506	ENSMUSG00000025909	Sntg1	syntrophin, gamma 1
chr1	8490447	8490683	130	9.51276	15.7761	13.0102	102	Intron (ENSMUST00000132064.7/71096, intron 14 of 19)	8363183	8470520	107338	2	71096	ENSMUST00000115484.8	-19927	ENSMUSG00000025909	Sntg1	syntrophin, gamma 1
chr1	8496462	8496617	27	3.96365	5.08645	2.75749	55	Intron (ENSMUST00000132064.7/71096, intron 14 of 19)	8363183	8470520	107338	2	71096	ENSMUST00000115484.8	-25942	ENSMUSG00000025909	Sntg1	syntrophin, gamma 1
chr1	9290382	9290451	53	5.54911	7.87973	5.3911	40	Intron (ENSMUST00000132064.7/71096, intron 1 of 19)	8950572	9298236	347665	2	71096	ENSMUST00000126083.1	7785	ENSMUSG00000025909	Sntg1	syntrophin, gamma 1
chr1	9296528	9296619	52	5.31492	7.70381	5.24219	31	Promoter (1-2kb)	8950572	9298236	347665	2	71096	ENSMUST00000126083.1	1617	ENSMUSG00000025909	Sntg1	syntrophin, gamma 1
chr1	9298549	9298629	83	6.78308	10.9937	8.37828	48	Promoter (<=1kb)	8361475	9298573	937099	2	71096	ENSMUST00000132064.7	0	ENSMUSG00000025909	Sntg1	syntrophin, gamma 1
chr1	9299274	9299405	106	7.73079	13.2892	10.601	80	Promoter (<=1kb)	8675973	9299282	623310	2	71096	ENSMUST00000144593.7	0	ENSMUSG00000025909	Sntg1	syntrophin, gamma 1
chr1	9299738	9299971	33	4.34857	5.71255	3.35772	178	Promoter (<=1kb)	8362678	9299878	937201	2	71096	ENSMUST00000140302.7	0	ENSMUSG00000025909	Sntg1	syntrophin, gamma 1
chr1	9300702	9300866	118	8.28227	14.6038	11.8734	82	Promoter (<=1kb)	8362678	9299878	937201	2	71096	ENSMUST00000140302.7	-824	ENSMUSG00000025909	Sntg1	syntrophin, gamma 1
chr1	9541384	9541512	211	8.27903	24.0898	21.1289	60	Distal Intergenic	9545408	9547455	2048	1	59014	ENSMUST00000072079.8	-3896	ENSMUSG00000061024	Rrs1	ribosome biogenesis regulator 1
chr1	9545150	9545485	1683	31.7864	173.452	168.373	134	Promoter (<=1kb)	9545408	9547455	2048	1	59014	ENSMUST00000072079.8	0	ENSMUSG00000061024	Rrs1	ribosome biogenesis regulator 1
chr1	9552134	9552323	65	6.30817	9.05493	6.52737	43	Intron (ENSMUST00000144177.7/76187, intron 3 of 13)	9548119	9580673	32555	1	76187	ENSMUST00000190654.1	4015	ENSMUSG00000025911	Adhfe1	alcohol dehydrogenase, iron containing, 1
chr1	9564624	9564734	40	4.75638	6.44996	4.03544	55	Intron (ENSMUST00000144177.7/76187, intron 12 of 13)	9548119	9580673	32555	1	76187	ENSMUST00000190654.1	16505	ENSMUSG00000025911	Adhfe1	alcohol dehydrogenase, iron containing, 1
chr1	9573337	9573484	289	16.6473	32.0511	28.9354	85	Intron (ENSMUST00000144177.7/76187, intron 13 of 13)	9548119	9580673	32555	1	76187	ENSMUST00000190654.1	25218	ENSMUSG00000025911	Adhfe1	alcohol dehydrogenase, iron containing, 1
chr1	9578966	9579079	53	5.54911	7.87973	5.3911	32	Intron (ENSMUST00000190654.1/76187, intron 14 of 14)	9601199	9627143	25945	1	76982	ENSMUST00000088666.3	-22120	ENSMUSG00000067879	Vxn	vexin
chr1	9583744	9583854	52	5.5844	7.71973	5.25786	41	Intron (ENSMUST00000115480.7/72481, intron 3 of 4)	9601199	9627143	25945	1	76982	ENSMUST00000088666.3	-17345	ENSMUSG00000067879	Vxn	vexin
chr1	9583929	9584282	66	6.32775	9.15154	6.62057	60	Intron (ENSMUST00000115480.7/72481, intron 3 of 4)	9601199	9627143	25945	1	76982	ENSMUST00000088666.3	-16917	ENSMUSG00000067879	Vxn	vexin
chr1	9583929	9584282	255	14.8478	28.6299	25.5768	234	Intron (ENSMUST00000115480.7/72481, intron 3 of 4)	9601199	9627143	25945	1	76982	ENSMUST00000088666.3	-16917	ENSMUSG00000067879	Vxn	vexin
chr1	9600589	9600672	51	5.51922	7.55692	5.10142	43	Promoter (<=1kb)	9601199	9627143	25945	1	76982	ENSMUST00000088666.3	-527	ENSMUSG00000067879	Vxn	vexin
chr1	9601426	9601636	63	6.20913	8.86069	6.33991	32	Promoter (<=1kb)	9601199	9627143	25945	1	76982	ENSMUST00000088666.3	227	ENSMUSG00000067879	Vxn	vexin
chr1	9601841	9602004	62	6.17278	8.7905	6.27222	39	Promoter (<=1kb)	9601199	9627143	25945	1	76982	ENSMUST00000088666.3	642	ENSMUSG00000067879	Vxn	vexin
chr1	9621535	9621786	208	12.8875	23.7772	20.8222	68	Intron (ENSMUST00000088666.3/76982, intron 4 of 5)	9560832	9631092	70261	2	72481	ENSMUST00000115480.7	9306	NA	2610203C22Rik	RIKEN cDNA 2610203C22 gene
chr1	9622624	9622966	75	6.76566	10.0886	7.51314	206	Exon (ENSMUST00000088666.3/76982, exon 5 of 6)	9560832	9631092	70261	2	72481	ENSMUST00000115480.7	8126	NA	2610203C22Rik	RIKEN cDNA 2610203C22 gene
chr1	9630075	9630226	98	8.03022	12.5002	9.83233	67	Promoter (<=1kb)	9560832	9631092	70261	2	72481	ENSMUST00000115480.7	866	NA	2610203C22Rik	RIKEN cDNA 2610203C22 gene
chr1	9648846	9649064	173	9.31402	20.2337	17.358	97	Distal Intergenic	9601018	9631175	30158	2	72481	ENSMUST00000153239.7	-17671	NA	2610203C22Rik	RIKEN cDNA 2610203C22 gene
chr1	9649248	9649568	489	18.2362	52.3736	48.9505	109	Distal Intergenic	9601018	9631175	30158	2	72481	ENSMUST00000153239.7	-18073	NA	2610203C22Rik	RIKEN cDNA 2610203C22 gene
chr1	9649248	9649568	532	19.3322	56.7788	53.2978	171	Distal Intergenic	9601018	9631175	30158	2	72481	ENSMUST00000153239.7	-18073	NA	2610203C22Rik	RIKEN cDNA 2610203C22 gene
chr1	9658583	9658690	104	7.60534	13.0848	10.4021	56	Distal Intergenic	9676132	9678610	2479	2	17864	ENSMUST00000160022.1	19920	ENSMUSG00000025912	Mybl1	myeloblastosis oncogene-like 1
chr1	9658953	9659261	139	9.03134	16.7251	13.937	87	Distal Intergenic	9676132	9678610	2479	2	17864	ENSMUST00000160022.1	19349	ENSMUSG00000025912	Mybl1	myeloblastosis oncogene-like 1
chr1	9658953	9659261	511	21.39	54.6168	51.164	198	Distal Intergenic	9676132	9678610	2479	2	17864	ENSMUST00000160022.1	19349	ENSMUSG00000025912	Mybl1	myeloblastosis oncogene-like 1
chr1	9662236	9662293	20	3.55285	4.30512	2.05611	37	Distal Intergenic	9676132	9678610	2479	2	17864	ENSMUST00000160022.1	16317	ENSMUSG00000025912	Mybl1	myeloblastosis oncogene-like 1
chr1	9664903	9665017	168	11.3755	19.6971	16.8331	59	Distal Intergenic	9676132	9678610	2479	2	17864	ENSMUST00000160022.1	13593	ENSMUSG00000025912	Mybl1	myeloblastosis oncogene-like 1
chr1	9700139	9700827	1282	26.9245	132.677	128.226	206	Promoter (<=1kb)	9667415	9700209	32795	2	17864	ENSMUST00000088658.10	0	ENSMUSG00000025912	Mybl1	myeloblastosis oncogene-like 1
chr1	9700139	9700827	211	8.28445	24.1019	21.1404	373	Promoter (<=1kb)	9667415	9700209	32795	2	17864	ENSMUST00000088658.10	0	ENSMUSG00000025912	Mybl1	myeloblastosis oncogene-like 1
chr1	9700139	9700827	377	11.7903	40.991	37.7287	616	Promoter (<=1kb)	9667415	9700209	32795	2	17864	ENSMUST00000088658.10	0	ENSMUSG00000025912	Mybl1	myeloblastosis oncogene-like 1
chr1	9747883	9747961	70	4.474	9.62597	7.0646	38	Promoter (<=1kb)	9747956	9791318	43363	1	73331	ENSMUST00000181358.7	0	NA	1700034P13Rik	RIKEN cDNA 1700034P13 gene
chr1	9748322	9748686	1845	32.3535	189.924	184.577	146	Promoter (<=1kb)	9718622	9748382	29761	2	70675	ENSMUST00000057438.6	0	ENSMUSG00000045210	Vcpip1	valosin containing protein (p97)/p47 complex interacting protein 1
chr1	9772874	9772994	413	21.6196	44.626	41.3106	74	Intron (ENSMUST00000181821.7/73331, intron 2 of 3)	9748626	9770751	22126	1	73331	ENSMUST00000209020.1	24248	NA	1700034P13Rik	RIKEN cDNA 1700034P13 gene
chr1	9797875	9798056	120	9.13001	14.8109	12.0756	68	Promoter (<=1kb)	9798107	9900843	102737	1	170755	ENSMUST00000166384.7	-51	ENSMUSG00000025915	Sgk3	serum/glucocorticoid regulated kinase 3
chr1	9798114	9798250	90	7.64898	11.718	9.08234	81	Promoter (<=1kb)	9798143	9900770	102628	1	170755	ENSMUST00000188782.6	0	ENSMUSG00000025915	Sgk3	serum/glucocorticoid regulated kinase 3
chr1	9798339	9798413	28	4.17217	5.17032	2.83773	25	Promoter (<=1kb)	9798208	9900008	101801	1	170755	ENSMUST00000188298.6	131	ENSMUSG00000025915	Sgk3	serum/glucocorticoid regulated kinase 3
chr1	9798553	9798614	27	4.13942	5.10771	2.77783	41	Promoter (<=1kb)	9798208	9900008	101801	1	170755	ENSMUST00000188298.6	345	ENSMUSG00000025915	Sgk3	serum/glucocorticoid regulated kinase 3
chr1	9848299	9848508	71	6.62522	9.70983	7.14599	28	Promoter (<=1kb)	9848321	9865631	17311	1	170755	ENSMUST00000188830.6	0	ENSMUSG00000025915	Sgk3	serum/glucocorticoid regulated kinase 3
chr1	9848668	9848732	58	5.91385	8.36163	5.85767	22	Promoter (<=1kb)	9848397	9899853	51457	1	170755	ENSMUST00000097826.5	271	ENSMUSG00000025915	Sgk3	serum/glucocorticoid regulated kinase 3
chr1	9850908	9850999	42	5.02663	6.69368	4.27005	58	Promoter (2-3kb)	9848397	9899853	51457	1	170755	ENSMUST00000097826.5	2511	ENSMUSG00000025915	Sgk3	serum/glucocorticoid regulated kinase 3
chr1	9854310	9854391	15	3.17092	3.80101	1.57665	16	Intron (ENSMUST00000166384.7/170755, intron 1 of 16)	9848397	9899853	51457	1	170755	ENSMUST00000097826.5	5913	ENSMUSG00000025915	Sgk3	serum/glucocorticoid regulated kinase 3
chr1	9918061	9918143	40	4.75638	6.44996	4.03544	41	Intron (ENSMUST00000052843.11/240697, intron 7 of 9)	9911314	9921266	9953	1	240697	ENSMUST00000118098.2	6747	ENSMUSG00000046101	Mcmdc2	minichromosome maintenance domain containing 2
chr1	9943995	9944271	1592	40.3071	164.152	159.226	178	Promoter (<=1kb)	9942025	9944103	2079	2	73824	ENSMUST00000182498.7	0	ENSMUSG00000098234	Snhg6	small nucleolar RNA host gene 6
chr1	9967453	9967519	26	4.05029	4.94168	2.6588	29	Promoter (<=1kb)	9960163	9967932	7770	2	100039596	ENSMUST00000185184.1	413	ENSMUSG00000099032	Tcf24	transcription factor 24
chr1	9967902	9968048	104	8.074	13.118	10.4341	89	Promoter (<=1kb)	9960163	9967932	7770	2	100039596	ENSMUST00000185184.1	0	ENSMUSG00000099032	Tcf24	transcription factor 24
chr1	9968142	9968303	156	10.3809	18.5259	15.6919	94	Promoter (<=1kb)	9960163	9967932	7770	2	100039596	ENSMUST00000185184.1	-210	ENSMUSG00000099032	Tcf24	transcription factor 24
chr1	10007359	10007461	91	7.02551	11.7523	9.11561	40	Promoter (1-2kb)	9968825	10009130	40306	2	69312	ENSMUST00000130102.7	1669	ENSMUSG00000025916	Ppp1r42	protein phosphatase 1, regulatory subunit 42
chr1	10009078	10009261	1276	41.852	132.096	127.652	88	Promoter (<=1kb)	9968825	10009130	40306	2	69312	ENSMUST00000130102.7	0	ENSMUSG00000025916	Ppp1r42	protein phosphatase 1, regulatory subunit 42
chr1	10014519	10014707	53	5.54911	7.87973	5.3911	109	Distal Intergenic	9968624	10009136	40513	2	69312	ENSMUST00000027049.9	-5383	ENSMUSG00000025916	Ppp1r42	protein phosphatase 1, regulatory subunit 42
chr1	10024861	10025055	241	14.488	27.1877	24.1628	117	3' UTR	10024843	10035128	10286	2	26754	ENSMUST00000190155.6	10073	ENSMUSG00000025917	Cops5	COP9 signalosome subunit 5
chr1	10028799	10028968	79	7.06543	10.5394	7.94998	50	Intron (ENSMUST00000027050.9/26754, intron 6 of 7)	10024843	10035128	10286	2	26754	ENSMUST00000190155.6	6160	ENSMUSG00000025917	Cops5	COP9 signalosome subunit 5
chr1	10037856	10037985	353	12.5391	38.5877	35.3625	77	Promoter (<=1kb)	10030920	10037938	7019	2	26754	ENSMUST00000139578.7	0	ENSMUSG00000025917	Cops5	COP9 signalosome subunit 5
chr1	10038137	10038239	378	13.0964	41.0975	37.8336	57	Promoter (<=1kb)	10030687	10038149	7463	2	26754	ENSMUST00000188619.1	0	ENSMUSG00000025917	Cops5	COP9 signalosome subunit 5
chr1	10039587	10039877	191	8.59716	22.1155	19.1971	61	Promoter (<=1kb)	10039767	10058872	19106	1	211660	ENSMUST00000191521.6	0	ENSMUSG00000056763	Cspp1	centrosome and spindle pole associated protein 1
chr1	10039587	10039877	213	9.15904	24.324	21.3581	231	Promoter (<=1kb)	10039767	10058872	19106	1	211660	ENSMUST00000191521.6	0	ENSMUSG00000056763	Cspp1	centrosome and spindle pole associated protein 1
chr1	10040009	10040241	587	17.5131	62.2923	58.7414	151	Promoter (<=1kb)	10040155	10058823	18669	1	211660	ENSMUST00000155974.7	0	ENSMUSG00000056763	Cspp1	centrosome and spindle pole associated protein 1
chr1	10065018	10065169	53	5.54911	7.87973	5.3911	69	Intron (ENSMUST00000071087.11/211660, intron 5 of 29)	10056924	10066575	9652	1	211660	ENSMUST00000149214.2	8094	ENSMUSG00000056763	Cspp1	centrosome and spindle pole associated protein 1
chr1	10089649	10089782	98	7.9273	12.4888	9.82135	83	Promoter (1-2kb)	10087747	10090317	2571	1	211660	ENSMUST00000123261.1	1902	ENSMUSG00000056763	Cspp1	centrosome and spindle pole associated protein 1
chr1	10150840	10150955	40	4.75638	6.44996	4.03544	46	Intron (ENSMUST00000088615.10/211673, intron 32 of 37)	10147405	10154530	7126	2	211673	ENSMUST00000142497.1	3575	ENSMUSG00000067851	Arfgef1	ADP ribosylation factor guanine nucleotide exchange factor 1
chr1	10155993	10156148	180	11.8909	20.9617	18.0671	54	Promoter (1-2kb)	10147405	10154530	7126	2	211673	ENSMUST00000142497.1	-1463	ENSMUSG00000067851	Arfgef1	ADP ribosylation factor guanine nucleotide exchange factor 1
chr1	10193693	10193776	27	3.96365	5.08645	2.75749	16	Intron (ENSMUST00000088615.10/211673, intron 10 of 37)	10209161	10214213	5053	2	211673	ENSMUST00000186720.1	20437	ENSMUSG00000067851	Arfgef1	ADP ribosylation factor guanine nucleotide exchange factor 1
chr1	10222757	10222928	15	3.17092	3.80101	1.57665	20	Intron (ENSMUST00000088615.10/211673, intron 1 of 37)	10209161	10214213	5053	2	211673	ENSMUST00000186720.1	-8544	ENSMUSG00000067851	Arfgef1	ADP ribosylation factor guanine nucleotide exchange factor 1
chr1	10229088	10229203	138	8.12743	16.6502	13.8641	77	Intron (ENSMUST00000088615.10/211673, intron 1 of 37)	10137571	10232670	95100	2	211673	ENSMUST00000088615.10	3467	ENSMUSG00000067851	Arfgef1	ADP ribosylation factor guanine nucleotide exchange factor 1
chr1	10232219	10232357	42	4.48023	6.65103	4.22942	33	Promoter (<=1kb)	10137571	10232670	95100	2	211673	ENSMUST00000088615.10	313	ENSMUSG00000067851	Arfgef1	ADP ribosylation factor guanine nucleotide exchange factor 1
chr1	10232863	10233242	59	5.23806	8.48792	5.97982	20	Promoter (<=1kb)	10173075	10232670	59596	2	211673	ENSMUST00000131556.1	-193	ENSMUSG00000067851	Arfgef1	ADP ribosylation factor guanine nucleotide exchange factor 1
chr1	10232863	10233242	405	16.0883	43.8833	40.5785	225	Promoter (<=1kb)	10173075	10232670	59596	2	211673	ENSMUST00000131556.1	-193	ENSMUSG00000067851	Arfgef1	ADP ribosylation factor guanine nucleotide exchange factor 1
chr1	10488378	10488459	27	3.96365	5.08645	2.75749	34	Intron (ENSMUST00000153695.7/329093, intron 2 of 9)	10472475	10477823	5349	2	329093	ENSMUST00000147575.1	-10555	ENSMUSG00000042501	Cpa6	carboxypeptidase A6
chr1	10566120	10566193	98	7.9273	12.4888	9.82135	34	Intron (ENSMUST00000153695.7/329093, intron 2 of 9)	10472475	10477823	5349	2	329093	ENSMUST00000147575.1	-88297	ENSMUSG00000042501	Cpa6	carboxypeptidase A6
chr1	10566416	10566512	27	3.96365	5.08645	2.75749	31	Intron (ENSMUST00000153695.7/329093, intron 2 of 9)	10472475	10477823	5349	2	329093	ENSMUST00000147575.1	-88593	ENSMUSG00000042501	Cpa6	carboxypeptidase A6
chr1	10613859	10613957	27	3.96365	5.08645	2.75749	50	Intron (ENSMUST00000153695.7/329093, intron 1 of 9)	10595366	10719905	124540	2	329093	ENSMUST00000140938.1	105948	ENSMUSG00000042501	Cpa6	carboxypeptidase A6
chr1	10703308	10703474	37	4.63013	6.14066	3.76709	31	Intron (ENSMUST00000153695.7/329093, intron 1 of 9)	10595366	10719905	124540	2	329093	ENSMUST00000140938.1	16431	ENSMUSG00000042501	Cpa6	carboxypeptidase A6
chr1	10705369	10705535	159	10.9478	18.8194	15.9786	43	Intron (ENSMUST00000153695.7/329093, intron 1 of 9)	10595366	10719905	124540	2	329093	ENSMUST00000140938.1	14370	ENSMUSG00000042501	Cpa6	carboxypeptidase A6
chr1	10759691	10759818	53	5.54911	7.87973	5.3911	61	Distal Intergenic	10324727	10719945	395219	2	329093	ENSMUST00000035577.6	-39746	ENSMUSG00000042501	Cpa6	carboxypeptidase A6
chr1	10780652	10780746	113	8.72003	14.1136	11.3953	37	Distal Intergenic	10324727	10719945	395219	2	329093	ENSMUST00000035577.6	-60707	ENSMUSG00000042501	Cpa6	carboxypeptidase A6
chr1	10794146	10794401	276	15.9303	30.712	27.6204	125	Distal Intergenic	10324727	10719945	395219	2	329093	ENSMUST00000035577.6	-74201	ENSMUSG00000042501	Cpa6	carboxypeptidase A6
chr1	10794517	10794640	76	6.92622	10.2629	7.68213	69	Distal Intergenic	10324727	10719945	395219	2	329093	ENSMUST00000035577.6	-74572	ENSMUSG00000042501	Cpa6	carboxypeptidase A6
chr1	10848099	10848188	15	3.17092	3.80101	1.57665	20	Distal Intergenic	10324727	10719945	395219	2	329093	ENSMUST00000035577.6	-128154	ENSMUSG00000042501	Cpa6	carboxypeptidase A6
chr1	10993488	10993945	62	6.09325	8.76255	6.24512	122	Promoter (<=1kb)	10993465	11303681	310217	1	109294	ENSMUST00000027056.11	23	ENSMUSG00000048960	Prex2	phosphatidylinositol-3,4,5-trisphosphate-dependent Rac exchange factor 2
chr1	10993488	10993945	105	8.37822	13.2757	10.5877	375	Promoter (<=1kb)	10993465	11303681	310217	1	109294	ENSMUST00000027056.11	23	ENSMUSG00000048960	Prex2	phosphatidylinositol-3,4,5-trisphosphate-dependent Rac exchange factor 2
chr1	11033324	11033573	53	5.54797	7.87682	5.3911	175	Intron (ENSMUST00000027056.11/109294, intron 1 of 39)	10993465	11303681	310217	1	109294	ENSMUST00000027056.11	39859	ENSMUSG00000048960	Prex2	phosphatidylinositol-3,4,5-trisphosphate-dependent Rac exchange factor 2
chr1	11033644	11033763	53	5.54911	7.87973	5.3911	81	Intron (ENSMUST00000027056.11/109294, intron 1 of 39)	10993465	11303681	310217	1	109294	ENSMUST00000027056.11	40179	ENSMUSG00000048960	Prex2	phosphatidylinositol-3,4,5-trisphosphate-dependent Rac exchange factor 2
chr1	11329568	11329722	53	5.54911	7.87973	5.3911	63	Distal Intergenic	11283993	11298204	14212	1	109294	ENSMUST00000188154.1	45575	ENSMUSG00000048960	Prex2	phosphatidylinositol-3,4,5-trisphosphate-dependent Rac exchange factor 2
chr1	11414013	11414333	41	4.90096	6.58378	4.16436	62	Promoter (<=1kb)	11414105	11601811	187707	1	320492	ENSMUST00000171690.8	0	ENSMUSG00000057715	A830018L16Rik	RIKEN cDNA A830018L16 gene
chr1	11414013	11414333	598	25.5939	63.4155	59.8506	214	Promoter (<=1kb)	11414105	11601811	187707	1	320492	ENSMUST00000171690.8	0	ENSMUSG00000057715	A830018L16Rik	RIKEN cDNA A830018L16 gene
chr1	11657846	11657975	98	7.9273	12.4888	9.82135	39	Intron (ENSMUST00000048613.13/320492, intron 7 of 13)	11579306	11596631	17326	1	320492	ENSMUST00000191437.1	78540	ENSMUSG00000057715	A830018L16Rik	RIKEN cDNA A830018L16 gene
chr1	12000702	12000896	82	7.13457	10.9051	8.29186	38	Distal Intergenic	11579306	11596631	17326	1	320492	ENSMUST00000191437.1	421396	ENSMUSG00000057715	A830018L16Rik	RIKEN cDNA A830018L16 gene
chr1	12334274	12334554	163	11.0982	19.2026	16.3491	51	Distal Intergenic	12425986	12426106	121	1	102465961	ENSMUST00000183490.1	-91432	ENSMUSG00000098555	Mir6341	microRNA 6341
chr1	12410133	12410465	72	6.70173	9.83271	7.2651	54	Distal Intergenic	12425986	12426106	121	1	102465961	ENSMUST00000183490.1	-15521	ENSMUSG00000098555	Mir6341	microRNA 6341
chr1	12410133	12410465	318	17.5247	35.0108	31.844	232	Distal Intergenic	12425986	12426106	121	1	102465961	ENSMUST00000183490.1	-15521	ENSMUSG00000098555	Mir6341	microRNA 6341
chr1	12588975	12589042	15	3.17092	3.80101	1.57665	28	Distal Intergenic	12667563	12673090	5528	1	329096	ENSMUST00000181272.1	-78521	ENSMUSG00000097171	Gm17644	predicted gene, 17644
chr1	12689723	12689781	24	3.93374	4.75435	2.48126	1	Promoter (2-3kb)	12692277	12861192	168916	1	240725	ENSMUST00000177608.7	-2496	ENSMUSG00000016918	Sulf1	sulfatase 1
chr1	12692377	12692597	474	21.9166	50.8592	47.4567	113	Promoter (<=1kb)	12692532	12852489	159958	1	240725	ENSMUST00000186051.6	0	ENSMUSG00000016918	Sulf1	sulfatase 1
chr1	12701256	12701316	19	3.57584	4.22172	1.9766	10	Intron (ENSMUST00000177608.7/240725, intron 1 of 21)	12692532	12852489	159958	1	240725	ENSMUST00000186051.6	8724	ENSMUSG00000016918	Sulf1	sulfatase 1
chr1	12704448	12704791	188	12.2576	21.7206	18.8103	235	Intron (ENSMUST00000177608.7/240725, intron 1 of 21)	12692532	12852489	159958	1	240725	ENSMUST00000186051.6	11916	ENSMUSG00000016918	Sulf1	sulfatase 1
chr1	12711264	12711334	75	6.81335	10.1717	7.59387	24	Intron (ENSMUST00000177608.7/240725, intron 1 of 21)	12718459	12822916	104458	1	240725	ENSMUST00000187376.6	-7125	ENSMUSG00000016918	Sulf1	sulfatase 1
chr1	12713424	12713766	59	5.90272	8.41865	5.91265	43	Intron (ENSMUST00000177608.7/240725, intron 1 of 21)	12718459	12822916	104458	1	240725	ENSMUST00000187376.6	-4693	ENSMUSG00000016918	Sulf1	sulfatase 1
chr1	12713424	12713766	68	6.38577	9.44038	6.88461	114	Intron (ENSMUST00000177608.7/240725, intron 1 of 21)	12718459	12822916	104458	1	240725	ENSMUST00000187376.6	-4693	ENSMUSG00000016918	Sulf1	sulfatase 1
chr1	12713424	12713766	156	10.3469	18.4679	15.6348	264	Intron (ENSMUST00000177608.7/240725, intron 1 of 21)	12718459	12822916	104458	1	240725	ENSMUST00000187376.6	-4693	ENSMUSG00000016918	Sulf1	sulfatase 1
chr1	12718181	12718268	63	6.1506	8.8415	6.32142	31	Promoter (<=1kb)	12718459	12822916	104458	1	240725	ENSMUST00000187376.6	-191	ENSMUSG00000016918	Sulf1	sulfatase 1
chr1	12734237	12734354	58	5.91385	8.36163	5.85767	80	Intron (ENSMUST00000177608.7/240725, intron 2 of 21)	12728119	12786639	58521	1	240725	ENSMUST00000186405.6	6118	ENSMUSG00000016918	Sulf1	sulfatase 1
chr1	12734436	12734704	130	9.61001	15.8193	13.0524	151	Intron (ENSMUST00000177608.7/240725, intron 2 of 21)	12728119	12786639	58521	1	240725	ENSMUST00000186405.6	6317	ENSMUSG00000016918	Sulf1	sulfatase 1
chr1	12768282	12768338	27	3.96365	5.08645	2.75749	48	Intron (ENSMUST00000177608.7/240725, intron 2 of 21)	12785443	12788818	3376	1	240725	ENSMUST00000186674.1	-17105	ENSMUSG00000016918	Sulf1	sulfatase 1
chr1	12783864	12783979	68	6.34184	9.36702	6.81345	71	Promoter (1-2kb)	12785443	12788818	3376	1	240725	ENSMUST00000186674.1	-1464	ENSMUSG00000016918	Sulf1	sulfatase 1
chr1	12815221	12815283	15	3.17092	3.80101	1.57665	27	Intron (ENSMUST00000177608.7/240725, intron 7 of 21)	12836028	12840497	4470	1	240725	ENSMUST00000189447.1	-20745	ENSMUSG00000016918	Sulf1	sulfatase 1
chr1	12836108	12836307	88	7.52982	11.4851	8.85608	90	Promoter (<=1kb)	12836028	12840497	4470	1	240725	ENSMUST00000189447.1	80	ENSMUSG00000016918	Sulf1	sulfatase 1
chr1	12836932	12837032	206	12.9556	23.5684	20.6176	50	Promoter (<=1kb)	12836028	12840497	4470	1	240725	ENSMUST00000189447.1	904	ENSMUSG00000016918	Sulf1	sulfatase 1
chr1	12864159	12864313	82	7.13457	10.9051	8.29186	115	Distal Intergenic	12842791	12861192	18402	1	240725	ENSMUST00000185780.1	21368	ENSMUSG00000016918	Sulf1	sulfatase 1
chr1	12901348	12901415	15	3.17092	3.80101	1.57665	27	Intron (ENSMUST00000188454.6/240726, intron 5 of 9)	12881330	12925043	43714	2	240726	ENSMUST00000133201.2	23628	ENSMUSG00000025938	Slco5a1	solute carrier organic anion transporter family, member 5A1
chr1	12948090	12948217	40	4.75638	6.44996	4.03544	65	Intron (ENSMUST00000188454.6/240726, intron 2 of 9)	12881330	12925043	43714	2	240726	ENSMUST00000133201.2	-23047	ENSMUSG00000025938	Slco5a1	solute carrier organic anion transporter family, member 5A1
chr1	12970024	12970163	53	5.54911	7.87973	5.3911	91	Intron (ENSMUST00000188454.6/240726, intron 2 of 9)	12879683	12990914	111232	2	240726	ENSMUST00000146763.7	20751	ENSMUSG00000025938	Slco5a1	solute carrier organic anion transporter family, member 5A1
chr1	12990292	12990436	106	7.01914	13.3759	10.6852	80	Promoter (<=1kb)	12879683	12990914	111232	2	240726	ENSMUST00000146763.7	478	ENSMUSG00000025938	Slco5a1	solute carrier organic anion transporter family, member 5A1
chr1	12991681	12991778	50	4.80257	7.46099	5.00922	56	Promoter (<=1kb)	12975819	12991177	15359	2	240726	ENSMUST00000191566.1	-504	ENSMUSG00000025938	Slco5a1	solute carrier organic anion transporter family, member 5A1
chr1	12992169	12992559	127	7.74985	15.5244	12.7711	56	Promoter (<=1kb)	12866549	12992650	126102	2	240726	ENSMUST00000188454.6	91	ENSMUSG00000025938	Slco5a1	solute carrier organic anion transporter family, member 5A1
chr1	12992169	12992559	50	4.80257	7.46099	5.00922	195	Promoter (<=1kb)	12866549	12992650	126102	2	240726	ENSMUST00000188454.6	91	ENSMUSG00000025938	Slco5a1	solute carrier organic anion transporter family, member 5A1
chr1	12992169	12992559	41	4.42384	6.55964	4.14123	272	Promoter (<=1kb)	12866549	12992650	126102	2	240726	ENSMUST00000188454.6	91	ENSMUSG00000025938	Slco5a1	solute carrier organic anion transporter family, member 5A1
chr1	12992169	12992559	49	4.7925	7.44448	4.99332	365	Promoter (<=1kb)	12866549	12992650	126102	2	240726	ENSMUST00000188454.6	91	ENSMUSG00000025938	Slco5a1	solute carrier organic anion transporter family, member 5A1
chr1	12992692	12992835	387	15.4835	42.0605	38.7825	58	Promoter (<=1kb)	12866549	12992650	126102	2	240726	ENSMUST00000188454.6	-42	ENSMUSG00000025938	Slco5a1	solute carrier organic anion transporter family, member 5A1
chr1	13004992	13005132	94	7.78525	12.1314	9.48393	32	Distal Intergenic	12866549	12992650	126102	2	240726	ENSMUST00000188454.6	-12342	ENSMUSG00000025938	Slco5a1	solute carrier organic anion transporter family, member 5A1
chr1	13005288	13005467	51	5.44967	7.63195	5.1733	41	Distal Intergenic	12866549	12992650	126102	2	240726	ENSMUST00000188454.6	-12638	ENSMUSG00000025938	Slco5a1	solute carrier organic anion transporter family, member 5A1
chr1	13005288	13005467	64	6.20073	9.01613	6.48976	115	Distal Intergenic	12866549	12992650	126102	2	240726	ENSMUST00000188454.6	-12638	ENSMUSG00000025938	Slco5a1	solute carrier organic anion transporter family, member 5A1
chr1	13050307	13050368	15	3.17092	3.80101	1.57665	14	Distal Intergenic	12866549	12992650	126102	2	240726	ENSMUST00000188454.6	-57657	ENSMUSG00000025938	Slco5a1	solute carrier organic anion transporter family, member 5A1
chr1	13052111	13052196	15	3.17092	3.80101	1.57665	40	Distal Intergenic	12866549	12992650	126102	2	240726	ENSMUST00000188454.6	-59461	ENSMUSG00000025938	Slco5a1	solute carrier organic anion transporter family, member 5A1
chr1	13078318	13078467	319	17.8921	35.1374	31.9686	91	Intron (ENSMUST00000187394.1/ENSMUST00000187394.1, intron 3 of 3)	13113457	13127163	13707	2	383491	ENSMUST00000047577.6	48696	ENSMUSG00000042414	Prdm14	PR domain containing 14
chr1	13117849	13117951	53	5.54911	7.87973	5.3911	50	Intron (ENSMUST00000047577.6/383491, intron 6 of 7)	13113457	13127163	13707	2	383491	ENSMUST00000047577.6	9212	ENSMUSG00000042414	Prdm14	PR domain containing 14
chr1	13128091	13128213	13	3.03348	3.47723	1.33665	17	Promoter (<=1kb)	13113457	13127163	13707	2	383491	ENSMUST00000047577.6	-928	ENSMUSG00000042414	Prdm14	PR domain containing 14
chr1	13128560	13128631	13	3.05988	3.53649	1.39165	27	Promoter (1-2kb)	13113457	13127163	13707	2	383491	ENSMUST00000047577.6	-1397	ENSMUSG00000042414	Prdm14	PR domain containing 14
chr1	13134424	13134693	80	7.0379	10.6611	8.06752	68	Distal Intergenic	13113457	13127163	13707	2	383491	ENSMUST00000047577.6	-7261	ENSMUSG00000042414	Prdm14	PR domain containing 14
chr1	13134424	13134693	143	10.1659	17.118	14.3208	196	Distal Intergenic	13113457	13127163	13707	2	383491	ENSMUST00000047577.6	-7261	ENSMUSG00000042414	Prdm14	PR domain containing 14
chr1	13143000	13143088	15	3.17092	3.80101	1.57665	10	Intron (ENSMUST00000081713.10/17978, intron 21 of 21)	13146599	13148507	1909	2	17978	ENSMUST00000146784.1	5419	ENSMUSG00000005886	Ncoa2	nuclear receptor coactivator 2
chr1	13145380	13145467	15	3.17092	3.80101	1.57665	52	Exon (ENSMUST00000185275.1/ENSMUST00000185275.1, exon 1 of 1)	13146599	13148507	1909	2	17978	ENSMUST00000146784.1	3040	ENSMUSG00000005886	Ncoa2	nuclear receptor coactivator 2
chr1	13151225	13151291	68	6.34184	9.36702	6.81345	25	Promoter (<=1kb)	13148429	13151018	2590	2	17978	ENSMUST00000133232.1	-207	ENSMUSG00000005886	Ncoa2	nuclear receptor coactivator 2
chr1	13183496	13183555	27	3.96365	5.08645	2.75749	27	Exon (ENSMUST00000139970.7/17978, exon 7 of 7)	13148429	13151018	2590	2	17978	ENSMUST00000133232.1	-32478	ENSMUSG00000005886	Ncoa2	nuclear receptor coactivator 2
chr1	13188551	13188699	150	10.5716	17.9184	15.0977	68	Intron (ENSMUST00000081713.10/17978, intron 5 of 21)	13148429	13151018	2590	2	17978	ENSMUST00000133232.1	-37533	ENSMUSG00000005886	Ncoa2	nuclear receptor coactivator 2
chr1	13203391	13203470	78	6.81987	10.4174	7.83218	26	Intron (ENSMUST00000081713.10/17978, intron 4 of 21)	13148429	13151018	2590	2	17978	ENSMUST00000133232.1	-52373	ENSMUSG00000005886	Ncoa2	nuclear receptor coactivator 2
chr1	13203604	13203660	16	3.41546	3.86344	1.63598	24	Intron (ENSMUST00000081713.10/17978, intron 4 of 21)	13148429	13151018	2590	2	17978	ENSMUST00000133232.1	-52586	ENSMUSG00000005886	Ncoa2	nuclear receptor coactivator 2
chr1	13203834	13204036	479	22.2005	51.3515	47.9424	82	Intron (ENSMUST00000081713.10/17978, intron 4 of 21)	13148429	13151018	2590	2	17978	ENSMUST00000133232.1	-52816	ENSMUSG00000005886	Ncoa2	nuclear receptor coactivator 2
chr1	13204225	13204301	35	4.55395	5.8649	3.50377	28	Intron (ENSMUST00000081713.10/17978, intron 4 of 21)	13148429	13151018	2590	2	17978	ENSMUST00000133232.1	-53207	ENSMUSG00000005886	Ncoa2	nuclear receptor coactivator 2
chr1	13244737	13244794	53	5.54911	7.87973	5.3911	30	Intron (ENSMUST00000081713.10/17978, intron 2 of 21)	13190106	13299722	109617	2	17978	ENSMUST00000145280.1	54928	ENSMUSG00000005886	Ncoa2	nuclear receptor coactivator 2
chr1	13256622	13256772	246	14.8471	27.7214	24.6867	107	Intron (ENSMUST00000081713.10/17978, intron 2 of 21)	13190106	13299722	109617	2	17978	ENSMUST00000145280.1	42950	ENSMUSG00000005886	Ncoa2	nuclear receptor coactivator 2
chr1	13276247	13276355	27	3.96365	5.08645	2.75749	90	Intron (ENSMUST00000081713.10/17978, intron 2 of 21)	13190106	13299722	109617	2	17978	ENSMUST00000145280.1	23367	ENSMUSG00000005886	Ncoa2	nuclear receptor coactivator 2
chr1	13290200	13290403	143	10.1493	17.1205	14.3231	65	Exon (ENSMUST00000194484.1/ENSMUST00000194484.1, exon 1 of 1)	13190106	13299722	109617	2	17978	ENSMUST00000145280.1	9319	ENSMUSG00000005886	Ncoa2	nuclear receptor coactivator 2
chr1	13290200	13290403	204	12.8558	23.3743	20.4275	144	Exon (ENSMUST00000194484.1/ENSMUST00000194484.1, exon 1 of 1)	13190106	13299722	109617	2	17978	ENSMUST00000145280.1	9319	ENSMUSG00000005886	Ncoa2	nuclear receptor coactivator 2
chr1	13314263	13314337	29	4.25637	5.33477	2.99578	33	Intron (ENSMUST00000081713.10/17978, intron 1 of 21)	13190106	13299722	109617	2	17978	ENSMUST00000145280.1	-14541	ENSMUSG00000005886	Ncoa2	nuclear receptor coactivator 2
chr1	13314598	13314725	167	11.3047	19.5958	16.7338	75	Intron (ENSMUST00000081713.10/17978, intron 1 of 21)	13190106	13299722	109617	2	17978	ENSMUST00000145280.1	-14876	ENSMUSG00000005886	Ncoa2	nuclear receptor coactivator 2
chr1	13331872	13331976	96	7.89162	12.2907	9.63879	66	Intron (ENSMUST00000081713.10/17978, intron 1 of 21)	13190106	13299722	109617	2	17978	ENSMUST00000145280.1	-32150	ENSMUSG00000005886	Ncoa2	nuclear receptor coactivator 2
chr1	13332393	13332566	228	13.7846	25.8289	22.8318	66	Intron (ENSMUST00000081713.10/17978, intron 1 of 21)	13190106	13299722	109617	2	17978	ENSMUST00000145280.1	-32671	ENSMUSG00000005886	Ncoa2	nuclear receptor coactivator 2
chr1	13343606	13343708	68	6.34184	9.36702	6.81345	47	Exon (ENSMUST00000195506.1/ENSMUST00000195506.1, exon 1 of 1)	13182284	13372429	190146	2	17978	ENSMUST00000139970.7	28721	ENSMUSG00000005886	Ncoa2	nuclear receptor coactivator 2
chr1	13360748	13360866	116	8.94603	14.4183	11.6928	73	Intron (ENSMUST00000081713.10/17978, intron 1 of 21)	13182284	13372429	190146	2	17978	ENSMUST00000139970.7	11563	ENSMUSG00000005886	Ncoa2	nuclear receptor coactivator 2
chr1	13372399	13372727	1994	28.474	205.034	199.419	146	Promoter (<=1kb)	13182284	13372429	190146	2	17978	ENSMUST00000139970.7	0	ENSMUSG00000005886	Ncoa2	nuclear receptor coactivator 2
chr1	13372817	13372912	65	3.86875	9.0276	6.50106	43	Promoter (<=1kb)	13139105	13372439	233335	2	17978	ENSMUST00000081713.10	-378	ENSMUSG00000005886	Ncoa2	nuclear receptor coactivator 2
chr1	13374032	13374230	259	7.60956	29.055	25.9944	88	Promoter (<=1kb)	13139159	13374083	234925	2	17978	ENSMUST00000068304.12	0	ENSMUSG00000005886	Ncoa2	nuclear receptor coactivator 2
chr1	13426488	13426632	76	6.8549	10.2229	7.6433	88	Distal Intergenic	13164501	13374083	209583	2	17978	ENSMUST00000147927.7	-52405	ENSMUSG00000005886	Ncoa2	nuclear receptor coactivator 2
chr1	13426729	13426876	35	4.55022	5.95597	3.5904	104	Distal Intergenic	13164501	13374083	209583	2	17978	ENSMUST00000147927.7	-52646	ENSMUSG00000005886	Ncoa2	nuclear receptor coactivator 2
chr1	13426995	13427076	13	3.03348	3.47723	1.33665	22	Distal Intergenic	13164501	13374083	209583	2	17978	ENSMUST00000147927.7	-52912	ENSMUSG00000005886	Ncoa2	nuclear receptor coactivator 2
chr1	13495054	13495374	262	14.7074	29.358	26.2919	108	Distal Intergenic	13576144	13579798	3655	2	72265	ENSMUST00000185447.1	84424	ENSMUSG00000025935	Tram1	translocating chain-associating membrane protein 1
chr1	13495054	13495374	390	19.4138	42.349	39.0666	182	Distal Intergenic	13576144	13579798	3655	2	72265	ENSMUST00000185447.1	84424	ENSMUSG00000025935	Tram1	translocating chain-associating membrane protein 1
chr1	13531613	13531745	252	15.0619	28.2621	25.216	69	Distal Intergenic	13576144	13579798	3655	2	72265	ENSMUST00000185447.1	48053	ENSMUSG00000025935	Tram1	translocating chain-associating membrane protein 1
chr1	13560850	13560967	27	3.96365	5.08645	2.75749	13	Distal Intergenic	13576144	13579798	3655	2	72265	ENSMUST00000185447.1	18831	ENSMUSG00000025935	Tram1	translocating chain-associating membrane protein 1
chr1	13589337	13589503	77	6.59872	10.3561	7.7728	74	Promoter (<=1kb)	13578118	13589875	11758	2	72265	ENSMUST00000188377.1	372	ENSMUSG00000025935	Tram1	translocating chain-associating membrane protein 1
chr1	13589738	13590116	389	18.1684	42.2777	38.9964	96	Promoter (<=1kb)	13578118	13589875	11758	2	72265	ENSMUST00000188377.1	0	ENSMUSG00000025935	Tram1	translocating chain-associating membrane protein 1
chr1	13589738	13590116	135	9.07119	16.3345	13.5557	278	Promoter (<=1kb)	13578118	13589875	11758	2	72265	ENSMUST00000188377.1	0	ENSMUSG00000025935	Tram1	translocating chain-associating membrane protein 1
chr1	13660423	13660729	869	27.2233	90.8591	86.9607	165	Promoter (<=1kb)	13623330	13660546	37217	2	212442	ENSMUST00000027071.6	0	ENSMUSG00000025937	Lactb2	lactamase, beta 2
chr1	13706465	13706571	40	4.75638	6.44996	4.03544	72	Distal Intergenic	13668771	13701723	32953	1	381246	ENSMUST00000088542.3	37694	ENSMUSG00000067813	Xkr9	X-linked Kx blood group related 9
chr1	13789330	13789490	130	9.51276	15.7761	13.0102	62	Promoter (2-3kb)	13785883	13786879	997	2	433273	ENSMUST00000180415.1	-2451	ENSMUSG00000097711	Gm5523	glyceraldehyde-3-phosphate dehydrogenase pseudogene
chr1	13808128	13808199	53	5.54911	7.87973	5.3911	27	Distal Intergenic	13785883	13786879	997	2	433273	ENSMUST00000180415.1	-21249	ENSMUSG00000097711	Gm5523	glyceraldehyde-3-phosphate dehydrogenase pseudogene
chr1	13861094	13861296	82	7.13457	10.9051	8.29186	146	Distal Intergenic	13785883	13786879	997	2	433273	ENSMUST00000180415.1	-74215	ENSMUSG00000097711	Gm5523	glyceraldehyde-3-phosphate dehydrogenase pseudogene
chr1	14178032	14178208	98	7.9273	12.4888	9.82135	117	Intron (ENSMUST00000027066.12/14048, intron 17 of 17)	14207926	14231492	23567	2	14048	ENSMUST00000189526.1	53284	ENSMUSG00000025932	Eya1	EYA transcriptional coactivator and phosphatase 1
chr1	14184421	14184562	40	4.75638	6.44996	4.03544	29	Exon (ENSMUST00000027066.12/14048, exon 14 of 18)	14207926	14231492	23567	2	14048	ENSMUST00000189526.1	46930	ENSMUSG00000025932	Eya1	EYA transcriptional coactivator and phosphatase 1
chr1	14234208	14234404	53	5.54911	7.87973	5.3911	111	Promoter (2-3kb)	14207926	14231492	23567	2	14048	ENSMUST00000189526.1	-2716	ENSMUSG00000025932	Eya1	EYA transcriptional coactivator and phosphatase 1
chr1	14257508	14257778	362	19.1431	39.5224	36.2827	222	Intron (ENSMUST00000027066.12/14048, intron 7 of 17)	14207926	14231492	23567	2	14048	ENSMUST00000189526.1	-26016	ENSMUSG00000025932	Eya1	EYA transcriptional coactivator and phosphatase 1
chr1	14304683	14304792	163	11.1038	19.1906	16.3413	29	Promoter (<=1kb)	14270707	14304628	33922	2	14048	ENSMUST00000185453.6	-55	ENSMUSG00000025932	Eya1	EYA transcriptional coactivator and phosphatase 1
chr1	14309591	14310092	250	13.6508	28.1152	25.073	151	Promoter (<=1kb)	14270775	14309836	39062	2	14048	ENSMUST00000187790.1	0	ENSMUSG00000025932	Eya1	EYA transcriptional coactivator and phosphatase 1
chr1	14413921	14414089	215	13.4764	24.5623	21.5897	92	Distal Intergenic	14168958	14310235	141278	2	14048	ENSMUST00000168081.8	-103686	ENSMUSG00000025932	Eya1	EYA transcriptional coactivator and phosphatase 1
chr1	14429445	14429530	40	4.75638	6.44996	4.03544	33	Distal Intergenic	14168958	14310235	141278	2	14048	ENSMUST00000168081.8	-119210	ENSMUSG00000025932	Eya1	EYA transcriptional coactivator and phosphatase 1
chr1	14484677	14484825	40	4.75638	6.44996	4.03544	104	Distal Intergenic	14168958	14310235	141278	2	14048	ENSMUST00000168081.8	-174442	ENSMUSG00000025932	Eya1	EYA transcriptional coactivator and phosphatase 1
chr1	14491253	14491310	27	3.96365	5.08645	2.75749	29	Distal Intergenic	14168958	14310235	141278	2	14048	ENSMUST00000168081.8	-181018	ENSMUSG00000025932	Eya1	EYA transcriptional coactivator and phosphatase 1
chr1	14503398	14503704	134	7.91125	16.2755	13.4984	197	Distal Intergenic	14168958	14310235	141278	2	14048	ENSMUST00000168081.8	-193163	ENSMUSG00000025932	Eya1	EYA transcriptional coactivator and phosphatase 1
chr1	14504499	14504582	48	4.67483	7.25105	4.80702	47	Distal Intergenic	14168958	14310235	141278	2	14048	ENSMUST00000168081.8	-194264	ENSMUSG00000025932	Eya1	EYA transcriptional coactivator and phosphatase 1
chr1	14506566	14506812	461	17.0861	49.5029	46.1189	108	Distal Intergenic	14168958	14310235	141278	2	14048	ENSMUST00000168081.8	-196331	ENSMUSG00000025932	Eya1	EYA transcriptional coactivator and phosphatase 1
chr1	14570855	14570913	27	3.96365	5.08645	2.75749	42	Distal Intergenic	14753746	14755353	1608	2	17681	ENSMUST00000190719.1	184440	ENSMUSG00000025930	Msc	musculin
chr1	14613454	14613525	15	3.17092	3.80101	1.57665	33	Distal Intergenic	14753746	14755353	1608	2	17681	ENSMUST00000190719.1	141828	ENSMUSG00000025930	Msc	musculin
chr1	14621105	14621204	98	7.9273	12.4888	9.82135	65	Distal Intergenic	14753746	14755353	1608	2	17681	ENSMUST00000190719.1	134149	ENSMUSG00000025930	Msc	musculin
chr1	14683523	14683616	68	6.34184	9.36702	6.81345	48	Distal Intergenic	14753746	14755353	1608	2	17681	ENSMUST00000190719.1	71737	ENSMUSG00000025930	Msc	musculin
chr1	14686302	14686393	27	3.96365	5.08645	2.75749	77	Distal Intergenic	14753746	14755353	1608	2	17681	ENSMUST00000190719.1	68960	ENSMUSG00000025930	Msc	musculin
chr1	14696979	14697093	27	3.96365	5.08645	2.75749	47	Distal Intergenic	14753746	14755353	1608	2	17681	ENSMUST00000190719.1	58260	ENSMUSG00000025930	Msc	musculin
chr1	14729197	14729255	27	3.96365	5.08645	2.75749	46	Distal Intergenic	14753746	14755353	1608	2	17681	ENSMUST00000190719.1	26098	ENSMUSG00000025930	Msc	musculin
chr1	14738418	14738490	27	3.96365	5.08645	2.75749	29	Distal Intergenic	14753746	14755353	1608	2	17681	ENSMUST00000190719.1	16863	ENSMUSG00000025930	Msc	musculin
chr1	14740156	14740303	308	17.4401	33.9763	30.8267	54	Distal Intergenic	14753746	14755353	1608	2	17681	ENSMUST00000190719.1	15050	ENSMUSG00000025930	Msc	musculin
chr1	14755344	14755561	35	4.55022	5.95597	3.5904	112	Promoter (<=1kb)	14753746	14755353	1608	2	17681	ENSMUST00000190719.1	0	ENSMUSG00000025930	Msc	musculin
chr1	14755631	14755717	13	3.03348	3.47723	1.33665	7	Promoter (<=1kb)	14753346	14755990	2645	2	17681	ENSMUST00000027062.6	273	ENSMUSG00000025930	Msc	musculin
chr1	14755779	14755930	35	4.55022	5.95597	3.5904	117	Promoter (<=1kb)	14753346	14755990	2645	2	17681	ENSMUST00000027062.6	60	ENSMUSG00000025930	Msc	musculin
chr1	14918798	14918928	53	5.54911	7.87973	5.3911	56	Promoter (<=1kb)	14873506	14918835	45330	2	277328	ENSMUST00000235071.1	0	ENSMUSG00000032769	Trpa1	transient receptor potential cation channel, subfamily A, member 1
chr1	15007787	15007929	53	5.54911	7.87973	5.3911	94	Distal Intergenic	14872648	14918862	46215	2	277328	ENSMUST00000041447.4	-88925	ENSMUSG00000032769	Trpa1	transient receptor potential cation channel, subfamily A, member 1
chr1	15048271	15048386	68	6.34184	9.36702	6.81345	54	Distal Intergenic	14872648	14918862	46215	2	277328	ENSMUST00000041447.4	-129409	ENSMUSG00000032769	Trpa1	transient receptor potential cation channel, subfamily A, member 1
chr1	15286519	15287052	164	8.75714	19.2566	16.4021	165	Promoter (<=1kb)	15287254	15712548	425295	1	98741	ENSMUST00000175681.2	-202	ENSMUSG00000092083	Kcnb2	potassium voltage gated channel, Shab-related subfamily, member 2
chr1	15286519	15287052	334	13.6611	36.6308	33.4371	400	Promoter (<=1kb)	15287254	15712548	425295	1	98741	ENSMUST00000175681.2	-202	ENSMUSG00000092083	Kcnb2	potassium voltage gated channel, Shab-related subfamily, member 2
chr1	15287520	15287679	141	8.04054	16.9841	14.1901	73	Promoter (<=1kb)	15287254	15712548	425295	1	98741	ENSMUST00000175681.2	266	ENSMUSG00000092083	Kcnb2	potassium voltage gated channel, Shab-related subfamily, member 2
chr1	15349194	15349416	423	22.088	45.71	42.3789	114	Intron (ENSMUST00000175681.2/98741, intron 2 of 2)	15312452	15723750	411299	1	98741	ENSMUST00000170146.2	36742	ENSMUSG00000092083	Kcnb2	potassium voltage gated channel, Shab-related subfamily, member 2
chr1	15355319	15355549	380	20.086	41.3647	38.0968	131	Intron (ENSMUST00000175681.2/98741, intron 2 of 2)	15312452	15723750	411299	1	98741	ENSMUST00000170146.2	42867	ENSMUSG00000092083	Kcnb2	potassium voltage gated channel, Shab-related subfamily, member 2
chr1	15383804	15383907	26	4.06367	4.96338	2.67896	27	Intron (ENSMUST00000175681.2/98741, intron 2 of 2)	15312452	15723750	411299	1	98741	ENSMUST00000170146.2	71352	ENSMUSG00000092083	Kcnb2	potassium voltage gated channel, Shab-related subfamily, member 2
chr1	15384558	15384828	458	21.8035	49.2343	45.8538	186	Intron (ENSMUST00000175681.2/98741, intron 2 of 2)	15312452	15723750	411299	1	98741	ENSMUST00000170146.2	72106	ENSMUSG00000092083	Kcnb2	potassium voltage gated channel, Shab-related subfamily, member 2
chr1	15458785	15458917	27	3.96365	5.08645	2.75749	29	Intron (ENSMUST00000175681.2/98741, intron 2 of 2)	15312452	15723750	411299	1	98741	ENSMUST00000170146.2	146333	ENSMUSG00000092083	Kcnb2	potassium voltage gated channel, Shab-related subfamily, member 2
chr1	15622032	15622141	130	9.51276	15.7761	13.0102	52	Intron (ENSMUST00000175681.2/98741, intron 2 of 2)	15805646	15844052	38407	1	21749	ENSMUST00000188371.6	-183505	ENSMUSG00000025925	Terf1	telomeric repeat binding factor 1
chr1	15663895	15663952	15	3.17092	3.80101	1.57665	27	Intron (ENSMUST00000175681.2/98741, intron 2 of 2)	15805646	15844052	38407	1	21749	ENSMUST00000188371.6	-141694	ENSMUSG00000025925	Terf1	telomeric repeat binding factor 1
chr1	15749400	15749510	53	5.54911	7.87973	5.3911	62	Distal Intergenic	15805646	15844052	38407	1	21749	ENSMUST00000188371.6	-56136	ENSMUSG00000025925	Terf1	telomeric repeat binding factor 1
chr1	15797097	15797201	27	3.96365	5.08645	2.75749	35	Distal Intergenic	15805646	15844052	38407	1	21749	ENSMUST00000188371.6	-8445	ENSMUSG00000025925	Terf1	telomeric repeat binding factor 1
chr1	15805484	15805724	1740	39.7995	179.18	174.006	102	Promoter (<=1kb)	15805646	15844052	38407	1	21749	ENSMUST00000188371.6	0	ENSMUSG00000025925	Terf1	telomeric repeat binding factor 1
chr1	15805864	15805993	42	4.15815	6.6562	4.23405	35	Promoter (<=1kb)	15805664	15843470	37807	1	21749	ENSMUST00000027057.7	200	ENSMUSG00000025925	Terf1	telomeric repeat binding factor 1
chr1	15806279	15806359	15	2.96011	3.72676	1.56931	19	Promoter (<=1kb)	15805664	15843470	37807	1	21749	ENSMUST00000027057.7	615	ENSMUSG00000025925	Terf1	telomeric repeat binding factor 1
chr1	15892516	15892826	380	19.5457	41.356	38.0884	208	Promoter (<=1kb)	15853862	15892722	38861	2	226866	ENSMUST00000040695.4	0	ENSMUSG00000032719	Sbspon	somatomedin B and thrombospondin, type 1 domain containing
chr1	15912546	15912678	37	4.69067	6.08874	3.71784	44	Distal Intergenic	15853862	15892722	38861	2	226866	ENSMUST00000040695.4	-19824	ENSMUSG00000032719	Sbspon	somatomedin B and thrombospondin, type 1 domain containing
chr1	15913215	15913668	146	10.001	17.473	14.6626	101	Distal Intergenic	15853862	15892722	38861	2	226866	ENSMUST00000040695.4	-20493	ENSMUSG00000032719	Sbspon	somatomedin B and thrombospondin, type 1 domain containing
chr1	15913215	15913668	146	10.001	17.473	14.6626	305	Distal Intergenic	15853862	15892722	38861	2	226866	ENSMUST00000040695.4	-20493	ENSMUSG00000032719	Sbspon	somatomedin B and thrombospondin, type 1 domain containing
chr1	15993682	15993802	215	13.4764	24.5623	21.5897	52	Distal Intergenic	16065979	16081212	15234	2	75799	ENSMUST00000115367.7	87410	ENSMUSG00000067795	4930444P10Rik	RIKEN cDNA 4930444P10 gene
chr1	16093089	16093425	116	8.62243	14.3818	11.6572	57	Promoter (<=1kb)	16065979	16093325	27347	2	75799	ENSMUST00000145070.7	0	ENSMUSG00000067795	4930444P10Rik	RIKEN cDNA 4930444P10 gene
chr1	16093089	16093425	334	17.2449	36.6636	33.4694	251	Promoter (<=1kb)	16065979	16093325	27347	2	75799	ENSMUST00000145070.7	0	ENSMUSG00000067795	4930444P10Rik	RIKEN cDNA 4930444P10 gene
chr1	16104371	16104457	115	5.44402	14.3092	11.5864	35	Promoter (<=1kb)	16102491	16104384	1894	2	19989	ENSMUST00000125005.1	0	ENSMUSG00000043716	Rpl7	ribosomal protein L7
chr1	16104637	16105454	387	10.6435	42.0408	38.7631	74	Promoter (<=1kb)	16101295	16104662	3368	2	19989	ENSMUST00000058437.13	0	ENSMUSG00000043716	Rpl7	ribosomal protein L7
chr1	16104637	16105454	140	5.97211	16.7937	14.004	249	Promoter (<=1kb)	16101295	16104662	3368	2	19989	ENSMUST00000058437.13	0	ENSMUSG00000043716	Rpl7	ribosomal protein L7
chr1	16104637	16105454	148	6.14568	17.6423	14.828	428	Promoter (<=1kb)	16101295	16104662	3368	2	19989	ENSMUST00000058437.13	0	ENSMUSG00000043716	Rpl7	ribosomal protein L7
chr1	16104637	16105454	148	6.14894	17.6504	14.8358	567	Promoter (<=1kb)	16101295	16104662	3368	2	19989	ENSMUST00000058437.13	0	ENSMUSG00000043716	Rpl7	ribosomal protein L7
chr1	16104637	16105454	184	6.89792	21.3057	18.4043	712	Promoter (<=1kb)	16101295	16104662	3368	2	19989	ENSMUST00000058437.13	0	ENSMUSG00000043716	Rpl7	ribosomal protein L7
chr1	16105702	16105911	250	8.20294	28.121	25.0788	139	Promoter (<=1kb)	16105774	16133734	27961	1	98711	ENSMUST00000027053.7	0	ENSMUSG00000025921	Rdh10	retinol dehydrogenase 10 (all-trans)
chr1	16108942	16109086	56	3.95913	8.17242	5.67473	66	Intron (ENSMUST00000027053.7/98711, intron 2 of 5)	16105774	16133734	27961	1	98711	ENSMUST00000027053.7	3168	ENSMUSG00000025921	Rdh10	retinol dehydrogenase 10 (all-trans)
chr1	16115477	16115544	18	3.53272	4.13671	1.89588	2	Intron (ENSMUST00000027053.7/98711, intron 2 of 5)	16105774	16133734	27961	1	98711	ENSMUST00000027053.7	9703	ENSMUSG00000025921	Rdh10	retinol dehydrogenase 10 (all-trans)
chr1	16117753	16118032	101	8.15086	12.7795	10.1046	65	Intron (ENSMUST00000027053.7/98711, intron 2 of 5)	16105774	16133734	27961	1	98711	ENSMUST00000027053.7	11979	ENSMUSG00000025921	Rdh10	retinol dehydrogenase 10 (all-trans)
chr1	16117753	16118032	89	7.4855	11.557	8.92596	193	Intron (ENSMUST00000027053.7/98711, intron 2 of 5)	16105774	16133734	27961	1	98711	ENSMUST00000027053.7	11979	ENSMUSG00000025921	Rdh10	retinol dehydrogenase 10 (all-trans)
chr1	16122825	16123071	116	8.79552	14.3703	11.6459	60	Intron (ENSMUST00000027053.7/98711, intron 2 of 5)	16130502	16132547	2046	1	98711	ENSMUST00000152626.1	-7431	ENSMUSG00000025921	Rdh10	retinol dehydrogenase 10 (all-trans)
chr1	16122825	16123071	109	8.54926	13.6894	10.9906	173	Intron (ENSMUST00000027053.7/98711, intron 2 of 5)	16130502	16132547	2046	1	98711	ENSMUST00000152626.1	-7431	ENSMUSG00000025921	Rdh10	retinol dehydrogenase 10 (all-trans)
chr1	16128464	16128571	52	5.58499	7.68487	5.2243	54	Promoter (1-2kb)	16130502	16132547	2046	1	98711	ENSMUST00000152626.1	-1931	ENSMUSG00000025921	Rdh10	retinol dehydrogenase 10 (all-trans)
chr1	16130129	16130215	30	4.27362	5.36911	3.02864	30	Promoter (<=1kb)	16130502	16132547	2046	1	98711	ENSMUST00000152626.1	-287	ENSMUSG00000025921	Rdh10	retinol dehydrogenase 10 (all-trans)
chr1	16202291	16202403	68	6.34184	9.36702	6.81345	27	Distal Intergenic	16130502	16132547	2046	1	98711	ENSMUST00000152626.1	71789	ENSMUSG00000025921	Rdh10	retinol dehydrogenase 10 (all-trans)
chr1	16229714	16229818	27	3.96365	5.08645	2.75749	31	3' UTR	16130502	16132547	2046	1	98711	ENSMUST00000152626.1	99212	ENSMUSG00000025921	Rdh10	retinol dehydrogenase 10 (all-trans)
chr1	16255814	16255928	98	7.9273	12.4888	9.82135	41	Intron (ENSMUST00000161626.1/ENSMUST00000161626.1, intron 2 of 2)	16344198	16375395	31198	2	29819	ENSMUST00000115360.7	119467	ENSMUSG00000025920	Stau2	staufen double-stranded RNA binding protein 2
chr1	16272161	16272442	149	10.3861	17.8165	14.998	62	Intron (ENSMUST00000162751.7/29819, intron 12 of 13)	16344198	16375395	31198	2	29819	ENSMUST00000115360.7	102953	ENSMUSG00000025920	Stau2	staufen double-stranded RNA binding protein 2
chr1	16272161	16272442	257	14.9301	28.7828	25.727	142	Intron (ENSMUST00000162751.7/29819, intron 12 of 13)	16344198	16375395	31198	2	29819	ENSMUST00000115360.7	102953	ENSMUSG00000025920	Stau2	staufen double-stranded RNA binding protein 2
chr1	16300426	16300513	35	4.58364	5.91318	3.54944	74	Intron (ENSMUST00000162751.7/29819, intron 12 of 13)	16344198	16375395	31198	2	29819	ENSMUST00000115360.7	74882	ENSMUSG00000025920	Stau2	staufen double-stranded RNA binding protein 2
chr1	16302158	16302398	225	13.1351	25.5848	22.5924	95	Intron (ENSMUST00000162751.7/29819, intron 12 of 13)	16344198	16375395	31198	2	29819	ENSMUST00000115360.7	72997	ENSMUSG00000025920	Stau2	staufen double-stranded RNA binding protein 2
chr1	16305055	16305119	68	6.38577	9.44038	6.88461	30	Intron (ENSMUST00000162751.7/29819, intron 12 of 13)	16344198	16375395	31198	2	29819	ENSMUST00000115360.7	70276	ENSMUSG00000025920	Stau2	staufen double-stranded RNA binding protein 2
chr1	16399422	16399502	15	3.17092	3.80101	1.57665	9	Intron (ENSMUST00000162751.7/29819, intron 5 of 13)	16344198	16375395	31198	2	29819	ENSMUST00000115360.7	-24027	ENSMUSG00000025920	Stau2	staufen double-stranded RNA binding protein 2
chr1	16433548	16433645	245	14.7846	27.5825	24.5502	49	Intron (ENSMUST00000162751.7/29819, intron 5 of 13)	16344198	16375395	31198	2	29819	ENSMUST00000115360.7	-58153	ENSMUSG00000025920	Stau2	staufen double-stranded RNA binding protein 2
chr1	16435550	16435674	79	7.06543	10.5394	7.94998	39	Intron (ENSMUST00000162751.7/29819, intron 5 of 13)	16344198	16375395	31198	2	29819	ENSMUST00000115360.7	-60155	ENSMUSG00000025920	Stau2	staufen double-stranded RNA binding protein 2
chr1	16440349	16440446	68	6.34184	9.36702	6.81345	50	5' UTR	16344198	16375395	31198	2	29819	ENSMUST00000115360.7	-64954	ENSMUSG00000025920	Stau2	staufen double-stranded RNA binding protein 2
chr1	16485888	16486052	68	6.34184	9.36702	6.81345	81	Exon (ENSMUST00000162751.7/29819, exon 3 of 14)	16343407	16519211	175805	2	29819	ENSMUST00000159558.7	33159	ENSMUSG00000025920	Stau2	staufen double-stranded RNA binding protein 2
chr1	16518642	16518809	52	4.9697	7.73404	5.27148	30	Promoter (<=1kb)	16343407	16519211	175805	2	29819	ENSMUST00000159558.7	402	ENSMUSG00000025920	Stau2	staufen double-stranded RNA binding protein 2
chr1	16519005	16519497	61	5.35199	8.67543	6.16108	46	Promoter (<=1kb)	16343407	16519211	175805	2	29819	ENSMUST00000159558.7	0	ENSMUSG00000025920	Stau2	staufen double-stranded RNA binding protein 2
chr1	16519005	16519497	90	6.51301	11.6931	9.05824	170	Promoter (<=1kb)	16343407	16519211	175805	2	29819	ENSMUST00000159558.7	0	ENSMUSG00000025920	Stau2	staufen double-stranded RNA binding protein 2
chr1	16519005	16519497	44	4.59742	6.84036	4.41154	283	Promoter (<=1kb)	16343407	16519211	175805	2	29819	ENSMUST00000159558.7	0	ENSMUSG00000025920	Stau2	staufen double-stranded RNA binding protein 2
chr1	16519709	16520099	214	10.7507	24.407	21.4394	50	Promoter (<=1kb)	16460213	16520020	59808	2	29819	ENSMUST00000144138.3	0	ENSMUSG00000025920	Stau2	staufen double-stranded RNA binding protein 2
chr1	16519709	16520099	202	10.3895	23.2035	20.26	298	Promoter (<=1kb)	16460213	16520020	59808	2	29819	ENSMUST00000144138.3	0	ENSMUSG00000025920	Stau2	staufen double-stranded RNA binding protein 2
chr1	16593343	16593433	53	5.54911	7.87973	5.3911	54	Intron (ENSMUST00000182554.8/66799, intron 3 of 6)	16564338	16585398	21061	2	66799	ENSMUST00000182080.1	-7945	ENSMUSG00000025939	Ube2w	ubiquitin-conjugating enzyme E2W (putative)
chr1	16619211	16619534	1459	35.1663	150.684	145.969	133	Promoter (<=1kb)	16581936	16619259	37324	2	66799	ENSMUST00000133639.1	0	ENSMUSG00000025939	Ube2w	ubiquitin-conjugating enzyme E2W (putative)
chr1	16619211	16619534	659	19.8544	69.5558	65.9166	240	Promoter (<=1kb)	16581936	16619259	37324	2	66799	ENSMUST00000133639.1	0	ENSMUSG00000025939	Ube2w	ubiquitin-conjugating enzyme E2W (putative)
chr1	16656531	16656716	174	8.79187	20.3662	17.4878	68	Promoter (<=1kb)	16643472	16656625	13154	2	67923	ENSMUST00000186701.1	0	ENSMUSG00000079658	Eloc	elongin C
chr1	16656814	16657261	448	15.9852	48.2283	44.8619	105	Promoter (<=1kb)	16647681	16656878	9198	2	67923	ENSMUST00000190986.1	0	ENSMUSG00000079658	Eloc	elongin C
chr1	16656814	16657261	476	16.6377	51.0056	47.6012	331	Promoter (<=1kb)	16647681	16656878	9198	2	67923	ENSMUST00000190986.1	0	ENSMUSG00000079658	Eloc	elongin C
chr1	16665088	16665593	312	16.323	34.4562	31.2987	110	Promoter (<=1kb)	16665207	16678195	12989	1	70397	ENSMUST00000177501.1	0	ENSMUSG00000025940	Tmem70	transmembrane protein 70
chr1	16665088	16665593	139	9.55337	16.7098	13.922	287	Promoter (<=1kb)	16665207	16678195	12989	1	70397	ENSMUST00000177501.1	0	ENSMUSG00000025940	Tmem70	transmembrane protein 70
chr1	16665088	16665593	152	10.1153	18.0742	15.2503	355	Promoter (<=1kb)	16665207	16678195	12989	1	70397	ENSMUST00000177501.1	0	ENSMUSG00000025940	Tmem70	transmembrane protein 70
chr1	16688682	16688780	238	14.3193	26.8548	23.8365	53	Promoter (<=1kb)	16688508	16709537	21030	1	17087	ENSMUST00000190366.1	174	ENSMUSG00000025779	Ly96	lymphocyte antigen 96
chr1	16688910	16688996	49	5.45499	7.43398	4.98312	45	Promoter (<=1kb)	16688508	16709537	21030	1	17087	ENSMUST00000190366.1	402	ENSMUSG00000025779	Ly96	lymphocyte antigen 96
chr1	16746129	16746260	40	4.75638	6.44996	4.03544	65	Distal Intergenic	16688508	16709537	21030	1	17087	ENSMUST00000190366.1	57621	ENSMUSG00000025779	Ly96	lymphocyte antigen 96
chr1	16798465	16798571	198	12.6837	22.7489	19.8144	41	Distal Intergenic	16688508	16709537	21030	1	17087	ENSMUST00000190366.1	109957	ENSMUSG00000025779	Ly96	lymphocyte antigen 96
chr1	17054049	17054166	40	4.75638	6.44996	4.03544	67	Intron (ENSMUST00000186604.1/ENSMUST00000186604.1, intron 2 of 2)	16994938	17097889	102952	2	57339	ENSMUST00000038382.4	43723	ENSMUSG00000042686	Jph1	junctophilin 1
chr1	17096813	17096945	139	6.93016	16.7789	13.9897	69	Promoter (<=1kb)	16994938	17097889	102952	2	57339	ENSMUST00000038382.4	944	ENSMUSG00000042686	Jph1	junctophilin 1
chr1	17097747	17098114	765	20.0351	80.3072	76.5375	119	Promoter (<=1kb)	16994938	17097889	102952	2	57339	ENSMUST00000038382.4	0	ENSMUSG00000042686	Jph1	junctophilin 1
chr1	17097747	17098114	722	19.2504	76.0004	72.2829	198	Promoter (<=1kb)	16994938	17097889	102952	2	57339	ENSMUST00000038382.4	0	ENSMUSG00000042686	Jph1	junctophilin 1
chr1	17123413	17123680	389	20.4897	42.1871	38.9071	166	Distal Intergenic	17145362	17164271	18910	1	14545	ENSMUST00000026879.7	-21682	ENSMUSG00000025777	Gdap1	ganglioside-induced differentiation-associated-protein 1
chr1	17145275	17145454	414	21.0838	44.7862	41.4683	63	Promoter (<=1kb)	17145362	17164271	18910	1	14545	ENSMUST00000026879.7	0	ENSMUSG00000025777	Gdap1	ganglioside-induced differentiation-associated-protein 1
chr1	17145570	17145691	83	7.24755	10.9516	8.33725	57	Promoter (<=1kb)	17145468	17161631	16164	1	14545	ENSMUST00000189736.1	102	ENSMUSG00000025777	Gdap1	ganglioside-induced differentiation-associated-protein 1
chr1	17163691	17163747	15	3.17092	3.80101	1.57665	27	3' UTR	17145468	17161631	16164	1	14545	ENSMUST00000189736.1	18223	ENSMUSG00000025777	Gdap1	ganglioside-induced differentiation-associated-protein 1
chr1	17657464	17657565	15	3.17092	3.80101	1.57665	21	Distal Intergenic	17601901	17630939	29039	1	94227	ENSMUST00000088476.3	55563	ENSMUSG00000067780	Pi15	peptidase inhibitor 15
chr1	17727235	17727458	113	8.72003	14.1136	11.3953	119	Promoter (<=1kb)	17724984	17727255	2272	2	102634913	ENSMUST00000149914.1	0	ENSMUSG00000085125	Gm16070	predicted gene 16070
chr1	17727616	17727785	40	4.75638	6.44996	4.03544	96	Promoter (<=1kb)	17692904	17727646	34743	2	102634913	ENSMUST00000127328.1	0	ENSMUSG00000085125	Gm16070	predicted gene 16070
chr1	17980742	17980865	98	7.9273	12.4888	9.82135	78	Distal Intergenic	18115204	18137051	21848	2	78081	ENSMUST00000115340.7	156186	ENSMUSG00000025774	Crisp4	cysteine-rich secretory protein 4
chr1	18012983	18013073	27	3.96365	5.08645	2.75749	40	Intron (ENSMUST00000209898.1/ENSMUST00000209898.1, intron 1 of 2)	18115204	18137051	21848	2	78081	ENSMUST00000115340.7	123978	ENSMUSG00000025774	Crisp4	cysteine-rich secretory protein 4
chr1	18058051	18058160	13	3.02045	3.44844	1.30996	27	Intron (ENSMUST00000209405.1/ENSMUST00000209405.1, intron 1 of 3)	18115204	18137051	21848	2	78081	ENSMUST00000115340.7	78891	ENSMUSG00000025774	Crisp4	cysteine-rich secretory protein 4
chr1	18058409	18058562	48	5.28578	7.24868	4.8047	20	Exon (ENSMUST00000209405.1/ENSMUST00000209405.1, exon 1 of 4)	18115204	18137051	21848	2	78081	ENSMUST00000115340.7	78489	ENSMUSG00000025774	Crisp4	cysteine-rich secretory protein 4
chr1	18058620	18058937	35	4.53067	5.91196	3.54836	24	Exon (ENSMUST00000209405.1/ENSMUST00000209405.1, exon 1 of 4)	18115204	18137051	21848	2	78081	ENSMUST00000115340.7	78114	ENSMUSG00000025774	Crisp4	cysteine-rich secretory protein 4
chr1	18106302	18106387	40	4.75638	6.44996	4.03544	41	Distal Intergenic	18115204	18137051	21848	2	78081	ENSMUST00000115340.7	30664	ENSMUSG00000025774	Crisp4	cysteine-rich secretory protein 4
chr1	18168393	18168513	113	8.72003	14.1136	11.3953	53	Distal Intergenic	18115600	18145902	30303	2	78081	ENSMUST00000115344.1	-22491	ENSMUSG00000025774	Crisp4	cysteine-rich secretory protein 4
chr1	18321854	18321923	27	3.96365	5.08645	2.75749	26	Distal Intergenic	18250980	18265138	14159	2	77673	ENSMUST00000088463.1	-56716	ENSMUSG00000067773	Defb41	defensin beta 41
chr1	18416425	18416757	97	7.8901	12.3934	9.73817	161	Distal Intergenic	18250980	18265138	14159	2	77673	ENSMUST00000088463.1	-151287	ENSMUSG00000067773	Defb41	defensin beta 41
chr1	18463286	18463390	53	5.54911	7.87973	5.3911	52	Distal Intergenic	18250980	18265138	14159	2	77673	ENSMUST00000088463.1	-198148	ENSMUSG00000067773	Defb41	defensin beta 41
chr1	18485113	18485286	113	8.72003	14.1136	11.3953	80	Distal Intergenic	18250980	18265138	14159	2	77673	ENSMUST00000088463.1	-219975	ENSMUSG00000067773	Defb41	defensin beta 41
chr1	18567124	18567322	249	14.9736	28.0062	24.966	67	Distal Intergenic	18250980	18265138	14159	2	77673	ENSMUST00000088463.1	-301986	ENSMUSG00000067773	Defb41	defensin beta 41
chr1	18577860	18578073	53	5.54911	7.87973	5.3911	45	Distal Intergenic	18250980	18265138	14159	2	77673	ENSMUST00000088463.1	-312722	ENSMUSG00000067773	Defb41	defensin beta 41
chr1	18577860	18578073	82	7.13457	10.9051	8.29186	155	Distal Intergenic	18250980	18265138	14159	2	77673	ENSMUST00000088463.1	-312722	ENSMUSG00000067773	Defb41	defensin beta 41
chr1	18583355	18583428	27	3.96365	5.08645	2.75749	36	Distal Intergenic	18250980	18265138	14159	2	77673	ENSMUST00000088463.1	-318217	ENSMUSG00000067773	Defb41	defensin beta 41
chr1	18583652	18583853	53	5.54911	7.87973	5.3911	31	Distal Intergenic	18250980	18265138	14159	2	77673	ENSMUST00000088463.1	-318514	ENSMUSG00000067773	Defb41	defensin beta 41
chr1	18598894	18598999	82	7.13457	10.9051	8.29186	60	Distal Intergenic	18250980	18265138	14159	2	77673	ENSMUST00000088463.1	-333756	ENSMUSG00000067773	Defb41	defensin beta 41
chr1	18610268	18610852	153	10.5816	18.1805	15.3542	79	Distal Intergenic	18250980	18265138	14159	2	77673	ENSMUST00000088463.1	-345130	ENSMUSG00000067773	Defb41	defensin beta 41
chr1	18610268	18610852	153	10.5617	18.1432	15.3175	321	Distal Intergenic	18250980	18265138	14159	2	77673	ENSMUST00000088463.1	-345130	ENSMUSG00000067773	Defb41	defensin beta 41
chr1	18633959	18634310	68	6.34184	9.36702	6.81345	246	Distal Intergenic	18250980	18265138	14159	2	77673	ENSMUST00000088463.1	-368821	ENSMUSG00000067773	Defb41	defensin beta 41
chr1	18639681	18639782	15	3.15604	3.76398	1.57665	21	Distal Intergenic	18250980	18265138	14159	2	77673	ENSMUST00000088463.1	-374543	ENSMUSG00000067773	Defb41	defensin beta 41
chr1	18639915	18640079	97	7.8901	12.3934	9.73817	42	Distal Intergenic	18250980	18265138	14159	2	77673	ENSMUST00000088463.1	-374777	ENSMUSG00000067773	Defb41	defensin beta 41
chr1	18956915	18957269	62	6.10648	8.79318	6.27477	140	Distal Intergenic	19103022	19166346	63325	1	226896	ENSMUST00000037294.7	-145753	ENSMUSG00000042596	Tfap2d	transcription factor AP-2, delta
chr1	19016771	19017036	68	6.34184	9.36702	6.81345	188	Distal Intergenic	19103022	19166346	63325	1	226896	ENSMUST00000037294.7	-85986	ENSMUSG00000042596	Tfap2d	transcription factor AP-2, delta
chr1	19056415	19056562	170	11.4746	19.9294	17.0604	97	Distal Intergenic	19103022	19166346	63325	1	226896	ENSMUST00000037294.7	-46460	ENSMUSG00000042596	Tfap2d	transcription factor AP-2, delta
chr1	19056923	19057132	49	5.33159	7.35297	4.9051	137	Distal Intergenic	19103022	19166346	63325	1	226896	ENSMUST00000037294.7	-45890	ENSMUSG00000042596	Tfap2d	transcription factor AP-2, delta
chr1	19088063	19088183	68	6.34184	9.36702	6.81345	67	Intron (ENSMUST00000159108.2/102635013, intron 1 of 3)	19103022	19166346	63325	1	226896	ENSMUST00000037294.7	-14839	ENSMUSG00000042596	Tfap2d	transcription factor AP-2, delta
chr1	19088270	19088357	27	3.96365	5.08645	2.75749	29	Intron (ENSMUST00000159108.2/102635013, intron 1 of 3)	19103022	19166346	63325	1	226896	ENSMUST00000037294.7	-14665	ENSMUSG00000042596	Tfap2d	transcription factor AP-2, delta
chr1	19097014	19097075	47	5.26317	7.19796	4.75607	35	Intron (ENSMUST00000159108.2/102635013, intron 1 of 3)	19103022	19166346	63325	1	226896	ENSMUST00000037294.7	-5947	ENSMUSG00000042596	Tfap2d	transcription factor AP-2, delta
chr1	19101080	19101168	138	9.70511	16.5937	13.8087	53	Promoter (1-2kb)	19103022	19166346	63325	1	226896	ENSMUST00000037294.7	-1854	ENSMUSG00000042596	Tfap2d	transcription factor AP-2, delta
chr1	19103450	19103574	40	4.90332	6.4452	4.03544	12	Promoter (<=1kb)	19103022	19166346	63325	1	226896	ENSMUST00000037294.7	428	ENSMUSG00000042596	Tfap2d	transcription factor AP-2, delta
chr1	19179167	19179258	130	9.51276	15.7761	13.0102	41	Distal Intergenic	19208914	19238576	29663	1	21419	ENSMUST00000027059.10	-29656	ENSMUSG00000025927	Tfap2b	transcription factor AP-2 beta
chr1	19206349	19206405	21	3.73094	4.43505	2.17942	27	Promoter (2-3kb)	19208914	19238576	29663	1	21419	ENSMUST00000027059.10	-2509	ENSMUSG00000025927	Tfap2b	transcription factor AP-2 beta
chr1	19208971	19209221	111	7.79604	13.8087	11.1068	102	Promoter (<=1kb)	19208960	19238083	29124	1	21419	ENSMUST00000187754.6	11	ENSMUSG00000025927	Tfap2b	transcription factor AP-2 beta
chr1	19208971	19209221	208	11.4498	23.8558	20.8993	173	Promoter (<=1kb)	19208960	19238083	29124	1	21419	ENSMUST00000187754.6	11	ENSMUSG00000025927	Tfap2b	transcription factor AP-2 beta
chr1	19209821	19210016	38	4.52685	6.21039	3.83387	94	Promoter (<=1kb)	19208960	19238083	29124	1	21419	ENSMUST00000187754.6	861	ENSMUSG00000025927	Tfap2b	transcription factor AP-2 beta
chr1	19211968	19212090	30	4.11122	5.34484	3.00545	89	Promoter (<=1kb)	19212054	19234624	22571	1	21419	ENSMUST00000064976.5	0	ENSMUSG00000025927	Tfap2b	transcription factor AP-2 beta
chr1	19217383	19217600	198	12.0714	22.7652	19.8304	88	Intron (ENSMUST00000027059.10/21419, intron 2 of 6)	19213879	19219253	5375	1	21419	ENSMUST00000186972.1	3504	ENSMUSG00000025927	Tfap2b	transcription factor AP-2 beta
chr1	19218616	19218673	28	4.17396	5.14406	2.81266	35	Intron (ENSMUST00000027059.10/21419, intron 2 of 6)	19213879	19219253	5375	1	21419	ENSMUST00000186972.1	4737	ENSMUSG00000025927	Tfap2b	transcription factor AP-2 beta
chr1	19225402	19225466	20	3.60518	4.28059	2.03245	24	Intron (ENSMUST00000027059.10/21419, intron 3 of 6)	19213879	19219253	5375	1	21419	ENSMUST00000186972.1	11523	ENSMUSG00000025927	Tfap2b	transcription factor AP-2 beta
chr1	19226871	19226958	45	5.15295	6.95733	4.52406	39	Intron (ENSMUST00000027059.10/21419, intron 4 of 6)	19213879	19219253	5375	1	21419	ENSMUST00000186972.1	12992	ENSMUSG00000025927	Tfap2b	transcription factor AP-2 beta
chr1	19232957	19233051	15	3.35087	3.79573	1.57665	22	Intron (ENSMUST00000027059.10/21419, intron 6 of 6)	19213879	19219253	5375	1	21419	ENSMUST00000186972.1	19078	ENSMUSG00000025927	Tfap2b	transcription factor AP-2 beta
chr1	19233831	19233946	37	4.7182	6.09406	3.72226	64	Intron (ENSMUST00000027059.10/21419, intron 6 of 6)	19213879	19219253	5375	1	21419	ENSMUST00000186972.1	19952	ENSMUSG00000025927	Tfap2b	transcription factor AP-2 beta
chr1	19234889	19234969	36	4.70017	6.06066	3.6906	18	3' UTR	19213879	19219253	5375	1	21419	ENSMUST00000186972.1	21010	ENSMUSG00000025927	Tfap2b	transcription factor AP-2 beta
chr1	19236802	19236869	29	4.23867	5.25162	2.91606	26	3' UTR	19213879	19219253	5375	1	21419	ENSMUST00000186972.1	22923	ENSMUSG00000025927	Tfap2b	transcription factor AP-2 beta
chr1	19241460	19241595	71	6.62594	9.69136	7.12817	49	Distal Intergenic	19213879	19219253	5375	1	21419	ENSMUST00000186972.1	27581	ENSMUSG00000025927	Tfap2b	transcription factor AP-2 beta
chr1	19245110	19245340	45	5.18553	7.02737	4.5916	154	Distal Intergenic	19213879	19219253	5375	1	21419	ENSMUST00000186972.1	31231	ENSMUSG00000025927	Tfap2b	transcription factor AP-2 beta
chr1	19291597	19291830	158	10.8993	18.6989	15.8608	61	Distal Intergenic	19213879	19219253	5375	1	21419	ENSMUST00000186972.1	77718	ENSMUSG00000025927	Tfap2b	transcription factor AP-2 beta
chr1	19384940	19385145	280	16.2631	31.1528	28.0535	99	Distal Intergenic	19213879	19219253	5375	1	21419	ENSMUST00000186972.1	171061	ENSMUSG00000025927	Tfap2b	transcription factor AP-2 beta
chr1	19411651	19411715	27	3.96365	5.08645	2.75749	45	Distal Intergenic	19213879	19219253	5375	1	21419	ENSMUST00000186972.1	197772	ENSMUSG00000025927	Tfap2b	transcription factor AP-2 beta
chr1	19421710	19421770	27	3.96365	5.08645	2.75749	34	Distal Intergenic	19213879	19219253	5375	1	21419	ENSMUST00000186972.1	207831	ENSMUSG00000025927	Tfap2b	transcription factor AP-2 beta
chr1	19421834	19421906	15	3.17092	3.80101	1.57665	27	Distal Intergenic	19213879	19219253	5375	1	21419	ENSMUST00000186972.1	207955	ENSMUSG00000025927	Tfap2b	transcription factor AP-2 beta
chr1	19450912	19451081	113	8.72003	14.1136	11.3953	80	Distal Intergenic	19213879	19219253	5375	1	21419	ENSMUST00000186972.1	237033	ENSMUSG00000025927	Tfap2b	transcription factor AP-2 beta
chr1	19459924	19460353	218	12.9642	24.7893	21.8124	178	Distal Intergenic	19213879	19219253	5375	1	21419	ENSMUST00000186972.1	246045	ENSMUSG00000025927	Tfap2b	transcription factor AP-2 beta
chr1	19459924	19460353	82	7.08327	10.8608	8.26112	366	Distal Intergenic	19213879	19219253	5375	1	21419	ENSMUST00000186972.1	246045	ENSMUSG00000025927	Tfap2b	transcription factor AP-2 beta
chr1	19558466	19558692	68	6.34184	9.36702	6.81345	128	Distal Intergenic	19213879	19219253	5375	1	21419	ENSMUST00000186972.1	344587	ENSMUSG00000025927	Tfap2b	transcription factor AP-2 beta
chr1	19620542	19620621	68	6.34184	9.36702	6.81345	43	Distal Intergenic	19213879	19219253	5375	1	21419	ENSMUST00000186972.1	406663	ENSMUSG00000025927	Tfap2b	transcription factor AP-2 beta
chr1	19662902	19662962	15	3.17092	3.80101	1.57665	27	Distal Intergenic	19213879	19219253	5375	1	21419	ENSMUST00000186972.1	449023	ENSMUSG00000025927	Tfap2b	transcription factor AP-2 beta
chr1	19668742	19668853	27	3.96365	5.08645	2.75749	25	Distal Intergenic	19213879	19219253	5375	1	21419	ENSMUST00000186972.1	454863	ENSMUSG00000025927	Tfap2b	transcription factor AP-2 beta
chr1	19672966	19673056	27	3.96365	5.08645	2.75749	55	Distal Intergenic	19213879	19219253	5375	1	21419	ENSMUST00000186972.1	459087	ENSMUSG00000025927	Tfap2b	transcription factor AP-2 beta
chr1	19736810	19736971	198	12.6837	22.7489	19.8144	105	Distal Intergenic	19213879	19219253	5375	1	21419	ENSMUST00000186972.1	522931	ENSMUSG00000025927	Tfap2b	transcription factor AP-2 beta
chr1	19758037	19758317	111	8.68807	13.8591	11.1555	101	Distal Intergenic	19213879	19219253	5375	1	21419	ENSMUST00000186972.1	544158	ENSMUSG00000025927	Tfap2b	transcription factor AP-2 beta
chr1	19758037	19758317	188	12.2576	21.7206	18.8103	168	Distal Intergenic	19213879	19219253	5375	1	21419	ENSMUST00000186972.1	544158	ENSMUSG00000025927	Tfap2b	transcription factor AP-2 beta
chr1	19772869	19772930	15	3.17092	3.80101	1.57665	50	Distal Intergenic	19213879	19219253	5375	1	21419	ENSMUST00000186972.1	558990	ENSMUSG00000025927	Tfap2b	transcription factor AP-2 beta
chr1	19787082	19787150	15	3.17092	3.80101	1.57665	2	Distal Intergenic	20356452	20392300	35849	1	75028	ENSMUST00000161509.2	-569302	ENSMUSG00000089914	4930486I03Rik	RIKEN cDNA 4930486I03 gene
chr1	19794305	19794360	27	3.96365	5.08645	2.75749	7	Distal Intergenic	20356452	20392300	35849	1	75028	ENSMUST00000161509.2	-562092	ENSMUSG00000089914	4930486I03Rik	RIKEN cDNA 4930486I03 gene
chr1	19808396	19808557	98	7.9273	12.4888	9.82135	59	Distal Intergenic	20356452	20392300	35849	1	75028	ENSMUST00000161509.2	-547895	ENSMUSG00000089914	4930486I03Rik	RIKEN cDNA 4930486I03 gene
chr1	19899956	19900314	186	12.0631	21.5509	18.6443	245	Distal Intergenic	20356452	20392300	35849	1	75028	ENSMUST00000161509.2	-456138	ENSMUSG00000089914	4930486I03Rik	RIKEN cDNA 4930486I03 gene
chr1	19901198	19901364	47	5.35118	7.23925	4.79592	122	Distal Intergenic	20356452	20392300	35849	1	75028	ENSMUST00000161509.2	-455088	ENSMUSG00000089914	4930486I03Rik	RIKEN cDNA 4930486I03 gene
chr1	19927327	19927427	37	4.73809	6.16729	3.79257	42	Distal Intergenic	20356452	20392300	35849	1	75028	ENSMUST00000161509.2	-429025	ENSMUSG00000089914	4930486I03Rik	RIKEN cDNA 4930486I03 gene
chr1	19927821	19928165	377	19.0165	41.0112	37.7485	83	Distal Intergenic	20356452	20392300	35849	1	75028	ENSMUST00000161509.2	-428287	ENSMUSG00000089914	4930486I03Rik	RIKEN cDNA 4930486I03 gene
chr1	19951415	19951499	27	3.96365	5.08645	2.75749	23	Distal Intergenic	20356452	20392300	35849	1	75028	ENSMUST00000161509.2	-404953	ENSMUSG00000089914	4930486I03Rik	RIKEN cDNA 4930486I03 gene
chr1	19964990	19965066	27	3.96365	5.08645	2.75749	49	Distal Intergenic	20356452	20392300	35849	1	75028	ENSMUST00000161509.2	-391386	ENSMUSG00000089914	4930486I03Rik	RIKEN cDNA 4930486I03 gene
chr1	19973418	19973584	68	6.34184	9.36702	6.81345	113	Distal Intergenic	20356452	20392300	35849	1	75028	ENSMUST00000161509.2	-382868	ENSMUSG00000089914	4930486I03Rik	RIKEN cDNA 4930486I03 gene
chr1	19979969	19980033	15	3.17092	3.80101	1.57665	14	Distal Intergenic	20356452	20392300	35849	1	75028	ENSMUST00000161509.2	-376419	ENSMUSG00000089914	4930486I03Rik	RIKEN cDNA 4930486I03 gene
chr1	20018458	20018513	15	3.17092	3.80101	1.57665	27	Distal Intergenic	20356452	20392300	35849	1	75028	ENSMUST00000161509.2	-337939	ENSMUSG00000089914	4930486I03Rik	RIKEN cDNA 4930486I03 gene
chr1	20058294	20058533	260	15.298	29.1181	26.0561	165	3' UTR	20356452	20392300	35849	1	75028	ENSMUST00000161509.2	-297919	ENSMUSG00000089914	4930486I03Rik	RIKEN cDNA 4930486I03 gene
chr1	20135199	20135463	73	6.7381	9.95736	7.38591	108	Intron (ENSMUST00000088448.11/241035, intron 60 of 66)	20356452	20392300	35849	1	75028	ENSMUST00000161509.2	-220989	ENSMUSG00000089914	4930486I03Rik	RIKEN cDNA 4930486I03 gene
chr1	20143091	20143168	27	3.96365	5.08645	2.75749	27	Intron (ENSMUST00000088448.11/241035, intron 60 of 66)	20356452	20392300	35849	1	75028	ENSMUST00000161509.2	-213284	ENSMUSG00000089914	4930486I03Rik	RIKEN cDNA 4930486I03 gene
chr1	20145762	20145867	27	3.96365	5.08645	2.75749	10	Intron (ENSMUST00000088448.11/241035, intron 60 of 66)	20356452	20392300	35849	1	75028	ENSMUST00000161509.2	-210585	ENSMUSG00000089914	4930486I03Rik	RIKEN cDNA 4930486I03 gene
chr1	20167666	20167726	68	6.34184	9.36702	6.81345	27	Intron (ENSMUST00000088448.11/241035, intron 60 of 66)	20356452	20392300	35849	1	75028	ENSMUST00000161509.2	-188726	ENSMUSG00000089914	4930486I03Rik	RIKEN cDNA 4930486I03 gene
chr1	20180320	20180397	27	3.96365	5.08645	2.75749	55	Intron (ENSMUST00000088448.11/241035, intron 60 of 66)	20356452	20392300	35849	1	75028	ENSMUST00000161509.2	-176055	ENSMUSG00000089914	4930486I03Rik	RIKEN cDNA 4930486I03 gene
chr1	20182588	20182659	15	3.17092	3.80101	1.57665	27	Intron (ENSMUST00000088448.11/241035, intron 60 of 66)	20356452	20392300	35849	1	75028	ENSMUST00000161509.2	-173793	ENSMUSG00000089914	4930486I03Rik	RIKEN cDNA 4930486I03 gene
chr1	20302487	20303285	280	10.2322	31.1949	28.0949	84	Intron (ENSMUST00000088448.11/241035, intron 50 of 66)	20356452	20392300	35849	1	75028	ENSMUST00000161509.2	-53167	ENSMUSG00000089914	4930486I03Rik	RIKEN cDNA 4930486I03 gene
chr1	20302487	20303285	575	16.1988	61.0728	57.5371	194	Intron (ENSMUST00000088448.11/241035, intron 50 of 66)	20356452	20392300	35849	1	75028	ENSMUST00000161509.2	-53167	ENSMUSG00000089914	4930486I03Rik	RIKEN cDNA 4930486I03 gene
chr1	20302487	20303285	269	9.96141	30.0138	26.9355	311	Intron (ENSMUST00000088448.11/241035, intron 50 of 66)	20356452	20392300	35849	1	75028	ENSMUST00000161509.2	-53167	ENSMUSG00000089914	4930486I03Rik	RIKEN cDNA 4930486I03 gene
chr1	20302487	20303285	280	10.2104	31.148	28.0488	516	Intron (ENSMUST00000088448.11/241035, intron 50 of 66)	20356452	20392300	35849	1	75028	ENSMUST00000161509.2	-53167	ENSMUSG00000089914	4930486I03Rik	RIKEN cDNA 4930486I03 gene
chr1	20302487	20303285	269	9.96141	30.0138	26.9355	706	Intron (ENSMUST00000088448.11/241035, intron 50 of 66)	20356452	20392300	35849	1	75028	ENSMUST00000161509.2	-53167	ENSMUSG00000089914	4930486I03Rik	RIKEN cDNA 4930486I03 gene
chr1	20311624	20311741	98	7.9273	12.4888	9.82135	61	Intron (ENSMUST00000088448.11/241035, intron 49 of 66)	20356452	20392300	35849	1	75028	ENSMUST00000161509.2	-44711	ENSMUSG00000089914	4930486I03Rik	RIKEN cDNA 4930486I03 gene
chr1	20344773	20345050	53	5.54911	7.87973	5.3911	203	Intron (ENSMUST00000088448.11/241035, intron 48 of 66)	20356452	20392300	35849	1	75028	ENSMUST00000161509.2	-11402	ENSMUSG00000089914	4930486I03Rik	RIKEN cDNA 4930486I03 gene
chr1	20428325	20428725	176	11.3293	20.5822	17.6989	106	Intron (ENSMUST00000088448.11/241035, intron 36 of 66)	20374722	20409448	34727	2	241035	ENSMUST00000132647.1	-18877	ENSMUSG00000043760	Pkhd1	polycystic kidney and hepatic disease 1
chr1	20428325	20428725	221	13.1628	25.1363	22.1527	256	Intron (ENSMUST00000088448.11/241035, intron 36 of 66)	20374722	20409448	34727	2	241035	ENSMUST00000132647.1	-18877	ENSMUSG00000043760	Pkhd1	polycystic kidney and hepatic disease 1
chr1	20450181	20450336	198	12.6837	22.7489	19.8144	106	Exon (ENSMUST00000088448.11/241035, exon 36 of 67)	20374722	20409448	34727	2	241035	ENSMUST00000132647.1	-40733	ENSMUSG00000043760	Pkhd1	polycystic kidney and hepatic disease 1
chr1	20470964	20471047	27	3.96365	5.08645	2.75749	24	Intron (ENSMUST00000088448.11/241035, intron 35 of 66)	20374722	20409448	34727	2	241035	ENSMUST00000132647.1	-61516	ENSMUSG00000043760	Pkhd1	polycystic kidney and hepatic disease 1
chr1	20477825	20478049	64	6.17351	8.95086	6.42693	107	Intron (ENSMUST00000088448.11/241035, intron 35 of 66)	20374722	20409448	34727	2	241035	ENSMUST00000132647.1	-68377	ENSMUSG00000043760	Pkhd1	polycystic kidney and hepatic disease 1
chr1	20478138	20478219	64	6.17351	8.95086	6.42693	59	Intron (ENSMUST00000088448.11/241035, intron 35 of 66)	20374722	20409448	34727	2	241035	ENSMUST00000132647.1	-68690	ENSMUSG00000043760	Pkhd1	polycystic kidney and hepatic disease 1
chr1	20513876	20513951	27	3.96365	5.08645	2.75749	16	Intron (ENSMUST00000088448.11/241035, intron 33 of 66)	20606297	20618040	11744	2	241035	ENSMUST00000128051.1	104089	ENSMUSG00000043760	Pkhd1	polycystic kidney and hepatic disease 1
chr1	20554534	20554640	113	8.72003	14.1136	11.3953	56	Intron (ENSMUST00000088448.11/241035, intron 22 of 66)	20606297	20618040	11744	2	241035	ENSMUST00000128051.1	63400	ENSMUSG00000043760	Pkhd1	polycystic kidney and hepatic disease 1
chr1	20569064	20569586	141	10.0335	16.8988	14.1066	83	Intron (ENSMUST00000088448.11/241035, intron 13 of 66)	20606297	20618040	11744	2	241035	ENSMUST00000128051.1	48454	ENSMUSG00000043760	Pkhd1	polycystic kidney and hepatic disease 1
chr1	20569064	20569586	98	8.02678	12.5433	9.87448	381	Intron (ENSMUST00000088448.11/241035, intron 13 of 66)	20606297	20618040	11744	2	241035	ENSMUST00000128051.1	48454	ENSMUSG00000043760	Pkhd1	polycystic kidney and hepatic disease 1
chr1	20569064	20569586	72	6.68898	9.8088	7.24209	467	Intron (ENSMUST00000088448.11/241035, intron 13 of 66)	20606297	20618040	11744	2	241035	ENSMUST00000128051.1	48454	ENSMUSG00000043760	Pkhd1	polycystic kidney and hepatic disease 1
chr1	20612860	20612926	27	3.96365	5.08645	2.75749	32	Intron (ENSMUST00000088448.11/241035, intron 3 of 66)	20606297	20618040	11744	2	241035	ENSMUST00000128051.1	5114	ENSMUSG00000043760	Pkhd1	polycystic kidney and hepatic disease 1
chr1	20678065	20678342	146	10.3055	17.4733	14.6626	79	Promoter (<=1kb)	20679010	20679082	73	1	387202	ENSMUST00000083625.1	-668	ENSMUSG00000065559	Mir206	microRNA 206
chr1	20724687	20724745	15	3.17092	3.80101	1.57665	33	Distal Intergenic	20730905	20734496	3592	1	16171	ENSMUST00000027061.4	-6160	ENSMUSG00000025929	Il17a	interleukin 17A
chr1	20724878	20725009	27	3.96365	5.08645	2.75749	101	Distal Intergenic	20730905	20734496	3592	1	16171	ENSMUST00000027061.4	-5896	ENSMUSG00000025929	Il17a	interleukin 17A
chr1	20780685	20780831	40	4.75638	6.44996	4.03544	50	Promoter (1-2kb)	20777679	20779554	1876	2	257630	ENSMUST00000191111.1	-1131	ENSMUSG00000041872	Il17f	interleukin 17F
chr1	20801797	20801955	68	6.34184	9.36702	6.81345	73	Promoter (2-3kb)	20803165	20804933	1769	2	17215	ENSMUST00000191061.1	2978	ENSMUSG00000041859	Mcm3	minichromosome maintenance complex component 3
chr1	20820233	20820518	2527	50.5534	259.414	252.762	155	Promoter (<=1kb)	20802973	20820260	17288	2	17215	ENSMUST00000185296.1	0	ENSMUSG00000041859	Mcm3	minichromosome maintenance complex component 3
chr1	20849367	20849425	27	3.96365	5.08645	2.75749	27	Distal Intergenic	20802968	20820312	17345	2	17215	ENSMUST00000053266.10	-29055	ENSMUSG00000041859	Mcm3	minichromosome maintenance complex component 3
chr1	20890431	20890833	852	27.3166	89.0997	85.2229	93	Promoter (<=1kb)	20888650	20890473	1824	2	77741	ENSMUST00000181654.1	0	ENSMUSG00000097934	6720483E21Rik	RIKEN cDNA 6720483E21 gene
chr1	20891082	20891155	43	4.55768	6.77625	4.35003	24	Promoter (<=1kb)	20890606	20939650	49045	1	74229	ENSMUST00000189400.6	476	ENSMUSG00000025931	Paqr8	progestin and adipoQ receptor family member VIII
chr1	20933561	20933756	252	15.0619	28.2621	25.216	74	Intron (ENSMUST00000189400.6/74229, intron 2 of 2)	20922259	20935756	13498	1	74229	ENSMUST00000187651.1	11302	ENSMUSG00000025931	Paqr8	progestin and adipoQ receptor family member VIII
chr1	20939160	20939292	420	21.9935	45.3816	42.0554	59	3' UTR	20951626	20955527	3902	1	71877	ENSMUST00000160782.1	-12334	ENSMUSG00000041809	Efhc1	EF-hand domain (C-terminal) containing 1
chr1	20951326	20951807	56	5.02415	8.13352	5.63711	22	Promoter (<=1kb)	20951626	20955527	3902	1	71877	ENSMUST00000160782.1	0	ENSMUSG00000041809	Efhc1	EF-hand domain (C-terminal) containing 1
chr1	20951326	20951807	669	22.2498	70.6365	66.9839	214	Promoter (<=1kb)	20951626	20955527	3902	1	71877	ENSMUST00000160782.1	0	ENSMUSG00000041809	Efhc1	EF-hand domain (C-terminal) containing 1
chr1	20951326	20951807	609	20.8356	64.5559	60.9771	304	Promoter (<=1kb)	20951626	20955527	3902	1	71877	ENSMUST00000160782.1	0	ENSMUSG00000041809	Efhc1	EF-hand domain (C-terminal) containing 1
chr1	20989932	20989992	40	4.75638	6.44996	4.03544	24	Intron (ENSMUST00000038447.5/71877, intron 10 of 10)	20951688	20990841	39154	1	71877	ENSMUST00000038447.5	38244	ENSMUSG00000041809	Efhc1	EF-hand domain (C-terminal) containing 1
chr1	21014601	21014674	53	5.54911	7.87973	5.3911	40	Intron (ENSMUST00000037998.5/170829, intron 2 of 10)	21004313	21043656	39344	2	170829	ENSMUST00000187210.1	28982	ENSMUSG00000041779	Tram2	translocating chain-associating membrane protein 2
chr1	21052720	21052865	154	10.7096	18.2402	15.4124	66	Intron (ENSMUST00000037998.5/170829, intron 1 of 10)	21004313	21043656	39344	2	170829	ENSMUST00000187210.1	-9064	ENSMUSG00000041779	Tram2	translocating chain-associating membrane protein 2
chr1	21068642	21068708	40	4.75638	6.44996	4.03544	61	Intron (ENSMUST00000037998.5/170829, intron 1 of 10)	20996299	21079229	82931	2	170829	ENSMUST00000037998.5	10521	ENSMUSG00000041779	Tram2	translocating chain-associating membrane protein 2
chr1	21073281	21073369	27	3.96365	5.08645	2.75749	28	Intron (ENSMUST00000037998.5/170829, intron 1 of 10)	20996299	21079229	82931	2	170829	ENSMUST00000037998.5	5860	ENSMUSG00000041779	Tram2	translocating chain-associating membrane protein 2
chr1	21079194	21079533	1029	26.0587	107.061	102.955	167	Promoter (<=1kb)	20996299	21079229	82931	2	170829	ENSMUST00000037998.5	0	ENSMUSG00000041779	Tram2	translocating chain-associating membrane protein 2
chr1	21079643	21079737	47	4.28152	7.15264	4.71235	63	Promoter (<=1kb)	20996299	21079229	82931	2	170829	ENSMUST00000037998.5	-414	ENSMUSG00000041779	Tram2	translocating chain-associating membrane protein 2
chr1	21115030	21115136	27	3.96365	5.08645	2.75749	30	Distal Intergenic	20996299	21079229	82931	2	170829	ENSMUST00000037998.5	-35801	ENSMUSG00000041779	Tram2	translocating chain-associating membrane protein 2
chr1	21161955	21162050	68	6.37524	9.42274	6.86733	52	Distal Intergenic	21218575	21230167	11593	1	75712	ENSMUST00000027065.11	-56525	ENSMUSG00000025933	Tmem14a	transmembrane protein 14A
chr1	21166307	21166521	537	24.3018	57.2402	53.7533	73	Distal Intergenic	21218575	21230167	11593	1	75712	ENSMUST00000027065.11	-52054	ENSMUSG00000025933	Tmem14a	transmembrane protein 14A
chr1	21203137	21203332	98	7.9273	12.4888	9.82135	130	Distal Intergenic	21218575	21230167	11593	1	75712	ENSMUST00000027065.11	-15243	ENSMUSG00000025933	Tmem14a	transmembrane protein 14A
chr1	21218516	21218865	386	17.9367	41.8859	38.6104	76	Promoter (<=1kb)	21218575	21230167	11593	1	75712	ENSMUST00000027065.11	0	ENSMUSG00000025933	Tmem14a	transmembrane protein 14A
chr1	21218516	21218865	242	13.1216	27.2271	24.2016	285	Promoter (<=1kb)	21218575	21230167	11593	1	75712	ENSMUST00000027065.11	0	ENSMUSG00000025933	Tmem14a	transmembrane protein 14A
chr1	21231840	21231986	27	3.96365	5.08645	2.75749	69	Distal Intergenic	21240589	21265661	25073	1	14859	ENSMUST00000027067.14	-8603	ENSMUSG00000025934	Gsta3	glutathione S-transferase, alpha 3
chr1	21240917	21241051	82	7.13457	10.9051	8.29186	54	Promoter (<=1kb)	21240629	21264846	24218	1	14859	ENSMUST00000124990.2	288	ENSMUSG00000025934	Gsta3	glutathione S-transferase, alpha 3
chr1	21246348	21246458	53	5.54911	7.87973	5.3911	61	Intron (ENSMUST00000027067.14/14859, intron 1 of 6)	21240629	21264846	24218	1	14859	ENSMUST00000124990.2	5719	ENSMUSG00000025934	Gsta3	glutathione S-transferase, alpha 3
chr1	21271585	21271693	176	11.729	20.4892	17.6077	69	Exon (ENSMUST00000185842.1/ENSMUST00000185842.1, exon 1 of 2)	21285608	21298127	12520	2	241041	ENSMUST00000178869.7	26434	ENSMUSG00000121505	Gm4956	predicted gene 4956
chr1	21411313	21411444	53	5.54911	7.87973	5.3911	92	Intron (ENSMUST00000029667.12/226922, intron 11 of 13)	21383556	21386373	2818	1	98582	ENSMUST00000147615.1	27757	ENSMUSG00000085079	Khdc1b	KH domain containing 1B
chr1	21411676	21411896	82	7.13311	10.9014	8.29186	134	Intron (ENSMUST00000029667.12/226922, intron 11 of 13)	21383556	21386373	2818	1	98582	ENSMUST00000147615.1	28120	ENSMUSG00000085079	Khdc1b	KH domain containing 1B
chr1	21460975	21461308	335	17.3014	36.7618	33.5661	180	Intron (ENSMUST00000029667.12/226922, intron 9 of 13)	21383556	21386373	2818	1	98582	ENSMUST00000147615.1	77419	ENSMUSG00000085079	Khdc1b	KH domain containing 1B
chr1	21527571	21527807	232	14.2022	26.2271	23.2221	82	Intron (ENSMUST00000029667.12/226922, intron 3 of 13)	21383556	21386373	2818	1	98582	ENSMUST00000147615.1	144015	ENSMUSG00000085079	Khdc1b	KH domain containing 1B
chr1	21855981	21856074	53	5.54911	7.87973	5.3911	24	Promoter (<=1kb)	21577644	21855902	278259	2	226922	ENSMUST00000134505.1	-79	ENSMUSG00000028033	Kcnq5	potassium voltage-gated channel, subfamily Q, member 5
chr1	21961240	21961622	387	16.2831	41.9956	38.7186	167	Promoter (<=1kb)	21398403	21961581	563179	2	226922	ENSMUST00000029667.12	0	ENSMUSG00000028033	Kcnq5	potassium voltage-gated channel, subfamily Q, member 5
chr1	21961240	21961622	387	16.2831	41.9956	38.7186	253	Promoter (<=1kb)	21398403	21961581	563179	2	226922	ENSMUST00000029667.12	0	ENSMUSG00000028033	Kcnq5	potassium voltage-gated channel, subfamily Q, member 5
chr1	22269099	22269222	215	13.4764	24.5623	21.5897	65	Distal Intergenic	22286915	22315805	28891	2	116837	ENSMUST00000164877.7	46583	ENSMUSG00000041670	Rims1	regulating synaptic membrane exocytosis 1
chr1	22321030	22321168	27	3.96365	5.08645	2.75749	25	Intron (ENSMUST00000081544.12/116837, intron 27 of 31)	22286915	22315805	28891	2	116837	ENSMUST00000164877.7	-5225	ENSMUSG00000041670	Rims1	regulating synaptic membrane exocytosis 1
chr1	22533170	22533276	45	5.23172	7.02065	4.58518	36	Intron (ENSMUST00000081544.12/116837, intron 9 of 31)	22288422	22432843	144422	2	116837	ENSMUST00000185942.1	-100327	ENSMUSG00000041670	Rims1	regulating synaptic membrane exocytosis 1
chr1	22533338	22533473	34	4.57775	5.83779	3.47751	114	Exon (ENSMUST00000081544.12/116837, exon 9 of 32)	22288422	22432843	144422	2	116837	ENSMUST00000185942.1	-100495	ENSMUSG00000041670	Rims1	regulating synaptic membrane exocytosis 1
chr1	22533536	22533948	95	7.84758	12.2094	9.55983	94	Exon (ENSMUST00000081544.12/116837, exon 8 of 32)	22288422	22432843	144422	2	116837	ENSMUST00000185942.1	-100693	ENSMUSG00000041670	Rims1	regulating synaptic membrane exocytosis 1
chr1	22533536	22533948	57	5.88568	8.25398	5.75378	284	Exon (ENSMUST00000081544.12/116837, exon 8 of 32)	22288422	22432843	144422	2	116837	ENSMUST00000185942.1	-100693	ENSMUSG00000041670	Rims1	regulating synaptic membrane exocytosis 1
chr1	22594965	22595069	40	4.75638	6.44996	4.03544	65	Intron (ENSMUST00000081544.12/116837, intron 4 of 31)	22288422	22432843	144422	2	116837	ENSMUST00000185942.1	-162122	ENSMUSG00000041670	Rims1	regulating synaptic membrane exocytosis 1
chr1	22596298	22596384	27	3.96365	5.08645	2.75749	44	Exon (ENSMUST00000081544.12/116837, exon 4 of 32)	22288422	22432843	144422	2	116837	ENSMUST00000185942.1	-163455	ENSMUSG00000041670	Rims1	regulating synaptic membrane exocytosis 1
chr1	22770662	22770786	81	7.15168	10.715	8.11994	80	Intron (ENSMUST00000081544.12/116837, intron 1 of 31)	22286251	22805724	519474	2	116837	ENSMUST00000081544.12	34938	ENSMUSG00000041670	Rims1	regulating synaptic membrane exocytosis 1
chr1	22771009	22771194	170	11.4427	19.8804	17.0123	121	Intron (ENSMUST00000081544.12/116837, intron 1 of 31)	22286251	22805724	519474	2	116837	ENSMUST00000081544.12	34530	ENSMUSG00000041670	Rims1	regulating synaptic membrane exocytosis 1
chr1	22805765	22806400	39	4.57993	6.29334	3.91275	32	Promoter (<=1kb)	22533955	22805994	272040	2	116837	ENSMUST00000218140.1	0	ENSMUSG00000041670	Rims1	regulating synaptic membrane exocytosis 1
chr1	22805765	22806400	78	6.4119	10.3948	7.81015	154	Promoter (<=1kb)	22533955	22805994	272040	2	116837	ENSMUST00000218140.1	0	ENSMUSG00000041670	Rims1	regulating synaptic membrane exocytosis 1
chr1	22805765	22806400	134	8.70187	16.1829	13.4077	279	Promoter (<=1kb)	22533955	22805994	272040	2	116837	ENSMUST00000218140.1	0	ENSMUSG00000041670	Rims1	regulating synaptic membrane exocytosis 1
chr1	22805765	22806400	235	12.3658	26.5573	23.5443	408	Promoter (<=1kb)	22533955	22805994	272040	2	116837	ENSMUST00000218140.1	0	ENSMUSG00000041670	Rims1	regulating synaptic membrane exocytosis 1
chr1	22806850	22806906	39	4.57397	6.28402	3.90424	30	Promoter (<=1kb)	22533955	22805994	272040	2	116837	ENSMUST00000218140.1	-856	ENSMUSG00000041670	Rims1	regulating synaptic membrane exocytosis 1
chr1	22847714	22847806	40	4.75638	6.44996	4.03544	58	Distal Intergenic	22533955	22805994	272040	2	116837	ENSMUST00000218140.1	-41720	ENSMUSG00000041670	Rims1	regulating synaptic membrane exocytosis 1
chr1	22848183	22848445	113	8.72003	14.1136	11.3953	227	Distal Intergenic	22533955	22805994	272040	2	116837	ENSMUST00000218140.1	-42189	ENSMUSG00000041670	Rims1	regulating synaptic membrane exocytosis 1
chr1	23062132	23062271	82	7.13457	10.9051	8.29186	61	Intron (ENSMUST00000191045.1/ENSMUST00000191045.1, intron 3 of 3)	23100473	23102253	1781	2	66755	ENSMUST00000073179.5	39982	ENSMUSG00000073730	Ppp1r14bl	protein phosphatase 1, regulatory inhibitor subunit 14B like
chr1	23140683	23140766	40	4.75638	6.44996	4.03544	41	Intron (ENSMUST00000191045.1/ENSMUST00000191045.1, intron 3 of 3)	23100473	23102253	1781	2	66755	ENSMUST00000073179.5	-38430	ENSMUSG00000073730	Ppp1r14bl	protein phosphatase 1, regulatory inhibitor subunit 14B like
chr1	23218345	23218452	40	4.75638	6.44996	4.03544	31	Intron (ENSMUST00000191045.1/ENSMUST00000191045.1, intron 1 of 3)	23272269	23272339	71	1	387225	ENSMUST00000083471.3	-53817	ENSMUSG00000065405	Mir30a	microRNA 30a
chr1	23255992	23256408	1214	24.8994	125.792	121.436	114	Exon (ENSMUST00000193885.1/ENSMUST00000193885.1, exon 1 of 1)	23272269	23272339	71	1	387225	ENSMUST00000083471.3	-15861	ENSMUSG00000065405	Mir30a	microRNA 30a
chr1	23256786	23257020	76	4.73419	10.1976	7.6192	132	Distal Intergenic	23272269	23272339	71	1	387225	ENSMUST00000083471.3	-15249	ENSMUSG00000065405	Mir30a	microRNA 30a
chr1	23263990	23264081	40	4.75638	6.44996	4.03544	32	Distal Intergenic	23272269	23272339	71	1	387225	ENSMUST00000083471.3	-8188	ENSMUSG00000065405	Mir30a	microRNA 30a
chr1	23286889	23286960	27	3.96365	5.08645	2.75749	60	Distal Intergenic	23291537	23291935	399	1	723964	ENSMUST00000182303.1	-4577	ENSMUSG00000065567	Mir30c-2	microRNA 30c-2
chr1	23301200	23301299	190	10.2961	21.9175	19.0032	50	Distal Intergenic	23291701	23291784	84	1	723964	ENSMUST00000083633.1	9499	ENSMUSG00000065567	Mir30c-2	microRNA 30c-2
chr1	23302221	23302345	152	8.93499	18.027	15.2039	66	Distal Intergenic	23291701	23291784	84	1	723964	ENSMUST00000083633.1	10520	ENSMUSG00000065567	Mir30c-2	microRNA 30c-2
chr1	23304939	23305055	152	8.93499	18.027	15.2039	57	Distal Intergenic	23291701	23291784	84	1	723964	ENSMUST00000083633.1	13238	ENSMUSG00000065567	Mir30c-2	microRNA 30c-2
chr1	23306110	23306183	86	6.48319	11.2519	8.62937	29	Distal Intergenic	23291701	23291784	84	1	723964	ENSMUST00000083633.1	14409	ENSMUSG00000065567	Mir30c-2	microRNA 30c-2
chr1	23382855	23382927	18	2.87492	4.0929	1.8543	43	Promoter (<=1kb)	23366424	23383175	16752	2	70155	ENSMUST00000027343.5	248	ENSMUSG00000026158	Ogfrl1	opioid growth factor receptor-like 1
chr1	23383057	23383562	30	3.32139	5.34661	3.00719	25	Promoter (<=1kb)	23366424	23383175	16752	2	70155	ENSMUST00000027343.5	0	ENSMUSG00000026158	Ogfrl1	opioid growth factor receptor-like 1
chr1	23383057	23383562	204	7.97134	23.3958	20.4484	143	Promoter (<=1kb)	23366424	23383175	16752	2	70155	ENSMUST00000027343.5	0	ENSMUSG00000026158	Ogfrl1	opioid growth factor receptor-like 1
chr1	23383057	23383562	1675	31.8853	172.626	167.562	364	Promoter (<=1kb)	23366424	23383175	16752	2	70155	ENSMUST00000027343.5	0	ENSMUSG00000026158	Ogfrl1	opioid growth factor receptor-like 1
chr1	23447664	23447897	105	8.34206	13.1919	10.506	65	Distal Intergenic	23370268	23397541	27274	2	70155	ENSMUST00000188677.1	-50123	ENSMUSG00000026158	Ogfrl1	opioid growth factor receptor-like 1
chr1	23490720	23490907	127	9.4258	15.5539	12.7996	90	Distal Intergenic	23574587	23596664	22078	1	105243890	ENSMUST00000191140.1	-83680	ENSMUSG00000099503	Gm28822	predicted gene 28822
chr1	23491171	23491285	52	5.49838	7.75174	5.28805	67	Distal Intergenic	23574587	23596664	22078	1	105243890	ENSMUST00000191140.1	-83302	ENSMUSG00000099503	Gm28822	predicted gene 28822
chr1	23495562	23495647	15	3.1141	3.66236	1.50861	19	Distal Intergenic	23574587	23596664	22078	1	105243890	ENSMUST00000191140.1	-78940	ENSMUSG00000099503	Gm28822	predicted gene 28822
chr1	23638986	23639116	98	7.9273	12.4888	9.82135	41	Distal Intergenic	23574587	23596664	22078	1	105243890	ENSMUST00000191140.1	64399	ENSMUSG00000099503	Gm28822	predicted gene 28822
chr1	23639324	23639389	68	6.34184	9.36702	6.81345	34	Distal Intergenic	23574587	23596664	22078	1	105243890	ENSMUST00000191140.1	64737	ENSMUSG00000099503	Gm28822	predicted gene 28822
chr1	23705636	23705764	233	14.2691	26.4005	23.3906	78	Distal Intergenic	23761753	23815740	53988	1	280645	ENSMUST00000144602.1	-55989	ENSMUSG00000026156	B3gat2	beta-1,3-glucuronyltransferase 2
chr1	23732043	23732106	27	3.96365	5.08645	2.75749	36	Distal Intergenic	23761753	23815740	53988	1	280645	ENSMUST00000144602.1	-29647	ENSMUSG00000026156	B3gat2	beta-1,3-glucuronyltransferase 2
chr1	23749865	23750136	82	7.13457	10.9051	8.29186	56	Distal Intergenic	23761753	23815740	53988	1	280645	ENSMUST00000144602.1	-11617	ENSMUSG00000026156	B3gat2	beta-1,3-glucuronyltransferase 2
chr1	23749865	23750136	130	9.51276	15.7761	13.0102	209	Distal Intergenic	23761753	23815740	53988	1	280645	ENSMUST00000144602.1	-11617	ENSMUSG00000026156	B3gat2	beta-1,3-glucuronyltransferase 2
chr1	23761785	23761954	220	10.1037	25.0011	22.0199	91	Promoter (<=1kb)	23761926	23849158	87233	1	280645	ENSMUST00000063663.5	0	ENSMUSG00000026156	B3gat2	beta-1,3-glucuronyltransferase 2
chr1	23762846	23763137	624	20.2572	66.0529	62.4559	89	Promoter (<=1kb)	23762011	23815739	53729	1	280645	ENSMUST00000140583.1	835	ENSMUSG00000026156	B3gat2	beta-1,3-glucuronyltransferase 2
chr1	23792843	23792986	270	15.8513	30.1375	27.057	73	Intron (ENSMUST00000144602.1/280645, intron 2 of 2)	23762011	23815739	53729	1	280645	ENSMUST00000140583.1	30832	ENSMUSG00000026156	B3gat2	beta-1,3-glucuronyltransferase 2
chr1	23825588	23825664	40	4.73406	6.39355	4.00815	67	Intron (ENSMUST00000063663.5/280645, intron 2 of 3)	23846178	23847777	1600	2	98366	ENSMUST00000136506.1	22113	ENSMUSG00000026155	Smap1	small ArfGAP 1
chr1	23827227	23827354	215	13.4764	24.5623	21.5897	61	Intron (ENSMUST00000063663.5/280645, intron 2 of 3)	23846178	23847777	1600	2	98366	ENSMUST00000136506.1	20423	ENSMUSG00000026155	Smap1	small ArfGAP 1
chr1	23846209	23846306	93	7.58439	11.9833	9.34011	46	Promoter (1-2kb)	23846178	23847777	1600	2	98366	ENSMUST00000136506.1	1471	ENSMUSG00000026155	Smap1	small ArfGAP 1
chr1	23846387	23846616	245	13.9788	27.5606	24.5288	111	Promoter (1-2kb)	23846178	23847777	1600	2	98366	ENSMUST00000136506.1	1161	ENSMUSG00000026155	Smap1	small ArfGAP 1
chr1	23850705	23850831	70	6.56407	9.5773	7.01755	60	Promoter (2-3kb)	23846178	23847777	1600	2	98366	ENSMUST00000136506.1	-2928	ENSMUSG00000026155	Smap1	small ArfGAP 1
chr1	23897279	23897353	15	3.17092	3.80101	1.57665	27	Intron (ENSMUST00000149737.7/98366, intron 1 of 10)	23848795	23891994	43200	2	98366	ENSMUST00000133398.1	-5285	ENSMUSG00000026155	Smap1	small ArfGAP 1
chr1	23921696	23922148	54	5.28918	7.94646	5.45596	31	Promoter (<=1kb)	23845625	23922317	76693	2	98366	ENSMUST00000027339.13	169	ENSMUSG00000026155	Smap1	small ArfGAP 1
chr1	23921696	23922148	118	7.97376	14.5323	11.8038	373	Promoter (<=1kb)	23845625	23922317	76693	2	98366	ENSMUST00000027339.13	169	ENSMUSG00000026155	Smap1	small ArfGAP 1
chr1	23922206	23922536	84	6.61977	11.0945	8.47618	91	Promoter (<=1kb)	23845625	23922317	76693	2	98366	ENSMUST00000027339.13	0	ENSMUSG00000026155	Smap1	small ArfGAP 1
chr1	23922206	23922536	439	18.5121	47.3434	43.9893	238	Promoter (<=1kb)	23845625	23922317	76693	2	98366	ENSMUST00000027339.13	0	ENSMUSG00000026155	Smap1	small ArfGAP 1
chr1	23934825	23934885	15	3.17092	3.80101	1.57665	5	Distal Intergenic	23845625	23922317	76693	2	98366	ENSMUST00000027339.13	-12508	ENSMUSG00000026155	Smap1	small ArfGAP 1
chr1	23935226	23935333	113	8.72003	14.1136	11.3953	52	Distal Intergenic	23845625	23922317	76693	2	98366	ENSMUST00000027339.13	-12909	ENSMUSG00000026155	Smap1	small ArfGAP 1
chr1	23959494	23959678	27	3.96365	5.08645	2.75749	24	Distal Intergenic	23845625	23922317	76693	2	98366	ENSMUST00000027339.13	-37177	ENSMUSG00000026155	Smap1	small ArfGAP 1
chr1	24005494	24005805	125	8.44185	15.3006	12.553	68	Promoter (<=1kb)	24002966	24005630	2665	2	68002	ENSMUST00000155767.2	0	ENSMUSG00000026154	Sdhaf4	succinate dehydrogenase complex assembly factor 4
chr1	24005494	24005805	772	28.685	81.0302	77.2516	244	Promoter (<=1kb)	24002966	24005630	2665	2	68002	ENSMUST00000155767.2	0	ENSMUSG00000026154	Sdhaf4	succinate dehydrogenase complex assembly factor 4
chr1	24055750	24055825	40	4.75638	6.44996	4.03544	26	Exon (ENSMUST00000188712.6/68187, exon 6 of 21)	24011604	24029086	17483	2	68187	ENSMUST00000186331.1	-26664	ENSMUSG00000026153	Fam135a	family with sequence similarity 135, member A
chr1	24063874	24063970	27	3.96365	5.08645	2.75749	46	Intron (ENSMUST00000188712.6/68187, intron 3 of 20)	24011093	24086526	75434	2	68187	ENSMUST00000188712.6	22556	ENSMUSG00000026153	Fam135a	family with sequence similarity 135, member A
chr1	24074569	24074637	53	5.54911	7.87973	5.3911	56	Intron (ENSMUST00000188712.6/68187, intron 2 of 20)	24011093	24086526	75434	2	68187	ENSMUST00000188712.6	11889	ENSMUSG00000026153	Fam135a	family with sequence similarity 135, member A
chr1	24099951	24100569	57	4.93004	8.29213	5.7907	49	Promoter (<=1kb)	24011591	24100182	88592	2	68187	ENSMUST00000187369.6	0	ENSMUSG00000026153	Fam135a	family with sequence similarity 135, member A
chr1	24099951	24100569	103	6.57339	13.0254	10.3445	133	Promoter (<=1kb)	24011591	24100182	88592	2	68187	ENSMUST00000187369.6	0	ENSMUSG00000026153	Fam135a	family with sequence similarity 135, member A
chr1	24099951	24100569	176	8.87407	20.5165	17.6346	248	Promoter (<=1kb)	24011591	24100182	88592	2	68187	ENSMUST00000187369.6	0	ENSMUSG00000026153	Fam135a	family with sequence similarity 135, member A
chr1	24099951	24100569	753	22.9211	79.0764	75.3213	510	Promoter (<=1kb)	24011591	24100182	88592	2	68187	ENSMUST00000187369.6	0	ENSMUSG00000026153	Fam135a	family with sequence similarity 135, member A
chr1	24134973	24135114	301	17.0255	33.2655	30.1286	87	Distal Intergenic	24051764	24100341	48578	2	68187	ENSMUST00000185525.1	-34632	ENSMUSG00000026153	Fam135a	family with sequence similarity 135, member A
chr1	24137267	24137391	79	7.05126	10.5109	7.92228	54	Distal Intergenic	24051764	24100341	48578	2	68187	ENSMUST00000185525.1	-36926	ENSMUSG00000026153	Fam135a	family with sequence similarity 135, member A
chr1	24171362	24171456	15	3.17092	3.80101	1.57665	14	Distal Intergenic	24177610	24252684	75075	1	12839	ENSMUST00000054588.14	-6154	ENSMUSG00000026147	Col9a1	collagen, type IX, alpha 1
chr1	24171601	24171740	180	11.8909	20.9617	18.0671	52	Distal Intergenic	24177610	24252684	75075	1	12839	ENSMUST00000054588.14	-5870	ENSMUSG00000026147	Col9a1	collagen, type IX, alpha 1
chr1	24195093	24195236	81	7.14048	10.7551	8.15883	85	Promoter (<=1kb)	24195187	24252684	57498	1	12839	ENSMUST00000088349.2	0	ENSMUSG00000026147	Col9a1	collagen, type IX, alpha 1
chr1	24195315	24195451	94	7.77525	12.0768	9.43097	78	Promoter (<=1kb)	24195187	24252684	57498	1	12839	ENSMUST00000088349.2	128	ENSMUSG00000026147	Col9a1	collagen, type IX, alpha 1
chr1	24196005	24196078	33	4.50237	5.70379	3.34916	39	Promoter (<=1kb)	24195187	24252684	57498	1	12839	ENSMUST00000088349.2	818	ENSMUSG00000026147	Col9a1	collagen, type IX, alpha 1
chr1	24196403	24196484	33	4.51062	5.71835	3.36325	62	Promoter (<=1kb)	24197017	24220785	23769	1	12839	ENSMUST00000124600.1	-533	ENSMUSG00000026147	Col9a1	collagen, type IX, alpha 1
chr1	24211640	24211955	294	15.5855	32.5841	29.4589	147	Intron (ENSMUST00000054588.14/12839, intron 18 of 37)	24197017	24220785	23769	1	12839	ENSMUST00000124600.1	14623	ENSMUSG00000026147	Col9a1	collagen, type IX, alpha 1
chr1	24212099	24212296	136	9.40304	16.4567	13.6751	85	Intron (ENSMUST00000054588.14/12839, intron 18 of 37)	24197017	24220785	23769	1	12839	ENSMUST00000124600.1	15082	ENSMUSG00000026147	Col9a1	collagen, type IX, alpha 1
chr1	24226384	24226470	33	4.47779	5.66059	3.30819	68	Intron (ENSMUST00000054588.14/12839, intron 28 of 37)	24229517	24230955	1439	1	12839	ENSMUST00000147902.1	-3047	ENSMUSG00000026147	Col9a1	collagen, type IX, alpha 1
chr1	24230483	24230724	114	8.47007	14.1246	11.4061	64	Promoter (<=1kb)	24229517	24230955	1439	1	12839	ENSMUST00000147902.1	966	ENSMUSG00000026147	Col9a1	collagen, type IX, alpha 1
chr1	24233297	24233354	49	5.38479	7.37867	4.92996	26	Intron (ENSMUST00000054588.14/12839, intron 32 of 37)	24229517	24230955	1439	1	12839	ENSMUST00000147902.1	3780	ENSMUSG00000026147	Col9a1	collagen, type IX, alpha 1
chr1	24240234	24240505	129	9.50933	15.6934	12.9357	108	Intron (ENSMUST00000054588.14/12839, intron 36 of 37)	24229517	24230955	1439	1	12839	ENSMUST00000147902.1	10717	ENSMUSG00000026147	Col9a1	collagen, type IX, alpha 1
chr1	24245828	24245943	236	13.4871	26.7142	23.6984	55	Intron (ENSMUST00000054588.14/12839, intron 37 of 37)	24229517	24230955	1439	1	12839	ENSMUST00000147902.1	16311	ENSMUSG00000026147	Col9a1	collagen, type IX, alpha 1
chr1	24246140	24246273	101	7.93087	12.8768	10.1993	45	Intron (ENSMUST00000054588.14/12839, intron 37 of 37)	24229517	24230955	1439	1	12839	ENSMUST00000147902.1	16623	ENSMUSG00000026147	Col9a1	collagen, type IX, alpha 1
chr1	24249243	24249365	182	11.4033	21.1517	18.2534	36	Intron (ENSMUST00000054588.14/12839, intron 37 of 37)	24229517	24230955	1439	1	12839	ENSMUST00000147902.1	19726	ENSMUSG00000026147	Col9a1	collagen, type IX, alpha 1
chr1	24261341	24261404	53	5.54911	7.87973	5.3911	32	Distal Intergenic	24229517	24230955	1439	1	12839	ENSMUST00000147902.1	31824	ENSMUSG00000026147	Col9a1	collagen, type IX, alpha 1
chr1	24302809	24302934	471	23.8561	50.5004	47.1028	39	Intron (ENSMUST00000144297.1/12823, intron 26 of 39)	24229517	24230955	1439	1	12839	ENSMUST00000147902.1	73292	ENSMUSG00000026147	Col9a1	collagen, type IX, alpha 1
chr1	24362378	24362572	277	16.1274	30.8542	27.76	54	Intron (ENSMUST00000144297.1/12823, intron 5 of 39)	24261890	24452745	190856	2	12823	ENSMUST00000144297.1	90173	ENSMUSG00000026141	Col19a1	collagen, type XIX, alpha 1
chr1	24375064	24375151	163	11.0982	19.2026	16.3491	40	Intron (ENSMUST00000144297.1/12823, intron 4 of 39)	24261890	24452745	190856	2	12823	ENSMUST00000144297.1	77594	ENSMUSG00000026141	Col19a1	collagen, type XIX, alpha 1
chr1	24378604	24378698	40	4.75638	6.44996	4.03544	37	Intron (ENSMUST00000144297.1/12823, intron 4 of 39)	24261890	24452745	190856	2	12823	ENSMUST00000144297.1	74047	ENSMUSG00000026141	Col19a1	collagen, type XIX, alpha 1
chr1	24428484	24428636	113	8.72003	14.1136	11.3953	69	Intron (ENSMUST00000144297.1/12823, intron 2 of 39)	24261890	24452745	190856	2	12823	ENSMUST00000144297.1	24109	ENSMUSG00000026141	Col19a1	collagen, type XIX, alpha 1
chr1	24492152	24492381	299	17.0741	33.1274	29.9928	156	Intron (ENSMUST00000115244.8/12823, intron 11 of 50)	24261890	24452745	190856	2	12823	ENSMUST00000144297.1	-39407	ENSMUSG00000026141	Col19a1	collagen, type XIX, alpha 1
chr1	24586495	24586735	52	5.60726	7.7287	5.26622	199	Promoter (<=1kb)	24279770	24587411	307642	2	12823	ENSMUST00000051344.5	676	ENSMUSG00000026141	Col19a1	collagen, type XIX, alpha 1
chr1	24587353	24587515	64	6.25826	8.95649	6.43209	122	Promoter (<=1kb)	24279770	24587411	307642	2	12823	ENSMUST00000051344.5	0	ENSMUSG00000026141	Col19a1	collagen, type XIX, alpha 1
chr1	24633908	24633992	40	4.75638	6.44996	4.03544	32	Distal Intergenic	24678630	24765448	86819	1	68421	ENSMUST00000191471.6	-44638	ENSMUSG00000073725	Lmbrd1	LMBR1 domain containing 1
chr1	24678459	24678918	811	24.0962	85.0092	81.1827	54	Promoter (<=1kb)	24678630	24765448	86819	1	68421	ENSMUST00000191471.6	0	ENSMUSG00000073725	Lmbrd1	LMBR1 domain containing 1
chr1	24678459	24678918	781	23.445	81.9087	78.1197	129	Promoter (<=1kb)	24678630	24765448	86819	1	68421	ENSMUST00000191471.6	0	ENSMUSG00000073725	Lmbrd1	LMBR1 domain containing 1
chr1	24678459	24678918	197	9.44312	22.6456	19.7158	363	Promoter (<=1kb)	24678630	24765448	86819	1	68421	ENSMUST00000191471.6	0	ENSMUSG00000073725	Lmbrd1	LMBR1 domain containing 1
chr1	24699469	24699616	1773	56.5881	182.55	177.322	66	Intron (ENSMUST00000191471.6/68421, intron 3 of 15)	24678926	24766301	87376	1	68421	ENSMUST00000095062.9	20543	ENSMUSG00000073725	Lmbrd1	LMBR1 domain containing 1
chr1	24713641	24713723	98	7.9273	12.4888	9.82135	49	Intron (ENSMUST00000191471.6/68421, intron 6 of 15)	24728642	24744948	16307	1	68421	ENSMUST00000187468.1	-14919	ENSMUSG00000073725	Lmbrd1	LMBR1 domain containing 1
chr1	24759141	24759303	244	14.7227	27.4459	24.4163	73	Intron (ENSMUST00000191471.6/68421, intron 14 of 15)	24744873	24762393	17521	1	68421	ENSMUST00000190195.1	14268	ENSMUSG00000073725	Lmbrd1	LMBR1 domain containing 1
chr1	24869857	24870065	53	5.54911	7.87973	5.3911	116	Distal Intergenic	24744873	24762393	17521	1	68421	ENSMUST00000190195.1	124984	ENSMUSG00000073725	Lmbrd1	LMBR1 domain containing 1
chr1	24870814	24870879	15	3.17092	3.80101	1.57665	27	Distal Intergenic	24744873	24762393	17521	1	68421	ENSMUST00000190195.1	125941	ENSMUSG00000073725	Lmbrd1	LMBR1 domain containing 1
chr1	24901424	24901529	130	9.51276	15.7761	13.0102	40	Distal Intergenic	24744873	24762393	17521	1	68421	ENSMUST00000190195.1	156551	ENSMUSG00000073725	Lmbrd1	LMBR1 domain containing 1
chr1	25021047	25021113	15	3.17092	3.80101	1.57665	22	Distal Intergenic	25131252	25204723	73472	2	210933	ENSMUST00000154102.1	183610	ENSMUSG00000033569	Adgrb3	adhesion G protein-coupled receptor B3
chr1	25021391	25021489	113	8.72003	14.1136	11.3953	33	Distal Intergenic	25131252	25204723	73472	2	210933	ENSMUST00000154102.1	183234	ENSMUSG00000033569	Adgrb3	adhesion G protein-coupled receptor B3
chr1	25033787	25033966	305	17.2342	33.702	30.5577	91	Distal Intergenic	25131252	25204723	73472	2	210933	ENSMUST00000154102.1	170757	ENSMUSG00000033569	Adgrb3	adhesion G protein-coupled receptor B3
chr1	25083559	25083615	15	3.17092	3.80101	1.57665	42	Intron (ENSMUST00000126626.7/210933, intron 14 of 15)	25131252	25204723	73472	2	210933	ENSMUST00000154102.1	121108	ENSMUSG00000033569	Adgrb3	adhesion G protein-coupled receptor B3
chr1	25132522	25132671	113	8.72003	14.1136	11.3953	65	Intron (ENSMUST00000126626.7/210933, intron 4 of 15)	25131252	25204723	73472	2	210933	ENSMUST00000154102.1	72052	ENSMUSG00000033569	Adgrb3	adhesion G protein-coupled receptor B3
chr1	25146877	25146967	27	3.96365	5.08645	2.75749	71	Intron (ENSMUST00000126626.7/210933, intron 4 of 15)	25131252	25204723	73472	2	210933	ENSMUST00000154102.1	57756	ENSMUSG00000033569	Adgrb3	adhesion G protein-coupled receptor B3
chr1	25186831	25187006	82	7.13457	10.9051	8.29186	137	Intron (ENSMUST00000126626.7/210933, intron 4 of 15)	25131252	25204723	73472	2	210933	ENSMUST00000154102.1	17717	ENSMUSG00000033569	Adgrb3	adhesion G protein-coupled receptor B3
chr1	25192033	25192262	82	7.13457	10.9051	8.29186	175	Intron (ENSMUST00000126626.7/210933, intron 4 of 15)	25131252	25204723	73472	2	210933	ENSMUST00000154102.1	12461	ENSMUSG00000033569	Adgrb3	adhesion G protein-coupled receptor B3
chr1	25193862	25193960	27	3.96365	5.08645	2.75749	33	Intron (ENSMUST00000126626.7/210933, intron 4 of 15)	25131252	25204723	73472	2	210933	ENSMUST00000154102.1	10763	ENSMUSG00000033569	Adgrb3	adhesion G protein-coupled receptor B3
chr1	25204771	25204900	180	11.8909	20.9617	18.0671	87	Promoter (<=1kb)	25131252	25204723	73472	2	210933	ENSMUST00000154102.1	-48	ENSMUSG00000033569	Adgrb3	adhesion G protein-coupled receptor B3
chr1	25228470	25228546	69	6.42823	9.5117	6.95377	30	Promoter (<=1kb)	25067476	25228826	161351	2	210933	ENSMUST00000126626.7	280	ENSMUSG00000033569	Adgrb3	adhesion G protein-coupled receptor B3
chr1	25228705	25228903	216	12.8565	24.6022	21.6288	84	Promoter (<=1kb)	25067476	25228826	161351	2	210933	ENSMUST00000126626.7	0	ENSMUSG00000033569	Adgrb3	adhesion G protein-coupled receptor B3
chr1	25510463	25510572	82	7.13457	10.9051	8.29186	68	Intron (ENSMUST00000146592.7/210933, intron 6 of 28)	25276404	25277954	1551	2	100504323	ENSMUST00000193138.1	-232509	ENSMUSG00000104257	Gm20172	predicted gene, 20172
chr1	25581868	25581972	27	3.96365	5.08645	2.75749	29	Intron (ENSMUST00000146592.7/210933, intron 1 of 28)	25067550	25826139	758590	2	210933	ENSMUST00000146592.7	244167	ENSMUSG00000033569	Adgrb3	adhesion G protein-coupled receptor B3
chr1	25621618	25621901	53	5.54911	7.87973	5.3911	49	Exon (ENSMUST00000194535.1/ENSMUST00000194535.1, exon 1 of 1)	25067550	25826139	758590	2	210933	ENSMUST00000146592.7	204238	ENSMUSG00000033569	Adgrb3	adhesion G protein-coupled receptor B3
chr1	25680594	25680690	40	4.75638	6.44996	4.03544	68	Intron (ENSMUST00000146592.7/210933, intron 1 of 28)	25067550	25826139	758590	2	210933	ENSMUST00000146592.7	145449	ENSMUSG00000033569	Adgrb3	adhesion G protein-coupled receptor B3
chr1	25744902	25745000	53	5.54911	7.87973	5.3911	31	Intron (ENSMUST00000146592.7/210933, intron 1 of 28)	25067550	25826139	758590	2	210933	ENSMUST00000146592.7	81139	ENSMUSG00000033569	Adgrb3	adhesion G protein-coupled receptor B3
chr1	25829970	25830367	334	13.296	36.6478	33.4539	113	Promoter (<=1kb)	25067550	25829707	762158	2	210933	ENSMUST00000151309.7	-263	ENSMUSG00000033569	Adgrb3	adhesion G protein-coupled receptor B3
chr1	25829970	25830367	145	7.97757	17.3601	14.5568	347	Promoter (<=1kb)	25067550	25829707	762158	2	210933	ENSMUST00000151309.7	-263	ENSMUSG00000033569	Adgrb3	adhesion G protein-coupled receptor B3
chr1	25830455	25830754	247	10.9795	27.8094	24.7729	185	Promoter (<=1kb)	25067550	25829707	762158	2	210933	ENSMUST00000151309.7	-748	ENSMUSG00000033569	Adgrb3	adhesion G protein-coupled receptor B3
chr1	25854474	25854601	79	6.97582	10.5091	7.92069	90	Distal Intergenic	25067550	25829707	762158	2	210933	ENSMUST00000151309.7	-24767	ENSMUSG00000033569	Adgrb3	adhesion G protein-coupled receptor B3
chr1	25854664	25854878	110	8.56377	13.7197	11.0197	132	Distal Intergenic	25067550	25829707	762158	2	210933	ENSMUST00000151309.7	-24957	ENSMUSG00000033569	Adgrb3	adhesion G protein-coupled receptor B3
chr1	25892474	25892607	377	20.2143	40.9773	37.7151	44	Distal Intergenic	25067550	25829707	762158	2	210933	ENSMUST00000151309.7	-62767	ENSMUSG00000033569	Adgrb3	adhesion G protein-coupled receptor B3
chr1	25894333	25894391	13	3.04662	3.50658	1.36395	4	Distal Intergenic	25067550	25829707	762158	2	210933	ENSMUST00000151309.7	-64626	ENSMUSG00000033569	Adgrb3	adhesion G protein-coupled receptor B3
chr1	26287544	26287634	40	4.75638	6.44996	4.03544	38	Distal Intergenic	26681814	26687460	5647	2	210940	ENSMUST00000097801.3	399826	ENSMUSG00000073722	Spata31e2	spermatogenesis associated 31 subfamily E member 2
chr1	26353147	26353259	73	6.7381	9.95736	7.38591	53	Distal Intergenic	26681814	26687460	5647	2	210940	ENSMUST00000097801.3	334201	ENSMUSG00000073722	Spata31e2	spermatogenesis associated 31 subfamily E member 2
chr1	26636170	26636251	27	3.96365	5.08645	2.75749	30	Distal Intergenic	26681814	26687460	5647	2	210940	ENSMUST00000097801.3	51209	ENSMUSG00000073722	Spata31e2	spermatogenesis associated 31 subfamily E member 2
chr1	26760267	26760332	15	3.17092	3.80101	1.57665	27	Distal Intergenic	26681814	26687460	5647	2	210940	ENSMUST00000097801.3	-72807	ENSMUSG00000073722	Spata31e2	spermatogenesis associated 31 subfamily E member 2
chr1	26765169	26765230	15	3.17092	3.80101	1.57665	9	Distal Intergenic	26681814	26687460	5647	2	210940	ENSMUST00000097801.3	-77709	ENSMUSG00000073722	Spata31e2	spermatogenesis associated 31 subfamily E member 2
chr1	27054540	27054679	15	3.17092	3.80101	1.57665	29	Distal Intergenic	26681814	26687460	5647	2	210940	ENSMUST00000097801.3	-367080	ENSMUSG00000073722	Spata31e2	spermatogenesis associated 31 subfamily E member 2
chr1	27905514	27905605	40	4.75638	6.44996	4.03544	37	Distal Intergenic	27884046	27902396	18351	1	433281	ENSMUST00000185409.1	21468	NA	Gm5524	predicted gene 5524
chr1	28084541	28084774	130	9.51276	15.7761	13.0102	103	Distal Intergenic	27884046	27902396	18351	1	433281	ENSMUST00000185409.1	200495	NA	Gm5524	predicted gene 5524
chr1	28214250	28214548	139	10.0533	16.7844	13.995	197	Distal Intergenic	27884046	27902396	18351	1	433281	ENSMUST00000185409.1	330204	NA	Gm5524	predicted gene 5524
chr1	28214793	28214894	55	5.74472	8.00528	5.51262	21	Distal Intergenic	27884046	27902396	18351	1	433281	ENSMUST00000185409.1	330747	NA	Gm5524	predicted gene 5524
chr1	28663422	28663504	27	3.96365	5.08645	2.75749	69	Distal Intergenic	28776117	28780252	4136	2	210962	ENSMUST00000059937.4	116748	ENSMUSG00000048411	Spata31e5	spermatogenesis associated 31 subfamily E member 5
chr1	28757291	28757349	95	7.86685	12.1575	9.50905	25	Distal Intergenic	28776117	28780252	4136	2	210962	ENSMUST00000059937.4	22903	ENSMUSG00000048411	Spata31e5	spermatogenesis associated 31 subfamily E member 5
chr1	28757524	28757788	286	16.4489	31.774	28.6638	98	Distal Intergenic	28776117	28780252	4136	2	210962	ENSMUST00000059937.4	22464	ENSMUSG00000048411	Spata31e5	spermatogenesis associated 31 subfamily E member 5
chr1	28870459	28870580	82	7.13457	10.9051	8.29186	59	Distal Intergenic	28776117	28780252	4136	2	210962	ENSMUST00000059937.4	-90207	ENSMUSG00000048411	Spata31e5	spermatogenesis associated 31 subfamily E member 5
chr1	28983425	28983483	27	3.96365	5.08645	2.75749	36	Distal Intergenic	28776117	28780252	4136	2	210962	ENSMUST00000059937.4	-203173	ENSMUSG00000048411	Spata31e5	spermatogenesis associated 31 subfamily E member 5
chr1	29013994	29014095	82	7.13457	10.9051	8.29186	60	Distal Intergenic	28776117	28780252	4136	2	210962	ENSMUST00000059937.4	-233742	ENSMUSG00000048411	Spata31e5	spermatogenesis associated 31 subfamily E member 5
chr1	29217159	29217296	53	5.54911	7.87973	5.3911	67	Distal Intergenic	29421488	29421612	125	1	102465174	ENSMUST00000183870.1	-204192	ENSMUSG00000099257	Mir6342	microRNA 6342
chr1	29217421	29217480	15	3.17092	3.80101	1.57665	27	Distal Intergenic	29421488	29421612	125	1	102465174	ENSMUST00000183870.1	-204008	ENSMUSG00000099257	Mir6342	microRNA 6342
chr1	29261587	29261643	40	4.75638	6.44996	4.03544	45	Distal Intergenic	29421488	29421612	125	1	102465174	ENSMUST00000183870.1	-159845	ENSMUSG00000099257	Mir6342	microRNA 6342
chr1	29266879	29266976	68	6.34184	9.36702	6.81345	67	Distal Intergenic	29421488	29421612	125	1	102465174	ENSMUST00000183870.1	-154512	ENSMUSG00000099257	Mir6342	microRNA 6342
chr1	29640257	29640370	82	7.13457	10.9051	8.29186	49	Distal Intergenic	29421488	29421612	125	1	102465174	ENSMUST00000183870.1	218769	ENSMUSG00000099257	Mir6342	microRNA 6342
chr1	30204776	30205069	98	7.9273	12.4888	9.82135	42	Distal Intergenic	30806205	30809105	2901	2	213109	ENSMUST00000190190.1	604036	ENSMUSG00000048874	Phf3	PHD finger protein 3
chr1	30204776	30205069	82	7.13457	10.9051	8.29186	194	Distal Intergenic	30806205	30809105	2901	2	213109	ENSMUST00000190190.1	604036	ENSMUSG00000048874	Phf3	PHD finger protein 3
chr1	30503405	30503463	15	3.17092	3.80101	1.57665	32	Distal Intergenic	30806205	30809105	2901	2	213109	ENSMUST00000190190.1	305642	ENSMUSG00000048874	Phf3	PHD finger protein 3
chr1	30584989	30585071	40	4.75638	6.44996	4.03544	46	Distal Intergenic	30806205	30809105	2901	2	213109	ENSMUST00000190190.1	224034	ENSMUSG00000048874	Phf3	PHD finger protein 3
chr1	30700463	30700631	53	5.54911	7.87973	5.3911	128	Distal Intergenic	30806205	30809105	2901	2	213109	ENSMUST00000190190.1	108474	ENSMUSG00000048874	Phf3	PHD finger protein 3
chr1	30740974	30741127	40	4.75638	6.44996	4.03544	124	Distal Intergenic	30806205	30809105	2901	2	213109	ENSMUST00000190190.1	67978	ENSMUSG00000048874	Phf3	PHD finger protein 3
chr1	30741348	30741493	130	9.51276	15.7761	13.0102	80	Distal Intergenic	30806205	30809105	2901	2	213109	ENSMUST00000190190.1	67612	ENSMUSG00000048874	Phf3	PHD finger protein 3
chr1	30755535	30755727	98	7.9273	12.4888	9.82135	70	Distal Intergenic	30806205	30809105	2901	2	213109	ENSMUST00000190190.1	53378	ENSMUSG00000048874	Phf3	PHD finger protein 3
chr1	30797746	30797892	40	4.75638	6.44996	4.03544	59	Distal Intergenic	30806205	30809105	2901	2	213109	ENSMUST00000190190.1	11213	ENSMUSG00000048874	Phf3	PHD finger protein 3
chr1	30833772	30833873	146	10.3055	17.4733	14.6626	54	Exon (ENSMUST00000195437.1/ENSMUST00000195437.1, exon 1 of 1)	30811904	30813535	1632	2	213109	ENSMUST00000187316.1	-20237	ENSMUSG00000048874	Phf3	PHD finger protein 3
chr1	30872910	30873059	40	4.1713	6.41004	4.02424	116	Promoter (<=1kb)	30802339	30873581	71243	2	213109	ENSMUST00000186733.6	522	ENSMUSG00000048874	Phf3	PHD finger protein 3
chr1	30873359	30874070	40	4.1713	6.41004	4.02424	36	Promoter (<=1kb)	30802339	30873581	71243	2	213109	ENSMUST00000186733.6	0	ENSMUSG00000048874	Phf3	PHD finger protein 3
chr1	30873359	30874070	276	11.5408	30.7219	27.63	304	Promoter (<=1kb)	30802339	30873581	71243	2	213109	ENSMUST00000186733.6	0	ENSMUSG00000048874	Phf3	PHD finger protein 3
chr1	30873359	30874070	325	12.8231	35.7607	32.5815	360	Promoter (<=1kb)	30802339	30873581	71243	2	213109	ENSMUST00000186733.6	0	ENSMUSG00000048874	Phf3	PHD finger protein 3
chr1	30873359	30874070	404	14.787	43.7124	40.4102	634	Promoter (<=1kb)	30802339	30873581	71243	2	213109	ENSMUST00000186733.6	0	ENSMUSG00000048874	Phf3	PHD finger protein 3
chr1	30948457	30948549	30	3.35094	5.40485	3.06291	34	Promoter (<=1kb)	30940302	30949309	9008	2	19243	ENSMUST00000232841.1	760	ENSMUSG00000026064	Ptp4a1	protein tyrosine phosphatase 4a1
chr1	30949017	30949151	50	4.03138	7.51015	5.05663	56	Promoter (<=1kb)	30940302	30949309	9008	2	19243	ENSMUST00000232841.1	158	ENSMUSG00000026064	Ptp4a1	protein tyrosine phosphatase 4a1
chr1	30949655	30950207	971	21.7385	101.155	97.1259	120	Promoter (<=1kb)	30940303	30949755	9453	2	19243	ENSMUST00000027232.14	0	ENSMUSG00000026064	Ptp4a1	protein tyrosine phosphatase 4a1
chr1	30949655	30950207	369	11.4514	40.2089	36.9588	470	Promoter (<=1kb)	30940303	30949755	9453	2	19243	ENSMUST00000027232.14	0	ENSMUSG00000026064	Ptp4a1	protein tyrosine phosphatase 4a1
chr1	31051677	31051811	15	3.17092	3.80101	1.57665	12	Intron (ENSMUST00000233331.1/70988, intron 2 of 4)	31019188	31096454	77267	2	102634473	ENSMUST00000188605.1	44643	ENSMUSG00000086727	Gm29669	predicted gene 29669
chr1	31154126	31154200	68	6.34184	9.36702	6.81345	44	Intron (ENSMUST00000233331.1/70988, intron 2 of 4)	31176401	31204725	28325	1	266744	ENSMUST00000062560.13	-22201	ENSMUSG00000050217	Lgsn	lengsin, lens protein with glutamine synthetase domain
chr1	31210276	31210367	98	7.9273	12.4888	9.82135	38	Intron (ENSMUST00000233331.1/70988, intron 1 of 4)	30997867	31222597	224731	2	70988	ENSMUST00000187892.7	12230	ENSMUSG00000086727	Alyreffm1	Aly/REF export factor family member 1
chr1	31233855	31233944	82	7.13457	10.9051	8.29186	63	Distal Intergenic	31222838	31224288	1451	1	74708	ENSMUST00000027230.2	11017	ENSMUSG00000026063	Dnaaf6rt	dynein axonemal assembly factor 6, retrotransposed
chr1	32092344	32092453	40	4.75638	6.44996	4.03544	44	Distal Intergenic	32172714	32658568	485855	1	170771	ENSMUST00000027226.11	-80261	ENSMUSG00000026058	Khdrbs2	KH domain containing, RNA binding, signal transduction associated 2
chr1	32172506	32172827	2066	38.2506	212.458	206.698	126	Promoter (<=1kb)	32172714	32658568	485855	1	170771	ENSMUST00000027226.11	0	ENSMUSG00000026058	Khdrbs2	KH domain containing, RNA binding, signal transduction associated 2
chr1	32189150	32189299	27	3.96365	5.08645	2.75749	107	Intron (ENSMUST00000027226.11/170771, intron 1 of 8)	32172887	32311090	138204	1	170771	ENSMUST00000185666.1	16263	ENSMUSG00000026058	Khdrbs2	KH domain containing, RNA binding, signal transduction associated 2
chr1	32554026	32554170	40	4.75638	6.44996	4.03544	115	Intron (ENSMUST00000027226.11/170771, intron 6 of 8)	32543686	32547294	3609	2	408191	ENSMUST00000171322.2	-6732	ENSMUSG00000091318	Semp2l1	SUMO/sentrin specific peptidase 2-like 1
chr1	32805999	32806149	80	7.0379	10.6611	8.06752	41	Distal Intergenic	32543686	32547294	3609	2	408191	ENSMUST00000171322.2	-258705	ENSMUSG00000091318	Semp2l1	SUMO/sentrin specific peptidase 2-like 1
chr1	32806365	32806436	51	5.44967	7.63195	5.1733	36	Distal Intergenic	32543686	32547294	3609	2	408191	ENSMUST00000171322.2	-259071	ENSMUSG00000091318	Semp2l1	SUMO/sentrin specific peptidase 2-like 1
chr1	32930553	32930610	27	3.96365	5.08645	2.75749	29	Distal Intergenic	32543686	32547294	3609	2	408191	ENSMUST00000171322.2	-383259	ENSMUSG00000091318	Semp2l1	SUMO/sentrin specific peptidase 2-like 1
chr1	33025489	33025595	98	8.03022	12.5002	9.83233	61	Distal Intergenic	32543686	32547294	3609	2	408191	ENSMUST00000171322.2	-478195	ENSMUSG00000091318	Semp2l1	SUMO/sentrin specific peptidase 2-like 1
chr1	33026859	33026964	44	5.11014	6.86663	4.43662	66	Distal Intergenic	32543686	32547294	3609	2	408191	ENSMUST00000171322.2	-479565	ENSMUSG00000091318	Semp2l1	SUMO/sentrin specific peptidase 2-like 1
chr1	33027182	33027289	57	5.84016	8.20402	5.70519	28	Distal Intergenic	32543686	32547294	3609	2	408191	ENSMUST00000171322.2	-479888	ENSMUSG00000091318	Semp2l1	SUMO/sentrin specific peptidase 2-like 1
chr1	33042523	33042670	68	6.34184	9.36702	6.81345	66	Distal Intergenic	32543686	32547294	3609	2	408191	ENSMUST00000171322.2	-495229	ENSMUSG00000091318	Semp2l1	SUMO/sentrin specific peptidase 2-like 1
chr1	33266232	33266303	15	3.17092	3.80101	1.57665	27	Distal Intergenic	33478942	33622142	143201	2	19076	ENSMUST00000189552.1	355839	ENSMUSG00000026134	Prim2	DNA primase, p58 subunit
chr1	33363138	33363293	40	4.75638	6.44996	4.03544	66	Distal Intergenic	33478942	33622142	143201	2	19076	ENSMUST00000189552.1	258849	ENSMUSG00000026134	Prim2	DNA primase, p58 subunit
chr1	33464403	33464477	40	4.75638	6.44996	4.03544	41	Intron (ENSMUST00000027312.10/19076, intron 12 of 13)	33478942	33622142	143201	2	19076	ENSMUST00000189552.1	157665	ENSMUSG00000026134	Prim2	DNA primase, p58 subunit
chr1	33480528	33480586	27	3.96365	5.08645	2.75749	25	Exon (ENSMUST00000027312.10/19076, exon 12 of 14)	33478942	33622142	143201	2	19076	ENSMUST00000189552.1	141556	ENSMUSG00000026134	Prim2	DNA primase, p58 subunit
chr1	33503259	33503334	27	3.96365	5.08645	2.75749	39	Intron (ENSMUST00000027312.10/19076, intron 10 of 13)	33478942	33622142	143201	2	19076	ENSMUST00000189552.1	118808	ENSMUSG00000026134	Prim2	DNA primase, p58 subunit
chr1	33503628	33503827	40	4.75638	6.44996	4.03544	44	Intron (ENSMUST00000027312.10/19076, intron 10 of 13)	33478942	33622142	143201	2	19076	ENSMUST00000189552.1	118315	ENSMUSG00000026134	Prim2	DNA primase, p58 subunit
chr1	33527484	33527591	68	6.34184	9.36702	6.81345	63	Intron (ENSMUST00000027312.10/19076, intron 8 of 13)	33478942	33622142	143201	2	19076	ENSMUST00000189552.1	94551	ENSMUSG00000026134	Prim2	DNA primase, p58 subunit
chr1	33527739	33527824	27	3.96365	5.08645	2.75749	61	Intron (ENSMUST00000027312.10/19076, intron 8 of 13)	33478942	33622142	143201	2	19076	ENSMUST00000189552.1	94318	ENSMUSG00000026134	Prim2	DNA primase, p58 subunit
chr1	33591132	33591275	53	5.54911	7.87973	5.3911	43	Intron (ENSMUST00000027312.10/19076, intron 7 of 13)	33478942	33622142	143201	2	19076	ENSMUST00000189552.1	30867	ENSMUSG00000026134	Prim2	DNA primase, p58 subunit
chr1	33610121	33610445	77	6.88474	10.2924	7.7108	164	Intron (ENSMUST00000027312.10/19076, intron 7 of 13)	33478942	33622142	143201	2	19076	ENSMUST00000189552.1	11697	ENSMUSG00000026134	Prim2	DNA primase, p58 subunit
chr1	33620238	33620301	15	3.17092	3.80101	1.57665	27	Promoter (1-2kb)	33478942	33622142	143201	2	19076	ENSMUST00000189552.1	1841	ENSMUSG00000026134	Prim2	DNA primase, p58 subunit
chr1	33625741	33625824	82	7.13457	10.9051	8.29186	26	Intron (ENSMUST00000027312.10/19076, intron 7 of 13)	33478942	33622142	143201	2	19076	ENSMUST00000189552.1	-3599	ENSMUSG00000026134	Prim2	DNA primase, p58 subunit
chr1	33626019	33626102	53	5.54911	7.87973	5.3911	26	Intron (ENSMUST00000027312.10/19076, intron 7 of 13)	33478942	33622142	143201	2	19076	ENSMUST00000189552.1	-3877	ENSMUSG00000026134	Prim2	DNA primase, p58 subunit
chr1	33647330	33647403	98	7.9273	12.4888	9.82135	49	Intron (ENSMUST00000027312.10/19076, intron 5 of 13)	33453810	33669795	215986	2	19076	ENSMUST00000027312.10	22392	ENSMUSG00000026134	Prim2	DNA primase, p58 subunit
chr1	33669657	33669884	537	20.5442	57.2692	53.7819	129	Promoter (<=1kb)	33453810	33669795	215986	2	19076	ENSMUST00000027312.10	0	ENSMUSG00000026134	Prim2	DNA primase, p58 subunit
chr1	33670279	33670544	253	12.3554	28.3807	25.3322	187	Promoter (<=1kb)	33669843	33670712	870	1	67503	ENSMUST00000191965.1	436	ENSMUSG00000103746	1700001G17Rik	RIKEN cDNA 1700001G17 gene
chr1	33672652	33672752	49	4.94215	7.39339	4.94437	38	Promoter (2-3kb)	33669843	33670712	870	1	67503	ENSMUST00000191965.1	2809	ENSMUSG00000103746	1700001G17Rik	RIKEN cDNA 1700001G17 gene
chr1	33684608	33684691	68	6.34184	9.36702	6.81345	51	Distal Intergenic	33669843	33670712	870	1	67503	ENSMUST00000191965.1	14765	ENSMUSG00000103746	1700001G17Rik	RIKEN cDNA 1700001G17 gene
chr1	33719773	33720258	299	15.5038	33.0584	29.9249	77	Promoter (<=1kb)	33719887	33723837	3951	1	19335	ENSMUST00000195006.5	0	ENSMUSG00000004768	Rab23	RAB23, member RAS oncogene family
chr1	33719773	33720258	72	6.42513	9.76709	7.20168	194	Promoter (<=1kb)	33719887	33723837	3951	1	19335	ENSMUST00000195006.5	0	ENSMUSG00000004768	Rab23	RAB23, member RAS oncogene family
chr1	33719773	33720258	172	10.7907	20.1153	17.2421	355	Promoter (<=1kb)	33719887	33723837	3951	1	19335	ENSMUST00000195006.5	0	ENSMUSG00000004768	Rab23	RAB23, member RAS oncogene family
chr1	33739454	33739575	234	14.2454	26.4263	23.4159	62	Promoter (1-2kb)	33738137	33740772	2636	1	19335	ENSMUST00000132066.3	1317	ENSMUSG00000004768	Rab23	RAB23, member RAS oncogene family
chr1	33743012	33743071	67	6.43651	9.31352	6.77697	26	Distal Intergenic	33738137	33740772	2636	1	19335	ENSMUST00000132066.3	4875	ENSMUSG00000004768	Rab23	RAB23, member RAS oncogene family
chr1	33751386	33751635	141	10.0762	16.8967	14.1047	85	Promoter (2-3kb)	33746739	33748719	1981	2	213539	ENSMUST00000155484.1	-2667	ENSMUSG00000042215	Bag2	BCL2-associated athanogene 2
chr1	33757523	33757944	164	9.98201	19.2648	16.4098	63	Promoter (<=1kb)	33746802	33757741	10940	2	213539	ENSMUST00000187602.1	0	ENSMUSG00000042215	Bag2	BCL2-associated athanogene 2
chr1	33757523	33757944	202	11.3926	23.1976	20.2542	216	Promoter (<=1kb)	33746802	33757741	10940	2	213539	ENSMUST00000187602.1	0	ENSMUSG00000042215	Bag2	BCL2-associated athanogene 2
chr1	33758305	33758418	51	5.25711	7.61223	5.15449	73	Promoter (<=1kb)	33745484	33757795	12312	2	213539	ENSMUST00000044691.8	-510	ENSMUSG00000042215	Bag2	BCL2-associated athanogene 2
chr1	33792819	33792887	40	4.75638	6.44996	4.03544	28	3' UTR	33786454	33800767	14314	2	98403	ENSMUST00000140163.1	7880	ENSMUSG00000042197	Zfp451	zinc finger protein 451
chr1	33813932	33814049	60	5.11166	8.60271	6.09071	40	Promoter (<=1kb)	33782178	33814211	32034	2	98403	ENSMUST00000130376.2	162	ENSMUSG00000042197	Zfp451	zinc finger protein 451
chr1	33814333	33814695	992	28.6253	103.279	99.2227	204	Promoter (<=1kb)	33761545	33814385	52841	2	98403	ENSMUST00000139143.7	0	ENSMUSG00000042197	Zfp451	zinc finger protein 451
chr1	33896896	33896971	15	3.17092	3.80101	1.57665	4	Intron (ENSMUST00000115161.7/320705, intron 1 of 5)	33852052	33907768	55717	2	320705	ENSMUST00000115161.7	10797	ENSMUSG00000042182	Bend6	BEN domain containing 6
chr1	33898188	33898282	27	3.96365	5.08645	2.75749	47	Intron (ENSMUST00000115161.7/320705, intron 1 of 5)	33852052	33907768	55717	2	320705	ENSMUST00000115161.7	9486	ENSMUSG00000042182	Bend6	BEN domain containing 6
chr1	33904794	33904956	67	5.92304	9.26976	6.73488	126	Promoter (2-3kb)	33852052	33907768	55717	2	320705	ENSMUST00000115161.7	2812	ENSMUSG00000042182	Bend6	BEN domain containing 6
chr1	33907560	33907707	77	6.37866	10.3412	7.75833	56	Promoter (<=1kb)	33852052	33907768	55717	2	320705	ENSMUST00000115161.7	61	ENSMUSG00000042182	Bend6	BEN domain containing 6
chr1	33907850	33908345	121	8.20113	14.9057	12.168	140	Promoter (<=1kb)	33908225	34307592	399368	1	13518	ENSMUST00000183034.4	0	ENSMUSG00000026131	Dst	dystonin
chr1	33907850	33908345	208	11.3905	23.7566	20.8021	247	Promoter (<=1kb)	33908225	34307592	399368	1	13518	ENSMUST00000183034.4	0	ENSMUSG00000026131	Dst	dystonin
chr1	33945091	33945199	109	8.37634	13.6347	10.9372	66	Intron (ENSMUST00000183034.4/13518, intron 2 of 102)	33908225	34307592	399368	1	13518	ENSMUST00000183034.4	36866	ENSMUSG00000026131	Dst	dystonin
chr1	33947052	33947283	317	16.8965	34.865	31.7008	135	Intron (ENSMUST00000183034.4/13518, intron 2 of 102)	33908225	34307592	399368	1	13518	ENSMUST00000183034.4	38827	ENSMUSG00000026131	Dst	dystonin
chr1	33964732	33964880	64	6.20073	9.01613	6.48976	49	Intron (ENSMUST00000183034.4/13518, intron 2 of 102)	34005880	34174795	168916	1	13518	ENSMUST00000187486.6	-41000	ENSMUSG00000026131	Dst	dystonin
chr1	33966491	33966597	119	9.04191	14.6344	11.9033	50	Intron (ENSMUST00000183034.4/13518, intron 2 of 102)	34005880	34174795	168916	1	13518	ENSMUST00000187486.6	-39283	ENSMUSG00000026131	Dst	dystonin
chr1	33969747	33969844	51	5.44967	7.63195	5.1733	74	Intron (ENSMUST00000183034.4/13518, intron 3 of 102)	34005880	34174795	168916	1	13518	ENSMUST00000187486.6	-36036	ENSMUSG00000026131	Dst	dystonin
chr1	34001250	34001353	73	6.66077	9.90718	7.33731	47	Intron (ENSMUST00000183034.4/13518, intron 3 of 102)	34005880	34174795	168916	1	13518	ENSMUST00000187486.6	-4527	ENSMUSG00000026131	Dst	dystonin
chr1	34005780	34005946	351	17.507	38.3944	35.1721	80	Promoter (<=1kb)	34005880	34174795	168916	1	13518	ENSMUST00000187486.6	0	ENSMUSG00000026131	Dst	dystonin
chr1	34006453	34006525	42	4.68964	6.71635	4.29218	51	Promoter (<=1kb)	34006180	34164700	158521	1	13518	ENSMUST00000183331.7	273	ENSMUSG00000026131	Dst	dystonin
chr1	34011074	34011314	415	17.5221	44.8823	41.5632	85	Promoter (<=1kb)	34011813	34308652	296840	1	13518	ENSMUST00000097786.9	-499	ENSMUSG00000026131	Dst	dystonin
chr1	34011422	34011680	98	7.26166	12.5252	9.85679	130	Promoter (<=1kb)	34011813	34308652	296840	1	13518	ENSMUST00000097786.9	-133	ENSMUSG00000026131	Dst	dystonin
chr1	34011422	34011680	57	5.49592	8.2754	5.77439	225	Promoter (<=1kb)	34011813	34308652	296840	1	13518	ENSMUST00000097786.9	-133	ENSMUSG00000026131	Dst	dystonin
chr1	34012130	34012185	23	3.72214	4.56273	2.30017	27	Promoter (<=1kb)	34011825	34308661	296837	1	13518	ENSMUST00000097785.9	305	ENSMUSG00000026131	Dst	dystonin
chr1	34020448	34020570	40	4.75638	6.44996	4.03544	70	Intron (ENSMUST00000183034.4/13518, intron 4 of 102)	34011825	34308661	296837	1	13518	ENSMUST00000097785.9	8623	ENSMUSG00000026131	Dst	dystonin
chr1	34035707	34035850	53	5.54911	7.87973	5.3911	84	Intron (ENSMUST00000183034.4/13518, intron 4 of 102)	34011825	34308661	296837	1	13518	ENSMUST00000097785.9	23882	ENSMUSG00000026131	Dst	dystonin
chr1	34041419	34041475	15	3.17092	3.80101	1.57665	41	Intron (ENSMUST00000183034.4/13518, intron 4 of 102)	34011825	34308661	296837	1	13518	ENSMUST00000097785.9	29594	ENSMUSG00000026131	Dst	dystonin
chr1	34041538	34041676	40	4.75638	6.44996	4.03544	20	Intron (ENSMUST00000183034.4/13518, intron 4 of 102)	34011825	34308661	296837	1	13518	ENSMUST00000097785.9	29713	ENSMUSG00000026131	Dst	dystonin
chr1	34048105	34048189	40	4.75638	6.44996	4.03544	65	Intron (ENSMUST00000183034.4/13518, intron 4 of 102)	34077227	34135157	57931	1	13518	ENSMUST00000239001.1	-29038	ENSMUSG00000026131	Dst	dystonin
chr1	34061250	34061409	279	16.1209	31.0967	27.9984	78	Intron (ENSMUST00000183034.4/13518, intron 4 of 102)	34077227	34135157	57931	1	13518	ENSMUST00000239001.1	-15818	ENSMUSG00000026131	Dst	dystonin
chr1	34094468	34094548	58	5.92981	8.33453	5.83155	47	Intron (ENSMUST00000183034.4/13518, intron 5 of 102)	34089292	34119153	29862	1	13518	ENSMUST00000182410.2	5176	ENSMUSG00000026131	Dst	dystonin
chr1	34095227	34095476	173	11.3288	20.188	17.3135	107	Intron (ENSMUST00000183034.4/13518, intron 5 of 102)	34089292	34119153	29862	1	13518	ENSMUST00000182410.2	5935	ENSMUSG00000026131	Dst	dystonin
chr1	34099613	34099676	32	4.46155	5.63218	3.28083	25	Intron (ENSMUST00000183034.4/13518, intron 5 of 102)	34089292	34119153	29862	1	13518	ENSMUST00000182410.2	10321	ENSMUSG00000026131	Dst	dystonin
chr1	34100601	34100679	24	3.80828	4.71478	2.44368	46	Intron (ENSMUST00000183034.4/13518, intron 5 of 102)	34089292	34119153	29862	1	13518	ENSMUST00000182410.2	11309	ENSMUSG00000026131	Dst	dystonin
chr1	34117851	34117959	39	4.84835	6.3403	3.95773	36	Promoter (<=1kb)	34117359	34117431	73	1	102466987	ENSMUST00000198033.1	492	ENSMUSG00000105982	Mir6896	microRNA 6896
chr1	34120812	34121005	224	12.7531	25.4702	22.4801	91	Promoter (<=1kb)	34121250	34154521	33272	1	13518	ENSMUST00000183006.4	-245	ENSMUSG00000026131	Dst	dystonin
chr1	34124491	34124670	274	14.7486	30.5599	27.4709	67	Intron (ENSMUST00000183034.4/13518, intron 8 of 102)	34121250	34154521	33272	1	13518	ENSMUST00000183006.4	3241	ENSMUSG00000026131	Dst	dystonin
chr1	34124926	34125008	22	3.81186	4.56153	2.29913	8	Intron (ENSMUST00000183034.4/13518, intron 8 of 102)	34121250	34154521	33272	1	13518	ENSMUST00000183006.4	3676	ENSMUSG00000026131	Dst	dystonin
chr1	34130887	34131082	130	9.51276	15.7761	13.0102	74	Intron (ENSMUST00000183034.4/13518, intron 8 of 102)	34121250	34154521	33272	1	13518	ENSMUST00000183006.4	9637	ENSMUSG00000026131	Dst	dystonin
chr1	34130887	34131082	82	7.13457	10.9051	8.29186	150	Intron (ENSMUST00000183034.4/13518, intron 8 of 102)	34121250	34154521	33272	1	13518	ENSMUST00000183006.4	9637	ENSMUSG00000026131	Dst	dystonin
chr1	34158942	34159096	82	7.13457	10.9051	8.29186	83	Promoter (1-2kb)	34160330	34183904	23575	1	13518	ENSMUST00000183302.5	-1234	ENSMUSG00000026131	Dst	dystonin
chr1	34164731	34164838	110	8.56377	13.7197	11.0197	52	Exon (ENSMUST00000182335.1/ENSMUST00000182335.1, exon 1 of 1)	34160330	34308404	148075	1	13518	ENSMUST00000185269.6	4401	ENSMUSG00000026131	Dst	dystonin
chr1	34167757	34167930	82	7.13311	10.9014	8.29186	36	Exon (ENSMUST00000183034.4/13518, exon 27 of 103)	34160330	34308404	148075	1	13518	ENSMUST00000185269.6	7427	ENSMUSG00000026131	Dst	dystonin
chr1	34182965	34183167	443	20.0862	47.7268	44.3671	98	3' UTR	34160330	34308404	148075	1	13518	ENSMUST00000185269.6	22635	ENSMUSG00000026131	Dst	dystonin
chr1	34184411	34184491	30	4.25105	5.38091	3.04012	42	Intron (ENSMUST00000183034.4/13518, intron 36 of 102)	34160330	34308404	148075	1	13518	ENSMUST00000185269.6	24081	ENSMUSG00000026131	Dst	dystonin
chr1	34190120	34190205	40	4.75638	6.44996	4.03544	68	Exon (ENSMUST00000183034.4/13518, exon 39 of 103)	34160330	34308404	148075	1	13518	ENSMUST00000185269.6	29790	ENSMUSG00000026131	Dst	dystonin
chr1	34201611	34201697	40	4.75638	6.44996	4.03544	39	Intron (ENSMUST00000183034.4/13518, intron 47 of 102)	34236596	34274283	37688	1	13518	ENSMUST00000194192.2	-34899	ENSMUSG00000026131	Dst	dystonin
chr1	34202001	34202114	146	10.3055	17.4733	14.6626	76	Intron (ENSMUST00000183034.4/13518, intron 47 of 102)	34236596	34274283	37688	1	13518	ENSMUST00000194192.2	-34482	ENSMUSG00000026131	Dst	dystonin
chr1	34211745	34212119	374	18.0669	40.698	37.4403	116	Intron (ENSMUST00000183034.4/13518, intron 50 of 102)	34236596	34274283	37688	1	13518	ENSMUST00000194192.2	-24477	ENSMUSG00000026131	Dst	dystonin
chr1	34216586	34216690	44	4.98241	6.92522	4.49318	27	Intron (ENSMUST00000183034.4/13518, intron 54 of 102)	34236596	34274283	37688	1	13518	ENSMUST00000194192.2	-19906	ENSMUSG00000026131	Dst	dystonin
chr1	34218462	34218590	167	11.3267	19.5841	16.7224	69	Exon (ENSMUST00000183034.4/13518, exon 56 of 103)	34236596	34274283	37688	1	13518	ENSMUST00000194192.2	-18006	ENSMUSG00000026131	Dst	dystonin
chr1	34231131	34231286	98	7.9273	12.4888	9.82135	35	Intron (ENSMUST00000183034.4/13518, intron 60 of 102)	34236596	34274283	37688	1	13518	ENSMUST00000194192.2	-5310	ENSMUSG00000026131	Dst	dystonin
chr1	34236338	34236697	429	19.2135	46.2478	42.9089	212	Promoter (<=1kb)	34236596	34274283	37688	1	13518	ENSMUST00000194192.2	0	ENSMUSG00000026131	Dst	dystonin
chr1	34298970	34299249	67	6.41043	9.26029	6.7257	136	Intron (ENSMUST00000183034.4/13518, intron 97 of 102)	34294446	34306651	12206	1	13518	ENSMUST00000182507.3	4524	ENSMUSG00000026131	Dst	dystonin
chr1	34375619	34375732	27	3.96365	5.08645	2.75749	23	Distal Intergenic	34433121	34433199	79	2	100628580	ENSMUST00000175111.1	57467	ENSMUSG00000092852	Mir5103	microRNA 5103
chr1	34379570	34379645	27	3.96365	5.08645	2.75749	43	Distal Intergenic	34433121	34433199	79	2	100628580	ENSMUST00000175111.1	53554	ENSMUSG00000092852	Mir5103	microRNA 5103
chr1	34389498	34389604	27	3.96365	5.08645	2.75749	65	Distal Intergenic	34433121	34433199	79	2	100628580	ENSMUST00000175111.1	43595	ENSMUSG00000092852	Mir5103	microRNA 5103
chr1	34396457	34396557	78	6.20678	10.4225	7.83717	35	Distal Intergenic	34433121	34433199	79	2	100628580	ENSMUST00000175111.1	36642	ENSMUSG00000092852	Mir5103	microRNA 5103
chr1	34397074	34397181	24	3.69795	4.70793	2.43786	78	Distal Intergenic	34433121	34433199	79	2	100628580	ENSMUST00000175111.1	36018	ENSMUSG00000092852	Mir5103	microRNA 5103
chr1	34399266	34399411	56	5.24342	8.1779	5.67996	30	Distal Intergenic	34433121	34433199	79	2	100628580	ENSMUST00000175111.1	33788	ENSMUSG00000092852	Mir5103	microRNA 5103
chr1	34399513	34399923	329	14.5536	36.1311	32.9456	164	Distal Intergenic	34433121	34433199	79	2	100628580	ENSMUST00000175111.1	33276	ENSMUSG00000092852	Mir5103	microRNA 5103
chr1	34405891	34406056	81	7.06935	10.7395	8.14364	102	Distal Intergenic	34433121	34433199	79	2	100628580	ENSMUST00000175111.1	27143	ENSMUSG00000092852	Mir5103	microRNA 5103
chr1	34409990	34410151	68	6.34184	9.36702	6.81345	73	Distal Intergenic	34433121	34433199	79	2	100628580	ENSMUST00000175111.1	23048	ENSMUSG00000092852	Mir5103	microRNA 5103
chr1	34432931	34433050	41	4.88583	6.55949	4.14111	32	Promoter (<=1kb)	34433121	34433199	79	2	100628580	ENSMUST00000175111.1	149	ENSMUSG00000092852	Mir5103	microRNA 5103
chr1	34433261	34433401	51	5.4287	7.63768	5.17873	39	Promoter (<=1kb)	34427002	34433264	6263	2	100628580	ENSMUST00000192173.1	0	ENSMUSG00000092852	Mir5103	microRNA 5103
chr1	34434820	34434953	158	6.57781	18.7005	15.8624	88	Promoter (1-2kb)	34427002	34433264	6263	2	100628580	ENSMUST00000192173.1	-1556	ENSMUSG00000092852	Mir5103	microRNA 5103
chr1	34439271	34439527	1088	22.1027	113.044	108.86	120	Promoter (<=1kb)	34436670	34439672	3003	2	69668	ENSMUST00000042493.9	145	ENSMUSG00000042111	Ccdc115	coiled-coil domain containing 115
chr1	34439671	34439920	1192	23.6586	123.608	119.282	146	Promoter (<=1kb)	34436670	34439672	3003	2	69668	ENSMUST00000042493.9	0	ENSMUSG00000042111	Ccdc115	coiled-coil domain containing 115
chr1	34459559	34459918	686	25.2478	72.3699	68.6962	155	Promoter (<=1kb)	34459765	34473784	14020	1	19253	ENSMUST00000027302.13	0	ENSMUSG00000026126	Ptpn18	protein tyrosine phosphatase, non-receptor type 18
chr1	34462934	34463024	62	5.61725	8.77953	6.26154	20	Promoter (<=1kb)	34463271	34466866	3596	1	19253	ENSMUST00000186252.1	-247	ENSMUSG00000026126	Ptpn18	protein tyrosine phosphatase, non-receptor type 18
chr1	34472722	34472835	57	5.84016	8.20402	5.70519	77	Promoter (<=1kb)	34472720	34475733	3014	1	19253	ENSMUST00000188972.2	2	ENSMUSG00000026126	Ptpn18	protein tyrosine phosphatase, non-receptor type 18
chr1	34473183	34473258	70	6.57018	9.5921	7.03177	26	Promoter (<=1kb)	34472720	34475733	3014	1	19253	ENSMUST00000188972.2	463	ENSMUSG00000026126	Ptpn18	protein tyrosine phosphatase, non-receptor type 18
chr1	34485965	34486089	98	7.9273	12.4888	9.82135	79	Distal Intergenic	34498410	34503063	4654	1	21755	ENSMUST00000027299.9	-12321	ENSMUSG00000026125	Prss39	serine protease 39
chr1	34511212	34511288	27	3.96365	5.08645	2.75749	49	Distal Intergenic	34498421	34500132	1712	1	21755	ENSMUST00000191604.1	12791	ENSMUSG00000026125	Prss39	serine protease 39
chr1	34579519	34579752	316	15.7582	34.7703	31.6076	81	Promoter (<=1kb)	34579657	34590944	11288	1	211383	ENSMUST00000052670.10	0	ENSMUSG00000045174	Amer3	APC membrane recruitment 3
chr1	34584125	34584245	49	5.28187	7.40137	4.95195	32	Intron (ENSMUST00000052670.10/211383, intron 1 of 1)	34579657	34590944	11288	1	211383	ENSMUST00000052670.10	4468	ENSMUSG00000045174	Amer3	APC membrane recruitment 3
chr1	34602491	34602640	163	11.0982	19.2026	16.3491	67	Distal Intergenic	34579657	34590944	11288	1	211383	ENSMUST00000052670.10	22834	ENSMUSG00000045174	Amer3	APC membrane recruitment 3
chr1	34642565	34642716	130	9.51276	15.7761	13.0102	73	Distal Intergenic	34635544	34636189	646	2	241051	ENSMUST00000195095.1	-6376	NA	AA619741	PHD finger protein 19 pseudogene
chr1	34678088	34678184	81	7.06935	10.7395	8.14364	54	Promoter (<=1kb)	34678188	34812739	134552	1	226970	ENSMUST00000159747.8	-4	ENSMUSG00000037509	Arhgef4	Rho guanine nucleotide exchange factor 4
chr1	34700779	34700913	53	5.54911	7.87973	5.3911	88	Intron (ENSMUST00000159747.8/226970, intron 1 of 13)	34678188	34812739	134552	1	226970	ENSMUST00000159747.8	22591	ENSMUSG00000037509	Arhgef4	Rho guanine nucleotide exchange factor 4
chr1	34706517	34706639	82	7.13457	10.9051	8.29186	56	Intron (ENSMUST00000159747.8/226970, intron 1 of 13)	34732115	34811829	79715	1	226970	ENSMUST00000162599.7	-25476	ENSMUSG00000037509	Arhgef4	Rho guanine nucleotide exchange factor 4
chr1	34738446	34738632	145	10.2571	17.3487	14.5459	102	Intron (ENSMUST00000159747.8/226970, intron 3 of 13)	34732115	34811829	79715	1	226970	ENSMUST00000162599.7	6331	ENSMUSG00000037509	Arhgef4	Rho guanine nucleotide exchange factor 4
chr1	34740020	34740234	40	4.73406	6.39355	4.00815	91	Intron (ENSMUST00000159747.8/226970, intron 3 of 13)	34732115	34811829	79715	1	226970	ENSMUST00000162599.7	7905	ENSMUSG00000037509	Arhgef4	Rho guanine nucleotide exchange factor 4
chr1	34750491	34750672	81	7.16626	10.745	8.14892	71	Promoter (<=1kb)	34750581	34807144	56564	1	226970	ENSMUST00000159021.8	0	ENSMUSG00000037509	Arhgef4	Rho guanine nucleotide exchange factor 4
chr1	34753882	34753954	17	3.47681	4.02902	1.79336	46	Intron (ENSMUST00000159747.8/226970, intron 4 of 13)	34750581	34807144	56564	1	226970	ENSMUST00000159021.8	3301	ENSMUSG00000037509	Arhgef4	Rho guanine nucleotide exchange factor 4
chr1	34755523	34755592	35	4.54042	5.93386	3.56941	27	Intron (ENSMUST00000159747.8/226970, intron 4 of 13)	34750581	34807144	56564	1	226970	ENSMUST00000159021.8	4942	ENSMUSG00000037509	Arhgef4	Rho guanine nucleotide exchange factor 4
chr1	34784816	34784997	53	5.54911	7.87973	5.3911	45	Intron (ENSMUST00000159747.8/226970, intron 4 of 13)	34801704	34813309	11606	1	226970	ENSMUST00000047664.15	-16707	ENSMUSG00000037509	Arhgef4	Rho guanine nucleotide exchange factor 4
chr1	34786939	34787005	40	4.75638	6.44996	4.03544	46	Intron (ENSMUST00000159747.8/226970, intron 4 of 13)	34801704	34813309	11606	1	226970	ENSMUST00000047664.15	-14699	ENSMUSG00000037509	Arhgef4	Rho guanine nucleotide exchange factor 4
chr1	34801616	34801831	421	18.3197	45.487	42.1593	92	Promoter (<=1kb)	34801704	34813309	11606	1	226970	ENSMUST00000047664.15	0	ENSMUSG00000037509	Arhgef4	Rho guanine nucleotide exchange factor 4
chr1	34801915	34802095	99	7.32789	12.633	9.96199	62	Promoter (<=1kb)	34801741	34808911	7171	1	226970	ENSMUST00000160855.1	174	ENSMUSG00000037509	Arhgef4	Rho guanine nucleotide exchange factor 4
chr1	34805898	34805986	55	5.13731	8.00626	5.51356	31	Exon (ENSMUST00000159747.8/226970, exon 7 of 14)	34801741	34808911	7171	1	226970	ENSMUST00000160855.1	4157	ENSMUSG00000037509	Arhgef4	Rho guanine nucleotide exchange factor 4
chr1	34810130	34810362	95	7.71239	12.2014	9.55208	122	Exon (ENSMUST00000159747.8/226970, exon 12 of 14)	34801741	34808911	7171	1	226970	ENSMUST00000160855.1	8389	ENSMUSG00000037509	Arhgef4	Rho guanine nucleotide exchange factor 4
chr1	34842636	34842769	273	13.9354	30.4188	27.3324	87	Promoter (<=1kb)	34817235	34842964	25730	2	214469	ENSMUST00000170092.7	195	ENSMUSG00000037503	Fam168b	family with sequence similarity 168, member B
chr1	34842898	34843181	165	10.0637	19.3999	16.5422	70	Promoter (<=1kb)	34817235	34842964	25730	2	214469	ENSMUST00000170092.7	0	ENSMUSG00000037503	Fam168b	family with sequence similarity 168, member B
chr1	34842898	34843181	258	13.4182	28.9283	25.8699	185	Promoter (<=1kb)	34817235	34842964	25730	2	214469	ENSMUST00000170092.7	0	ENSMUSG00000037503	Fam168b	family with sequence similarity 168, member B
chr1	34849885	34850046	554	23.4509	58.9326	55.424	57	Promoter (<=1kb)	34849976	34873956	23981	1	226971	ENSMUST00000156687.7	0	ENSMUSG00000026123	Plekhb2	pleckstrin homology domain containing, family B (evectins) member 2
chr1	34850678	34850747	46	5.09802	7.10826	4.66961	35	Promoter (<=1kb)	34849992	34879580	29589	1	226971	ENSMUST00000027297.10	686	ENSMUSG00000026123	Plekhb2	pleckstrin homology domain containing, family B (evectins) member 2
chr1	34851165	34851331	37	4.59488	6.09764	3.72578	25	Promoter (<=1kb)	34851837	34863475	11639	1	226971	ENSMUST00000152654.2	-506	ENSMUSG00000026123	Plekhb2	pleckstrin homology domain containing, family B (evectins) member 2
chr1	34859806	34860035	82	7.13457	10.9051	8.29186	137	Intron (ENSMUST00000156687.7/226971, intron 1 of 6)	34851837	34863475	11639	1	226971	ENSMUST00000152654.2	7969	ENSMUSG00000026123	Plekhb2	pleckstrin homology domain containing, family B (evectins) member 2
chr1	34866850	34867110	882	30.1725	92.2036	88.2886	162	Intron (ENSMUST00000156687.7/226971, intron 6 of 6)	34851837	34863475	11639	1	226971	ENSMUST00000152654.2	15013	ENSMUSG00000026123	Plekhb2	pleckstrin homology domain containing, family B (evectins) member 2
chr1	34867307	34867497	173	9.91383	20.1881	17.3135	109	Intron (ENSMUST00000156687.7/226971, intron 6 of 6)	34851837	34863475	11639	1	226971	ENSMUST00000152654.2	15470	ENSMUSG00000026123	Plekhb2	pleckstrin homology domain containing, family B (evectins) member 2
chr1	34891715	34891856	354	19.3012	38.7	35.4731	64	Distal Intergenic	34851837	34863475	11639	1	226971	ENSMUST00000152654.2	39878	ENSMUSG00000026123	Plekhb2	pleckstrin homology domain containing, family B (evectins) member 2
chr1	34897042	34897145	82	7.13457	10.9051	8.29186	61	Distal Intergenic	34851837	34863475	11639	1	226971	ENSMUST00000152654.2	45205	ENSMUSG00000026123	Plekhb2	pleckstrin homology domain containing, family B (evectins) member 2
chr1	34962207	34962499	40	4.75638	6.44996	4.03544	44	Distal Intergenic	34851837	34863475	11639	1	226971	ENSMUST00000152654.2	110370	ENSMUSG00000026123	Plekhb2	pleckstrin homology domain containing, family B (evectins) member 2
chr1	35095893	35096024	40	4.75638	6.44996	4.03544	42	Distal Intergenic	34851837	34863475	11639	1	226971	ENSMUST00000152654.2	244056	ENSMUSG00000026123	Plekhb2	pleckstrin homology domain containing, family B (evectins) member 2
chr1	35109710	35109777	15	3.17092	3.80101	1.57665	27	Distal Intergenic	34851837	34863475	11639	1	226971	ENSMUST00000152654.2	257873	ENSMUSG00000026123	Plekhb2	pleckstrin homology domain containing, family B (evectins) member 2
chr1	35115620	35115734	15	3.17092	3.80101	1.57665	23	Distal Intergenic	34851837	34863475	11639	1	226971	ENSMUST00000152654.2	263783	ENSMUSG00000026123	Plekhb2	pleckstrin homology domain containing, family B (evectins) member 2
chr1	35127982	35128103	27	3.96365	5.08645	2.75749	81	Distal Intergenic	34851837	34863475	11639	1	226971	ENSMUST00000152654.2	276145	ENSMUSG00000026123	Plekhb2	pleckstrin homology domain containing, family B (evectins) member 2
chr1	35257524	35257721	146	10.3055	17.4733	14.6626	100	Distal Intergenic	34851837	34863475	11639	1	226971	ENSMUST00000152654.2	405687	ENSMUSG00000026123	Plekhb2	pleckstrin homology domain containing, family B (evectins) member 2
chr1	35337857	35338018	130	9.51276	15.7761	13.0102	76	Distal Intergenic	34851837	34863475	11639	1	226971	ENSMUST00000152654.2	486020	ENSMUSG00000026123	Plekhb2	pleckstrin homology domain containing, family B (evectins) member 2
chr1	35338250	35338321	27	3.96365	5.08645	2.75749	41	Distal Intergenic	34851837	34863475	11639	1	226971	ENSMUST00000152654.2	486413	ENSMUSG00000026123	Plekhb2	pleckstrin homology domain containing, family B (evectins) member 2
chr1	35372984	35373104	27	3.96365	5.08645	2.75749	27	Distal Intergenic	34851837	34863475	11639	1	226971	ENSMUST00000152654.2	521147	ENSMUSG00000026123	Plekhb2	pleckstrin homology domain containing, family B (evectins) member 2
chr1	35385544	35385616	27	3.96365	5.08645	2.75749	63	Distal Intergenic	34851837	34863475	11639	1	226971	ENSMUST00000152654.2	533707	ENSMUSG00000026123	Plekhb2	pleckstrin homology domain containing, family B (evectins) member 2
chr1	35388325	35388390	53	5.54911	7.87973	5.3911	29	Distal Intergenic	34851837	34863475	11639	1	226971	ENSMUST00000152654.2	536488	ENSMUSG00000026123	Plekhb2	pleckstrin homology domain containing, family B (evectins) member 2
chr1	35438868	35438948	40	4.75638	6.44996	4.03544	63	Distal Intergenic	34851837	34863475	11639	1	226971	ENSMUST00000152654.2	587031	ENSMUSG00000026123	Plekhb2	pleckstrin homology domain containing, family B (evectins) member 2
chr1	35469359	35469415	27	3.96365	5.08645	2.75749	26	Distal Intergenic	36068400	36106446	38047	1	50785	ENSMUST00000088174.3	-598985	ENSMUSG00000045216	Hs6st1	heparan sulfate 6-O-sulfotransferase 1
chr1	35657933	35658004	27	3.96365	5.08645	2.75749	24	Distal Intergenic	36068400	36106446	38047	1	50785	ENSMUST00000088174.3	-410396	ENSMUSG00000045216	Hs6st1	heparan sulfate 6-O-sulfotransferase 1
chr1	35685819	35685883	15	3.17092	3.80101	1.57665	35	Distal Intergenic	36068400	36106446	38047	1	50785	ENSMUST00000088174.3	-382517	ENSMUSG00000045216	Hs6st1	heparan sulfate 6-O-sulfotransferase 1
chr1	35726742	35726829	98	7.9273	12.4888	9.82135	61	Distal Intergenic	36068400	36106446	38047	1	50785	ENSMUST00000088174.3	-341571	ENSMUSG00000045216	Hs6st1	heparan sulfate 6-O-sulfotransferase 1
chr1	35811426	35811716	68	6.34184	9.36702	6.81345	62	Distal Intergenic	36068400	36106446	38047	1	50785	ENSMUST00000088174.3	-256684	ENSMUSG00000045216	Hs6st1	heparan sulfate 6-O-sulfotransferase 1
chr1	35811426	35811716	113	8.72003	14.1136	11.3953	171	Distal Intergenic	36068400	36106446	38047	1	50785	ENSMUST00000088174.3	-256684	ENSMUSG00000045216	Hs6st1	heparan sulfate 6-O-sulfotransferase 1
chr1	35839628	35839735	40	4.75638	6.44996	4.03544	66	Distal Intergenic	36068400	36106446	38047	1	50785	ENSMUST00000088174.3	-228665	ENSMUSG00000045216	Hs6st1	heparan sulfate 6-O-sulfotransferase 1
chr1	35846678	35846762	53	5.54911	7.87973	5.3911	45	Distal Intergenic	36068400	36106446	38047	1	50785	ENSMUST00000088174.3	-221638	ENSMUSG00000045216	Hs6st1	heparan sulfate 6-O-sulfotransferase 1
chr1	35869743	35870005	82	7.13457	10.9051	8.29186	166	Distal Intergenic	36068400	36106446	38047	1	50785	ENSMUST00000088174.3	-198395	ENSMUSG00000045216	Hs6st1	heparan sulfate 6-O-sulfotransferase 1
chr1	35885257	35885346	137	9.93153	16.5325	13.7491	52	Distal Intergenic	36068400	36106446	38047	1	50785	ENSMUST00000088174.3	-183054	ENSMUSG00000045216	Hs6st1	heparan sulfate 6-O-sulfotransferase 1
chr1	35890095	35890284	119	9.07561	14.7018	11.969	65	Distal Intergenic	36068400	36106446	38047	1	50785	ENSMUST00000088174.3	-178116	ENSMUSG00000045216	Hs6st1	heparan sulfate 6-O-sulfotransferase 1
chr1	35890095	35890284	150	10.5136	17.8379	15.0189	136	Distal Intergenic	36068400	36106446	38047	1	50785	ENSMUST00000088174.3	-178116	ENSMUSG00000045216	Hs6st1	heparan sulfate 6-O-sulfotransferase 1
chr1	35941713	35942128	93	7.71688	11.9656	9.32259	170	Distal Intergenic	36068400	36106446	38047	1	50785	ENSMUST00000088174.3	-126272	ENSMUSG00000045216	Hs6st1	heparan sulfate 6-O-sulfotransferase 1
chr1	35941713	35942128	64	6.17351	8.95086	6.42693	290	Distal Intergenic	36068400	36106446	38047	1	50785	ENSMUST00000088174.3	-126272	ENSMUSG00000045216	Hs6st1	heparan sulfate 6-O-sulfotransferase 1
chr1	36003762	36003881	53	5.54911	7.87973	5.3911	47	Exon (ENSMUST00000193725.1/ENSMUST00000193725.1, exon 2 of 3)	36068400	36106446	38047	1	50785	ENSMUST00000088174.3	-64519	ENSMUSG00000045216	Hs6st1	heparan sulfate 6-O-sulfotransferase 1
chr1	36030567	36030636	15	3.17092	3.80101	1.57665	26	Exon (ENSMUST00000195698.1/ENSMUST00000195698.1, exon 1 of 1)	36068400	36106446	38047	1	50785	ENSMUST00000088174.3	-37764	ENSMUSG00000045216	Hs6st1	heparan sulfate 6-O-sulfotransferase 1
chr1	36047738	36047804	40	4.75638	6.44996	4.03544	26	Distal Intergenic	36068400	36106446	38047	1	50785	ENSMUST00000088174.3	-20596	ENSMUSG00000045216	Hs6st1	heparan sulfate 6-O-sulfotransferase 1
chr1	36064991	36065189	792	21.3121	83.0549	79.2517	123	Distal Intergenic	36068400	36106446	38047	1	50785	ENSMUST00000088174.3	-3211	ENSMUSG00000045216	Hs6st1	heparan sulfate 6-O-sulfotransferase 1
chr1	36068136	36068469	608	17.7463	64.4085	60.8315	123	Promoter (<=1kb)	36068400	36106446	38047	1	50785	ENSMUST00000088174.3	0	ENSMUSG00000045216	Hs6st1	heparan sulfate 6-O-sulfotransferase 1
chr1	36077184	36077307	46	5.27094	7.09181	4.65385	73	Intron (ENSMUST00000088174.3/50785, intron 1 of 1)	36068400	36106446	38047	1	50785	ENSMUST00000088174.3	8784	ENSMUSG00000045216	Hs6st1	heparan sulfate 6-O-sulfotransferase 1
chr1	36078120	36078273	276	15.7538	30.758	27.6654	72	Intron (ENSMUST00000088174.3/50785, intron 1 of 1)	36068400	36106446	38047	1	50785	ENSMUST00000088174.3	9720	ENSMUSG00000045216	Hs6st1	heparan sulfate 6-O-sulfotransferase 1
chr1	36087710	36087882	23	3.88047	4.63551	2.3692	11	Intron (ENSMUST00000088174.3/50785, intron 1 of 1)	36068400	36106446	38047	1	50785	ENSMUST00000088174.3	19310	ENSMUSG00000045216	Hs6st1	heparan sulfate 6-O-sulfotransferase 1
chr1	36089631	36089747	82	7.18026	10.8277	8.22912	62	Intron (ENSMUST00000088174.3/50785, intron 1 of 1)	36068400	36106446	38047	1	50785	ENSMUST00000088174.3	21231	ENSMUSG00000045216	Hs6st1	heparan sulfate 6-O-sulfotransferase 1
chr1	36090049	36090112	14	3.2577	3.63042	1.47891	23	Intron (ENSMUST00000088174.3/50785, intron 1 of 1)	36068400	36106446	38047	1	50785	ENSMUST00000088174.3	21649	ENSMUSG00000045216	Hs6st1	heparan sulfate 6-O-sulfotransferase 1
chr1	36090170	36090225	14	3.2577	3.63042	1.47891	27	Intron (ENSMUST00000088174.3/50785, intron 1 of 1)	36068400	36106446	38047	1	50785	ENSMUST00000088174.3	21770	ENSMUSG00000045216	Hs6st1	heparan sulfate 6-O-sulfotransferase 1
chr1	36131965	36132022	27	3.96365	5.08645	2.75749	33	Distal Intergenic	36144252	36144313	62	2	102465540	ENSMUST00000184790.1	12291	ENSMUSG00000098752	Mir6897	microRNA 6897
chr1	36134727	36134842	113	8.72003	14.1136	11.3953	51	Exon (ENSMUST00000193983.1/ENSMUST00000193983.1, exon 3 of 4)	36144252	36144313	62	2	102465540	ENSMUST00000184790.1	9471	ENSMUSG00000098752	Mir6897	microRNA 6897
chr1	36145204	36145281	40	4.75638	6.44996	4.03544	27	Promoter (<=1kb)	36144252	36144313	62	2	102465540	ENSMUST00000184790.1	-891	ENSMUSG00000098752	Mir6897	microRNA 6897
chr1	36149553	36149661	82	7.13457	10.9051	8.29186	68	Promoter (<=1kb)	36146157	36150524	4368	2	320011	ENSMUST00000173250.1	863	ENSMUSG00000037470	Uggt1	UDP-glucose glycoprotein glucosyltransferase 1
chr1	36159803	36159883	27	3.96365	5.08645	2.75749	59	Intron (ENSMUST00000046875.13/320011, intron 32 of 40)	36163379	36164959	1581	2	320011	ENSMUST00000173082.1	5076	ENSMUSG00000037470	Uggt1	UDP-glucose glycoprotein glucosyltransferase 1
chr1	36202469	36202610	82	7.13457	10.9051	8.29186	53	Intron (ENSMUST00000046875.13/320011, intron 10 of 40)	36195975	36208204	12230	2	320011	ENSMUST00000172592.1	5594	ENSMUSG00000037470	Uggt1	UDP-glucose glycoprotein glucosyltransferase 1
chr1	36231446	36231553	98	7.9273	12.4888	9.82135	60	Intron (ENSMUST00000046875.13/320011, intron 2 of 40)	36178605	36244107	65503	2	320011	ENSMUST00000174716.7	12554	ENSMUSG00000037470	Uggt1	UDP-glucose glycoprotein glucosyltransferase 1
chr1	36244144	36244500	987	33.3923	102.764	98.7143	193	Promoter (<=1kb)	36143486	36244161	100676	2	320011	ENSMUST00000174266.7	0	ENSMUSG00000037470	Uggt1	UDP-glucose glycoprotein glucosyltransferase 1
chr1	36252909	36253079	418	21.2832	45.1674	41.844	107	Distal Intergenic	36140027	36244305	104279	2	320011	ENSMUST00000046875.13	-8604	ENSMUSG00000037470	Uggt1	UDP-glucose glycoprotein glucosyltransferase 1
chr1	36254766	36254851	35	4.61208	5.89959	3.53674	27	Distal Intergenic	36140027	36244305	104279	2	320011	ENSMUST00000046875.13	-10461	ENSMUSG00000037470	Uggt1	UDP-glucose glycoprotein glucosyltransferase 1
chr1	36273464	36273557	40	4.75638	6.44996	4.03544	37	Promoter (<=1kb)	36264597	36273435	8839	2	214854	ENSMUST00000056946.7	-29	ENSMUSG00000047180	Neurl3	neuralized E3 ubiquitin protein ligase 3
chr1	36277402	36277515	65	6.2282	9.08274	6.5541	32	Promoter (2-3kb)	36268861	36274679	5819	2	214854	ENSMUST00000188666.2	-2723	ENSMUSG00000047180	Neurl3	neuralized E3 ubiquitin protein ligase 3
chr1	36279352	36279428	113	8.72003	14.1136	11.3953	38	Distal Intergenic	36268861	36274679	5819	2	214854	ENSMUST00000188666.2	-4673	ENSMUSG00000047180	Neurl3	neuralized E3 ubiquitin protein ligase 3
chr1	36303449	36303647	173	8.72719	20.2475	17.3717	84	Distal Intergenic	36307733	36319203	11471	1	214855	ENSMUST00000126413.7	-4086	ENSMUSG00000037447	Arid5a	AT-rich interaction domain 5A
chr1	36307567	36307828	716	20.1584	75.3524	71.6425	71	Promoter (<=1kb)	36307733	36319203	11471	1	214855	ENSMUST00000126413.7	0	ENSMUSG00000037447	Arid5a	AT-rich interaction domain 5A
chr1	36307567	36307828	589	17.6106	62.4944	58.9408	184	Promoter (<=1kb)	36307733	36319203	11471	1	214855	ENSMUST00000126413.7	0	ENSMUSG00000037447	Arid5a	AT-rich interaction domain 5A
chr1	36309687	36309861	74	5.56138	10.0677	7.49331	111	Promoter (1-2kb)	36307779	36316578	8800	1	214855	ENSMUST00000140218.1	1908	ENSMUSG00000037447	Arid5a	AT-rich interaction domain 5A
chr1	36321923	36322000	83	7.27482	11.0021	8.38627	46	3' UTR	36317027	36318132	1106	1	214855	ENSMUST00000141121.1	4896	ENSMUSG00000037447	Arid5a	AT-rich interaction domain 5A
chr1	36324121	36324295	267	15.5027	29.8702	26.7946	78	Downstream (<=300bp)	36317027	36318132	1106	1	214855	ENSMUST00000141121.1	7094	ENSMUSG00000037447	Arid5a	AT-rich interaction domain 5A
chr1	36368687	36368765	43	5.09891	6.78379	4.35695	44	Promoter (<=1kb)	36367966	36369102	1137	2	226976	ENSMUST00000188957.1	337	ENSMUSG00000010453	Kansl3	KAT8 regulatory NSL complex subunit 3
chr1	36368869	36368995	66	6.37364	9.23307	6.69935	32	Promoter (<=1kb)	36367966	36369102	1137	2	226976	ENSMUST00000188957.1	107	ENSMUSG00000010453	Kansl3	KAT8 regulatory NSL complex subunit 3
chr1	36369069	36369297	300	16.5715	33.2113	30.0753	129	Promoter (<=1kb)	36367966	36369102	1137	2	226976	ENSMUST00000188957.1	0	ENSMUSG00000010453	Kansl3	KAT8 regulatory NSL complex subunit 3
chr1	36444922	36445034	92	5.9352	11.8696	9.2299	72	Promoter (<=1kb)	36422065	36445271	23207	2	214895	ENSMUST00000125304.7	237	ENSMUSG00000001143	Lman2l	lectin, mannose-binding 2-like
chr1	36445205	36445456	2037	44.8487	209.456	203.754	141	Promoter (<=1kb)	36422065	36445271	23207	2	214895	ENSMUST00000125304.7	0	ENSMUSG00000001143	Lman2l	lectin, mannose-binding 2-like
chr1	36471285	36471845	554	19.6192	58.9541	55.4452	194	Promoter (<=1kb)	36471620	36508764	37145	1	94220	ENSMUST00000153128.1	0	ENSMUSG00000037408	Cnnm4	cyclin M4
chr1	36471285	36471845	369	14.8807	40.2504	36.9995	326	Promoter (<=1kb)	36471620	36508764	37145	1	94220	ENSMUST00000153128.1	0	ENSMUSG00000037408	Cnnm4	cyclin M4
chr1	36471285	36471845	57	5.07598	8.21968	5.72043	497	Promoter (<=1kb)	36471620	36508764	37145	1	94220	ENSMUST00000153128.1	0	ENSMUSG00000037408	Cnnm4	cyclin M4
chr1	36480617	36480826	739	27.3017	77.7316	73.9931	115	Intron (ENSMUST00000153128.1/94220, intron 1 of 6)	36471620	36508764	37145	1	94220	ENSMUST00000153128.1	8997	ENSMUSG00000037408	Cnnm4	cyclin M4
chr1	36492447	36492753	802	29.3896	84.1145	80.2991	165	Intron (ENSMUST00000153128.1/94220, intron 1 of 6)	36511867	36528237	16371	1	94218	ENSMUST00000001166.13	-19114	ENSMUSG00000001138	Cnnm3	cyclin M3
chr1	36501407	36501570	130	9.51276	15.7761	13.0102	71	Intron (ENSMUST00000153128.1/94220, intron 5 of 6)	36511867	36528237	16371	1	94218	ENSMUST00000001166.13	-10297	ENSMUSG00000001138	Cnnm3	cyclin M3
chr1	36511605	36511980	1134	26.0102	117.706	113.459	213	Promoter (<=1kb)	36511867	36528237	16371	1	94218	ENSMUST00000001166.13	0	ENSMUSG00000001138	Cnnm3	cyclin M3
chr1	36513894	36513957	24	3.22603	4.74798	2.47584	28	Promoter (<=1kb)	36513097	36520435	7339	1	94218	ENSMUST00000154225.1	797	ENSMUSG00000001138	Cnnm3	cyclin M3
chr1	36523543	36523963	515	20.1703	54.9706	51.5133	256	Promoter (2-3kb)	36520761	36525600	4840	1	94218	ENSMUST00000135100.1	2782	ENSMUSG00000001138	Cnnm3	cyclin M3
chr1	36528397	36528518	61	5.35782	8.685	6.17029	29	Downstream (<=300bp)	36530534	36535739	5206	2	78321	ENSMUST00000054665.9	7221	ENSMUSG00000067653	Ankrd23	ankyrin repeat domain 23
chr1	36528577	36528696	38	4.35185	6.18186	3.80687	89	Distal Intergenic	36530534	36535739	5206	2	78321	ENSMUST00000054665.9	7043	ENSMUSG00000067653	Ankrd23	ankyrin repeat domain 23
chr1	36533303	36533431	68	6.20766	9.41429	6.85929	76	Promoter (2-3kb)	36530534	36535739	5206	2	78321	ENSMUST00000054665.9	2308	ENSMUSG00000067653	Ankrd23	ankyrin repeat domain 23
chr1	36534940	36535079	110	8.43376	13.734	11.0337	86	Promoter (<=1kb)	36530534	36535739	5206	2	78321	ENSMUST00000054665.9	660	ENSMUSG00000067653	Ankrd23	ankyrin repeat domain 23
chr1	36547116	36547501	1442	33.2644	148.926	144.238	205	Promoter (<=1kb)	36537507	36547219	9713	2	109346	ENSMUST00000207843.1	0	ENSMUSG00000079610	Ankrd39	ankyrin repeat domain 39
chr1	36556610	36556842	67	4.91054	9.23464	6.70076	32	Promoter (<=1kb)	36548642	36557526	8885	2	20353	ENSMUST00000191642.5	684	ENSMUSG00000026121	Sema4c	sema domain, immunoglobulin domain (Ig), transmembrane domain (TM) and short cytoplasmic domain, (semaphorin) 4C
chr1	36556610	36556842	158	7.64455	18.6897	15.852	143	Promoter (<=1kb)	36548642	36557526	8885	2	20353	ENSMUST00000191642.5	684	ENSMUSG00000026121	Sema4c	sema domain, immunoglobulin domain (Ig), transmembrane domain (TM) and short cytoplasmic domain, (semaphorin) 4C
chr1	36557164	36557432	190	8.49661	21.9148	19.0005	88	Promoter (<=1kb)	36548642	36557526	8885	2	20353	ENSMUST00000191642.5	94	ENSMUSG00000026121	Sema4c	sema domain, immunoglobulin domain (Ig), transmembrane domain (TM) and short cytoplasmic domain, (semaphorin) 4C
chr1	36557164	36557432	83	5.47741	11.01	8.3941	205	Promoter (<=1kb)	36548642	36557526	8885	2	20353	ENSMUST00000191642.5	94	ENSMUSG00000026121	Sema4c	sema domain, immunoglobulin domain (Ig), transmembrane domain (TM) and short cytoplasmic domain, (semaphorin) 4C
chr1	36557514	36557723	67	4.922	9.25622	6.72193	74	Promoter (<=1kb)	36548642	36557526	8885	2	20353	ENSMUST00000191642.5	0	ENSMUSG00000026121	Sema4c	sema domain, immunoglobulin domain (Ig), transmembrane domain (TM) and short cytoplasmic domain, (semaphorin) 4C
chr1	36557815	36557964	120	6.58829	14.7625	12.0287	80	Promoter (<=1kb)	36548642	36557557	8916	2	20353	ENSMUST00000195620.5	-258	ENSMUSG00000026121	Sema4c	sema domain, immunoglobulin domain (Ig), transmembrane domain (TM) and short cytoplasmic domain, (semaphorin) 4C
chr1	36558245	36558383	140	7.19916	16.8565	14.0657	51	Promoter (<=1kb)	36555932	36558250	2319	2	20353	ENSMUST00000195339.2	0	ENSMUSG00000026121	Sema4c	sema domain, immunoglobulin domain (Ig), transmembrane domain (TM) and short cytoplasmic domain, (semaphorin) 4C
chr1	36572546	36572703	35	4.53067	5.91196	3.54836	96	Intron (ENSMUST00000170295.7/381337, intron 12 of 14)	36548642	36558349	9708	2	20353	ENSMUST00000114991.7	-14197	ENSMUSG00000026121	Sema4c	sema domain, immunoglobulin domain (Ig), transmembrane domain (TM) and short cytoplasmic domain, (semaphorin) 4C
chr1	36577777	36577900	70	6.34778	9.64123	7.07966	66	Intron (ENSMUST00000170295.7/381337, intron 12 of 14)	36564867	36587687	22821	2	381337	ENSMUST00000193155.5	9787	ENSMUSG00000046337	Fam178b	family with sequence similarity 178, member B
chr1	36580025	36580088	20	3.62647	4.27334	2.02581	21	Intron (ENSMUST00000170295.7/381337, intron 11 of 14)	36564867	36587687	22821	2	381337	ENSMUST00000193155.5	7599	ENSMUSG00000046337	Fam178b	family with sequence similarity 178, member B
chr1	36580451	36580916	48	5.18832	7.25187	4.80776	70	Intron (ENSMUST00000170295.7/381337, intron 11 of 14)	36564867	36587687	22821	2	381337	ENSMUST00000193155.5	6771	ENSMUSG00000046337	Fam178b	family with sequence similarity 178, member B
chr1	36580451	36580916	68	6.22598	9.4439	6.88802	348	Intron (ENSMUST00000170295.7/381337, intron 11 of 14)	36564867	36587687	22821	2	381337	ENSMUST00000193155.5	6771	ENSMUSG00000046337	Fam178b	family with sequence similarity 178, member B
chr1	36596175	36596375	226	13.8798	25.6807	22.6865	86	Promoter (2-3kb)	36562696	36593332	30637	2	381337	ENSMUST00000193763.5	-2843	ENSMUSG00000046337	Fam178b	family with sequence similarity 178, member B
chr1	36597806	36597876	37	4.75467	6.16216	3.78775	22	Promoter (2-3kb)	36562696	36600411	37716	2	381337	ENSMUST00000194025.1	2535	ENSMUSG00000046337	Fam178b	family with sequence similarity 178, member B
chr1	36604443	36604518	27	3.96365	5.08645	2.75749	37	Intron (ENSMUST00000170295.7/381337, intron 7 of 14)	36564328	36600954	36627	2	381337	ENSMUST00000194839.5	-3489	ENSMUSG00000046337	Fam178b	family with sequence similarity 178, member B
chr1	36611752	36612083	84	7.33065	11.0907	8.47245	144	Intron (ENSMUST00000170295.7/381337, intron 6 of 14)	36564328	36600954	36627	2	381337	ENSMUST00000194839.5	-10798	ENSMUSG00000046337	Fam178b	family with sequence similarity 178, member B
chr1	36611752	36612083	99	8.06372	12.5721	9.90231	261	Intron (ENSMUST00000170295.7/381337, intron 6 of 14)	36564328	36600954	36627	2	381337	ENSMUST00000194839.5	-10798	ENSMUSG00000046337	Fam178b	family with sequence similarity 178, member B
chr1	36635067	36635199	186	12.1826	21.563	18.6562	73	Exon (ENSMUST00000170295.7/381337, exon 5 of 15)	36564328	36600954	36627	2	381337	ENSMUST00000194839.5	-34113	ENSMUSG00000046337	Fam178b	family with sequence similarity 178, member B
chr1	36636654	36636791	45	5.14218	6.93438	4.50209	64	Intron (ENSMUST00000170295.7/381337, intron 4 of 14)	36564328	36600954	36627	2	381337	ENSMUST00000194839.5	-35700	ENSMUSG00000046337	Fam178b	family with sequence similarity 178, member B
chr1	36646403	36646528	40	4.75638	6.44996	4.03544	55	Intron (ENSMUST00000170295.7/381337, intron 3 of 14)	36562692	36683183	120492	2	381337	ENSMUST00000170295.7	36655	ENSMUSG00000046337	Fam178b	family with sequence similarity 178, member B
chr1	36664616	36664679	27	3.96365	5.08645	2.75749	44	Intron (ENSMUST00000170295.7/381337, intron 1 of 14)	36562692	36683183	120492	2	381337	ENSMUST00000170295.7	18504	ENSMUSG00000046337	Fam178b	family with sequence similarity 178, member B
chr1	36673213	36673293	15	3.17092	3.80101	1.57665	50	Intron (ENSMUST00000170295.7/381337, intron 1 of 14)	36562692	36683183	120492	2	381337	ENSMUST00000170295.7	9890	ENSMUSG00000046337	Fam178b	family with sequence similarity 178, member B
chr1	36674938	36675065	53	5.54911	7.87973	5.3911	36	Intron (ENSMUST00000170295.7/381337, intron 1 of 14)	36562692	36683183	120492	2	381337	ENSMUST00000170295.7	8118	ENSMUSG00000046337	Fam178b	family with sequence similarity 178, member B
chr1	36680956	36681243	515	20.6641	55.0039	51.5462	118	Promoter (1-2kb)	36562692	36683183	120492	2	381337	ENSMUST00000170295.7	1940	ENSMUSG00000046337	Fam178b	family with sequence similarity 178, member B
chr1	36684207	36684377	469	19.3451	50.3311	46.9358	87	Promoter (1-2kb)	36599976	36683183	83208	2	381337	ENSMUST00000114981.2	-1024	ENSMUSG00000046337	Fam178b	family with sequence similarity 178, member B
chr1	36691301	36691608	637	24.3822	67.3192	63.7073	136	Promoter (<=1kb)	36691449	36693386	1938	1	12859	ENSMUST00000081180.6	0	ENSMUSG00000061518	Cox5b	cytochrome c oxidase subunit 5B
chr1	36691301	36691608	752	27.5075	79.0104	75.2561	225	Promoter (<=1kb)	36691449	36693386	1938	1	12859	ENSMUST00000081180.6	0	ENSMUSG00000061518	Cox5b	cytochrome c oxidase subunit 5B
chr1	36697138	36697376	62	6.18485	8.81374	6.29466	58	Distal Intergenic	36701213	36701651	439	2	226977	ENSMUST00000159675.1	4275	ENSMUSG00000037351	Actr1b	ARP1 actin-related protein 1B, centractin beta
chr1	36709660	36709722	67	5.10963	9.26636	6.73173	30	Promoter (<=1kb)	36701763	36709678	7916	2	226977	ENSMUST00000159448.7	0	ENSMUSG00000037351	Actr1b	ARP1 actin-related protein 1B, centractin beta
chr1	36709882	36710199	1359	33.3629	140.532	135.968	170	Promoter (<=1kb)	36706548	36709919	3372	2	226977	ENSMUST00000162662.1	0	ENSMUSG00000037351	Actr1b	ARP1 actin-related protein 1B, centractin beta
chr1	36737426	36737612	308	17.4401	33.9763	30.8267	82	Intron (ENSMUST00000208994.1/71166, intron 5 of 8)	36744355	36757826	13472	1	71166	ENSMUST00000193459.2	-6743	ENSMUSG00000102416	4933424G06Rik	RIKEN cDNA 4933424G06 gene
chr1	36744564	36744621	62	6.13686	8.72166	6.20561	27	Promoter (<=1kb)	36744355	36757826	13472	1	71166	ENSMUST00000193459.2	209	ENSMUSG00000102416	4933424G06Rik	RIKEN cDNA 4933424G06 gene
chr1	36744737	36744839	74	6.79238	10.0043	7.43175	41	Promoter (<=1kb)	36744355	36757826	13472	1	71166	ENSMUST00000193459.2	382	ENSMUSG00000102416	4933424G06Rik	RIKEN cDNA 4933424G06 gene
chr1	36746619	36746687	27	4.10717	5.04676	2.75749	23	Promoter (2-3kb)	36744355	36757826	13472	1	71166	ENSMUST00000193459.2	2264	ENSMUSG00000102416	4933424G06Rik	RIKEN cDNA 4933424G06 gene
chr1	36747334	36747564	145	10.2679	17.3505	14.5474	139	Promoter (2-3kb)	36744355	36757826	13472	1	71166	ENSMUST00000193459.2	2979	ENSMUSG00000102416	4933424G06Rik	RIKEN cDNA 4933424G06 gene
chr1	36784722	36784945	173	11.3491	20.2247	17.3493	102	Distal Intergenic	36778984	36782815	3832	1	22637	ENSMUST00000190128.1	5738	ENSMUSG00000026117	Zap70	zeta-chain (TCR) associated protein kinase
chr1	36789478	36789702	88	7.43274	11.4642	8.83578	76	Distal Intergenic	36778984	36782815	3832	1	22637	ENSMUST00000190128.1	10494	ENSMUSG00000026117	Zap70	zeta-chain (TCR) associated protein kinase
chr1	36830969	36831164	288	16.365	31.9336	28.8204	107	Intron (ENSMUST00000027290.11/56030, intron 11 of 40)	36818660	36824781	6122	2	56030	ENSMUST00000186486.1	-6188	ENSMUSG00000026116	Tmem131	transmembrane protein 131
chr1	36831493	36831557	27	4.10717	5.04676	2.75749	51	Intron (ENSMUST00000027290.11/56030, intron 11 of 40)	36818660	36824781	6122	2	56030	ENSMUST00000186486.1	-6712	ENSMUSG00000026116	Tmem131	transmembrane protein 131
chr1	36841913	36842060	233	14.2691	26.4005	23.3906	75	Intron (ENSMUST00000027290.11/56030, intron 5 of 40)	36818660	36824781	6122	2	56030	ENSMUST00000186486.1	-17132	ENSMUSG00000026116	Tmem131	transmembrane protein 131
chr1	36851247	36851574	53	5.52307	7.81359	5.34759	300	Intron (ENSMUST00000027290.11/56030, intron 5 of 40)	36818660	36824781	6122	2	56030	ENSMUST00000186486.1	-26466	ENSMUSG00000026116	Tmem131	transmembrane protein 131
chr1	36851752	36851827	15	3.12795	3.6955	1.53927	23	Intron (ENSMUST00000027290.11/56030, intron 5 of 40)	36818660	36824781	6122	2	56030	ENSMUST00000186486.1	-26971	ENSMUSG00000026116	Tmem131	transmembrane protein 131
chr1	36922104	36922184	15	3.17092	3.80101	1.57665	8	Intron (ENSMUST00000027290.11/56030, intron 1 of 40)	36792191	36939527	147337	2	56030	ENSMUST00000027290.11	17343	ENSMUSG00000026116	Tmem131	transmembrane protein 131
chr1	36939140	36939219	38	4.39139	6.2446	3.8663	28	Promoter (<=1kb)	36792191	36939527	147337	2	56030	ENSMUST00000027290.11	308	ENSMUSG00000026116	Tmem131	transmembrane protein 131
chr1	36939510	36939691	377	15.7364	41.0426	37.7795	128	Promoter (<=1kb)	36792191	36939527	147337	2	56030	ENSMUST00000027290.11	0	ENSMUSG00000026116	Tmem131	transmembrane protein 131
chr1	36939869	36940048	562	20.0757	59.7803	56.2608	65	Promoter (<=1kb)	36792194	36939822	147629	2	56030	ENSMUST00000194563.5	-47	ENSMUSG00000026116	Tmem131	transmembrane protein 131
chr1	36944685	36944822	98	7.49486	12.5145	9.84636	86	Promoter (1-2kb)	36841672	36943666	101995	2	56030	ENSMUST00000185964.2	-1019	ENSMUSG00000026116	Tmem131	transmembrane protein 131
chr1	37029136	37029455	419	19.9123	45.2465	41.9221	126	Promoter (<=1kb)	37029304	37063649	34346	1	70853	ENSMUST00000124404.7	0	ENSMUSG00000050122	Vwa3b	von Willebrand factor A domain containing 3B
chr1	37029136	37029455	485	22.1248	51.959	48.5417	173	Promoter (<=1kb)	37029304	37063649	34346	1	70853	ENSMUST00000124404.7	0	ENSMUSG00000050122	Vwa3b	von Willebrand factor A domain containing 3B
chr1	37081551	37081958	67	6.41043	9.26029	6.7257	43	Intron (ENSMUST00000238425.1/70853, intron 7 of 28)	37100531	37109073	8543	1	70853	ENSMUST00000194890.1	-18573	ENSMUSG00000050122	Vwa3b	von Willebrand factor A domain containing 3B
chr1	37081551	37081958	200	12.7691	22.9513	20.0129	318	Intron (ENSMUST00000238425.1/70853, intron 7 of 28)	37100531	37109073	8543	1	70853	ENSMUST00000194890.1	-18573	ENSMUSG00000050122	Vwa3b	von Willebrand factor A domain containing 3B
chr1	37097409	37097696	702	28.7721	73.9465	70.2537	182	Promoter (2-3kb)	37100531	37109073	8543	1	70853	ENSMUST00000194890.1	-2835	ENSMUSG00000050122	Vwa3b	von Willebrand factor A domain containing 3B
chr1	37121082	37121229	149	9.95617	17.8057	14.9877	71	Intron (ENSMUST00000238425.1/70853, intron 12 of 28)	37135508	37141336	5829	1	70853	ENSMUST00000195450.1	-14279	ENSMUSG00000050122	Vwa3b	von Willebrand factor A domain containing 3B
chr1	37122341	37122615	163	10.5093	19.178	16.329	85	Intron (ENSMUST00000238425.1/70853, intron 12 of 28)	37135508	37141336	5829	1	70853	ENSMUST00000195450.1	-12893	ENSMUSG00000050122	Vwa3b	von Willebrand factor A domain containing 3B
chr1	37122341	37122615	308	16.0405	33.9718	30.8228	183	Intron (ENSMUST00000238425.1/70853, intron 12 of 28)	37135508	37141336	5829	1	70853	ENSMUST00000195450.1	-12893	ENSMUSG00000050122	Vwa3b	von Willebrand factor A domain containing 3B
chr1	37122979	37123053	24	3.88407	4.6754	2.40703	43	Intron (ENSMUST00000238425.1/70853, intron 12 of 28)	37135508	37141336	5829	1	70853	ENSMUST00000195450.1	-12455	ENSMUSG00000050122	Vwa3b	von Willebrand factor A domain containing 3B
chr1	37138686	37138790	40	4.75638	6.44996	4.03544	69	Intron (ENSMUST00000238425.1/70853, intron 16 of 28)	37135508	37141336	5829	1	70853	ENSMUST00000195450.1	3178	ENSMUSG00000050122	Vwa3b	von Willebrand factor A domain containing 3B
chr1	37185257	37185416	82	7.13457	10.9051	8.29186	97	Intron (ENSMUST00000238425.1/70853, intron 26 of 28)	37214434	37241940	27507	1	12790	ENSMUST00000191981.5	-29018	ENSMUSG00000026114	Cnga3	cyclic nucleotide gated channel alpha 3
chr1	37185590	37185677	15	3.17092	3.80101	1.57665	26	Intron (ENSMUST00000238425.1/70853, intron 26 of 28)	37214434	37241940	27507	1	12790	ENSMUST00000191981.5	-28757	ENSMUSG00000026114	Cnga3	cyclic nucleotide gated channel alpha 3
chr1	37214287	37214463	726	29.1378	76.3308	72.6092	65	Promoter (<=1kb)	37214434	37241940	27507	1	12790	ENSMUST00000191981.5	0	ENSMUSG00000026114	Cnga3	cyclic nucleotide gated channel alpha 3
chr1	37218657	37218761	75	6.44971	10.1154	7.53933	56	Promoter (<=1kb)	37218379	37262184	43806	1	12790	ENSMUST00000195272.5	278	ENSMUSG00000026114	Cnga3	cyclic nucleotide gated channel alpha 3
chr1	37219104	37219181	65	5.97889	9.04622	6.5191	26	Promoter (<=1kb)	37219205	37263384	44180	1	12790	ENSMUST00000027288.9	-24	ENSMUSG00000026114	Cnga3	cyclic nucleotide gated channel alpha 3
chr1	37220274	37220355	59	6.02008	8.50138	5.99276	48	Promoter (1-2kb)	37219205	37263384	44180	1	12790	ENSMUST00000027288.9	1069	ENSMUSG00000026114	Cnga3	cyclic nucleotide gated channel alpha 3
chr1	37239342	37239584	189	12.347	21.9041	18.9901	138	Intron (ENSMUST00000191981.5/12790, intron 4 of 4)	37219205	37263384	44180	1	12790	ENSMUST00000027288.9	20137	ENSMUSG00000026114	Cnga3	cyclic nucleotide gated channel alpha 3
chr1	37250779	37250887	40	4.75638	6.44996	4.03544	34	Intron (ENSMUST00000194195.5/12790, intron 3 of 5)	37219205	37263384	44180	1	12790	ENSMUST00000027288.9	31574	ENSMUSG00000026114	Cnga3	cyclic nucleotide gated channel alpha 3
chr1	37272615	37272743	27	3.96365	5.08645	2.75749	23	Distal Intergenic	37299865	37348512	48648	1	269180	ENSMUST00000146676.1	-27122	ENSMUSG00000026113	Inpp4a	inositol polyphosphate-4-phosphatase, type I
chr1	37299694	37299970	431	19.3765	46.5237	43.181	95	Promoter (<=1kb)	37299865	37348512	48648	1	269180	ENSMUST00000146676.1	0	ENSMUSG00000026113	Inpp4a	inositol polyphosphate-4-phosphatase, type I
chr1	37299694	37299970	324	15.8986	35.6704	32.4926	204	Promoter (<=1kb)	37299865	37348512	48648	1	269180	ENSMUST00000146676.1	0	ENSMUSG00000026113	Inpp4a	inositol polyphosphate-4-phosphatase, type I
chr1	37300115	37300331	44	4.96832	6.90298	4.47197	66	Promoter (<=1kb)	37300308	37408289	107982	1	269180	ENSMUST00000132401.7	0	ENSMUSG00000026113	Inpp4a	inositol polyphosphate-4-phosphatase, type I
chr1	37314428	37314573	68	6.34054	9.36368	6.81345	41	Intron (ENSMUST00000146676.1/269180, intron 1 of 1)	37300308	37408733	108426	1	269180	ENSMUST00000136846.7	14120	ENSMUSG00000026113	Inpp4a	inositol polyphosphate-4-phosphatase, type I
chr1	37341978	37342226	190	12.359	21.9363	19.0215	73	Intron (ENSMUST00000146676.1/269180, intron 1 of 1)	37357397	37403690	46294	1	269180	ENSMUST00000132615.7	-15171	ENSMUSG00000026113	Inpp4a	inositol polyphosphate-4-phosphatase, type I
chr1	37347346	37347455	38	4.65055	6.18915	3.81342	25	Intron (ENSMUST00000146676.1/269180, intron 1 of 1)	37357397	37403690	46294	1	269180	ENSMUST00000132615.7	-9942	ENSMUSG00000026113	Inpp4a	inositol polyphosphate-4-phosphatase, type I
chr1	37350856	37351102	208	13.1766	23.8049	20.8495	164	Intron (ENSMUST00000027287.10/269180, intron 1 of 25)	37357397	37403690	46294	1	269180	ENSMUST00000132615.7	-6295	ENSMUSG00000026113	Inpp4a	inositol polyphosphate-4-phosphatase, type I
chr1	37356410	37356582	198	12.6837	22.7489	19.8144	109	Promoter (<=1kb)	37357397	37403690	46294	1	269180	ENSMUST00000132615.7	-815	ENSMUSG00000026113	Inpp4a	inositol polyphosphate-4-phosphatase, type I
chr1	37399647	37399803	98	7.92567	12.4846	9.82135	31	Intron (ENSMUST00000027287.10/269180, intron 25 of 25)	37377672	37380075	2404	1	269180	ENSMUST00000123124.1	21975	ENSMUSG00000026113	Inpp4a	inositol polyphosphate-4-phosphatase, type I
chr1	37399958	37400015	27	3.95392	5.06195	2.75749	27	Intron (ENSMUST00000027287.10/269180, intron 25 of 25)	37377672	37380075	2404	1	269180	ENSMUST00000123124.1	22286	ENSMUSG00000026113	Inpp4a	inositol polyphosphate-4-phosphatase, type I
chr1	37401808	37401906	96	7.85483	12.3042	9.65154	39	Intron (ENSMUST00000027287.10/269180, intron 25 of 25)	37377672	37380075	2404	1	269180	ENSMUST00000123124.1	24136	ENSMUSG00000026113	Inpp4a	inositol polyphosphate-4-phosphatase, type I
chr1	37419513	37419670	130	9.51276	15.7761	13.0102	37	3' UTR	37417084	37430103	13020	2	76178	ENSMUST00000027286.6	10433	ENSMUSG00000026112	Coa5	cytochrome C oxidase assembly factor 5
chr1	37429919	37430252	1195	34.7218	123.868	119.539	154	Promoter (<=1kb)	37417084	37430103	13020	2	76178	ENSMUST00000027286.6	0	ENSMUSG00000026112	Coa5	cytochrome C oxidase assembly factor 5
chr1	37533576	37533724	40	4.75638	6.44996	4.03544	123	Promoter (2-3kb)	37439340	37536235	96896	2	269181	ENSMUST00000042161.14	2511	ENSMUSG00000026110	Mgat4a	mannoside acetylglucosaminyltransferase 4, isoenzyme A
chr1	37540925	37541250	739	26.21	77.6932	73.9551	175	Promoter (<=1kb)	37439340	37541016	101677	2	269181	ENSMUST00000151952.7	0	ENSMUSG00000026110	Mgat4a	mannoside acetylglucosaminyltransferase 4, isoenzyme A
chr1	37541382	37541450	60	5.49565	8.58425	6.07311	39	Promoter (<=1kb)	37439340	37541016	101677	2	269181	ENSMUST00000151952.7	-366	ENSMUSG00000026110	Mgat4a	mannoside acetylglucosaminyltransferase 4, isoenzyme A
chr1	37541768	37541861	26	3.81385	4.88645	2.60648	3	Promoter (<=1kb)	37439340	37541016	101677	2	269181	ENSMUST00000151952.7	-752	ENSMUSG00000026110	Mgat4a	mannoside acetylglucosaminyltransferase 4, isoenzyme A
chr1	37624353	37624426	40	4.75638	6.44996	4.03544	40	Promoter (<=1kb)	37611677	37625242	13566	2	72097	ENSMUST00000160023.5	816	ENSMUSG00000026090	Cracdl	capping protein inhibiting regulator of actin like
chr1	37634800	37634893	169	11.3963	19.7842	16.9183	48	Intron (ENSMUST00000162875.7/72097, intron 3 of 9)	37611677	37625242	13566	2	72097	ENSMUST00000160023.5	-9558	ENSMUSG00000026090	Cracdl	capping protein inhibiting regulator of actin like
chr1	37639282	37639408	382	20.356	41.552	38.2815	55	Intron (ENSMUST00000162875.7/72097, intron 2 of 9)	37611677	37625242	13566	2	72097	ENSMUST00000160023.5	-14040	ENSMUSG00000026090	Cracdl	capping protein inhibiting regulator of actin like
chr1	37678548	37678649	40	4.75638	6.44996	4.03544	47	Intron (ENSMUST00000162875.7/72097, intron 1 of 9)	37637986	37719795	81810	2	72097	ENSMUST00000160589.1	41146	ENSMUSG00000026090	Cracdl	capping protein inhibiting regulator of actin like
chr1	37719784	37720084	244	14.1961	27.4428	24.4134	135	Promoter (<=1kb)	37637986	37719795	81810	2	72097	ENSMUST00000160589.1	0	ENSMUSG00000026090	Cracdl	capping protein inhibiting regulator of actin like
chr1	37740371	37740504	27	3.96365	5.08645	2.75749	30	Distal Intergenic	37611677	37720085	108409	2	72097	ENSMUST00000162875.7	-20286	ENSMUSG00000026090	Cracdl	capping protein inhibiting regulator of actin like
chr1	37802431	37802492	15	3.17092	3.80101	1.57665	43	Intron (ENSMUST00000041815.14/211484, intron 14 of 19)	37840062	37843721	3660	2	211484	ENSMUST00000134024.1	41229	ENSMUSG00000060771	Tsga10	testis specific 10
chr1	37855756	37855973	230	14.1387	26.0648	23.0632	64	Promoter (<=1kb)	37760823	37855374	94552	2	211484	ENSMUST00000114902.7	-382	ENSMUSG00000060771	Tsga10	testis specific 10
chr1	37864483	37864598	51	3.70666	7.5855	5.12873	47	Promoter (<=1kb)	37832403	37864836	32434	2	211484	ENSMUST00000123082.7	238	ENSMUSG00000060771	Tsga10	testis specific 10
chr1	37864665	37865401	1011	19.2297	105.23	101.147	215	Promoter (<=1kb)	37832403	37864836	32434	2	211484	ENSMUST00000123082.7	0	ENSMUSG00000060771	Tsga10	testis specific 10
chr1	37864665	37865401	698	14.9731	73.5105	69.823	338	Promoter (<=1kb)	37832403	37864836	32434	2	211484	ENSMUST00000123082.7	0	ENSMUSG00000060771	Tsga10	testis specific 10
chr1	37864665	37865401	350	9.68845	38.2495	35.0295	487	Promoter (<=1kb)	37832403	37864836	32434	2	211484	ENSMUST00000123082.7	0	ENSMUSG00000060771	Tsga10	testis specific 10
chr1	37864665	37865401	648	14.2684	68.5025	64.8759	595	Promoter (<=1kb)	37832403	37864836	32434	2	211484	ENSMUST00000123082.7	0	ENSMUSG00000060771	Tsga10	testis specific 10
chr1	37872131	37872456	251	14.3594	28.2253	25.1811	53	Promoter (<=1kb)	37872206	37876228	4023	1	623661	ENSMUST00000041621.4	0	ENSMUSG00000037216	Lipt1	lipoyltransferase 1
chr1	37872131	37872456	227	13.5077	25.746	22.7505	274	Promoter (<=1kb)	37872206	37876228	4023	1	623661	ENSMUST00000041621.4	0	ENSMUSG00000037216	Lipt1	lipoyltransferase 1
chr1	37890273	37890583	353	17.9963	38.5934	35.3681	79	Promoter (<=1kb)	37881929	37890276	8348	2	69028	ENSMUST00000138806.1	0	ENSMUSG00000026088	Mitd1	MIT, microtubule interacting and transport, domain containing 1
chr1	37891535	37891628	46	5.22472	7.11126	4.67241	29	Promoter (<=1kb)	37890543	37893984	3442	1	107734	ENSMUST00000160082.2	992	ENSMUSG00000026087	Mrpl30	mitochondrial ribosomal protein L30
chr1	37903281	37903434	130	9.51276	15.7761	13.0102	110	Distal Intergenic	37897256	37898125	870	1	107734	ENSMUST00000162513.1	6025	ENSMUSG00000026087	Mrpl30	mitochondrial ribosomal protein L30
chr1	37951673	37951791	82	7.13457	10.9051	8.29186	36	Promoter (2-3kb)	37946736	37948999	2264	2	69541	ENSMUST00000144184.1	-2674	ENSMUSG00000026085	Lyg1	lysozyme G-like 1
chr1	37952135	37952253	53	5.54911	7.87973	5.3911	48	Exon (ENSMUST00000129513.1/ENSMUST00000129513.1, exon 4 of 6)	37946736	37948999	2264	2	69541	ENSMUST00000144184.1	-3136	ENSMUSG00000026085	Lyg1	lysozyme G-like 1
chr1	37996220	37996299	56	3.94854	8.14817	5.65132	57	Promoter (<=1kb)	37990258	37996658	6401	2	98258	ENSMUST00000192237.1	359	ENSMUSG00000058407	Txndc9	thioredoxin domain containing 9
chr1	37996915	37997019	194	7.14498	22.4009	19.4763	60	Promoter (<=1kb)	37987396	37997224	9829	2	98258	ENSMUST00000194747.1	205	ENSMUSG00000058407	Txndc9	thioredoxin domain containing 9
chr1	37997192	37997445	1521	26.6711	156.998	152.182	91	Promoter (<=1kb)	37987396	37997224	9829	2	98258	ENSMUST00000194747.1	0	ENSMUSG00000058407	Txndc9	thioredoxin domain containing 9
chr1	37997926	37998203	724	15.9481	76.2081	72.4877	158	Promoter (<=1kb)	37998010	38055579	57570	1	226982	ENSMUST00000027252.7	0	ENSMUSG00000026083	Eif5b	eukaryotic translation initiation factor 5B
chr1	38003197	38003270	66	6.28387	9.22019	6.68683	38	Intron (ENSMUST00000027252.7/226982, intron 1 of 23)	37998129	38052021	53893	1	226982	ENSMUST00000192548.5	5068	ENSMUSG00000026083	Eif5b	eukaryotic translation initiation factor 5B
chr1	38122326	38122407	27	3.96365	5.08645	2.75749	37	Intron (ENSMUST00000027251.11/56210, intron 1 of 22)	38092151	38128301	36151	2	56210	ENSMUST00000192594.5	5894	ENSMUSG00000026082	Rev1	REV1, DNA directed polymerase
chr1	38129603	38130220	268	10.8248	29.9719	26.8946	96	Promoter (<=1kb)	38052786	38129662	76877	2	56210	ENSMUST00000027251.11	0	ENSMUSG00000026082	Rev1	REV1, DNA directed polymerase
chr1	38129603	38130220	391	13.7504	42.4172	39.1338	278	Promoter (<=1kb)	38052786	38129662	76877	2	56210	ENSMUST00000027251.11	0	ENSMUSG00000026082	Rev1	REV1, DNA directed polymerase
chr1	38129603	38130220	417	14.3355	45.0227	41.7016	433	Promoter (<=1kb)	38052786	38129662	76877	2	56210	ENSMUST00000027251.11	0	ENSMUSG00000026082	Rev1	REV1, DNA directed polymerase
chr1	38185627	38185763	325	18.1472	35.6986	32.5203	67	Intron (ENSMUST00000095027.8/16764, intron 18 of 21)	38181262	38197443	16182	2	16764	ENSMUST00000136641.2	11680	ENSMUSG00000037138	Aff3	AF4/FMR2 family, member 3
chr1	38186312	38186377	15	3.14897	3.74657	1.57665	13	Intron (ENSMUST00000095027.8/16764, intron 18 of 21)	38181262	38197443	16182	2	16764	ENSMUST00000136641.2	11066	ENSMUSG00000037138	Aff3	AF4/FMR2 family, member 3
chr1	38198588	38198736	24	3.79185	4.67769	2.4087	125	Promoter (1-2kb)	38181262	38197443	16182	2	16764	ENSMUST00000136641.2	-1145	ENSMUSG00000037138	Aff3	AF4/FMR2 family, member 3
chr1	38199831	38199892	36	4.56994	6.00082	3.63318	37	Promoter (2-3kb)	38181262	38197443	16182	2	16764	ENSMUST00000136641.2	-2388	ENSMUSG00000037138	Aff3	AF4/FMR2 family, member 3
chr1	38202922	38203026	80	7.0379	10.6611	8.06752	74	Intron (ENSMUST00000095027.8/16764, intron 15 of 21)	38181262	38197443	16182	2	16764	ENSMUST00000136641.2	-5479	ENSMUSG00000037138	Aff3	AF4/FMR2 family, member 3
chr1	38244622	38244753	27	3.94505	5.03975	2.75101	24	Intron (ENSMUST00000127620.1/ENSMUST00000127620.1, intron 3 of 3)	38181262	38197443	16182	2	16764	ENSMUST00000136641.2	-47179	ENSMUSG00000037138	Aff3	AF4/FMR2 family, member 3
chr1	38248099	38248200	40	4.75638	6.44996	4.03544	44	Intron (ENSMUST00000095027.8/16764, intron 10 of 21)	38181262	38197443	16182	2	16764	ENSMUST00000136641.2	-50656	ENSMUSG00000037138	Aff3	AF4/FMR2 family, member 3
chr1	38263354	38263487	222	13.7561	25.2003	22.2155	42	Intron (ENSMUST00000095027.8/16764, intron 9 of 21)	38181262	38197443	16182	2	16764	ENSMUST00000136641.2	-65911	ENSMUSG00000037138	Aff3	AF4/FMR2 family, member 3
chr1	38268365	38268426	25	3.86693	4.8504	2.57233	24	Intron (ENSMUST00000095027.8/16764, intron 9 of 21)	38181262	38197443	16182	2	16764	ENSMUST00000136641.2	-70922	ENSMUSG00000037138	Aff3	AF4/FMR2 family, member 3
chr1	38308292	38308402	40	4.75638	6.44996	4.03544	63	Exon (ENSMUST00000129696.1/ENSMUST00000129696.1, exon 2 of 3)	38181262	38197443	16182	2	16764	ENSMUST00000136641.2	-110849	ENSMUSG00000037138	Aff3	AF4/FMR2 family, member 3
chr1	38334277	38334593	299	16.5116	33.1013	29.9673	239	Intron (ENSMUST00000095027.8/16764, intron 6 of 21)	38181262	38197443	16182	2	16764	ENSMUST00000136641.2	-136834	ENSMUSG00000037138	Aff3	AF4/FMR2 family, member 3
chr1	38374757	38374877	40	4.75638	6.44996	4.03544	59	Intron (ENSMUST00000095027.8/16764, intron 5 of 21)	38181262	38197443	16182	2	16764	ENSMUST00000136641.2	-177314	ENSMUSG00000037138	Aff3	AF4/FMR2 family, member 3
chr1	38384550	38384733	81	7.1809	10.7752	8.17834	72	Intron (ENSMUST00000095027.8/16764, intron 5 of 21)	38181262	38197443	16182	2	16764	ENSMUST00000136641.2	-187107	ENSMUSG00000037138	Aff3	AF4/FMR2 family, member 3
chr1	38390690	38390745	15	3.33974	3.74438	1.57665	40	Intron (ENSMUST00000143261.7/ENSMUST00000143261.7, intron 3 of 4)	38181262	38197443	16182	2	16764	ENSMUST00000136641.2	-193247	ENSMUSG00000037138	Aff3	AF4/FMR2 family, member 3
chr1	38391005	38391070	24	3.89021	4.68514	2.41599	29	Exon (ENSMUST00000143261.7/ENSMUST00000143261.7, exon 4 of 5)	38181262	38197443	16182	2	16764	ENSMUST00000136641.2	-193562	ENSMUSG00000037138	Aff3	AF4/FMR2 family, member 3
chr1	38393088	38393165	173	11.1403	20.2543	17.3784	45	Intron (ENSMUST00000143261.7/ENSMUST00000143261.7, intron 4 of 4)	38181262	38197443	16182	2	16764	ENSMUST00000136641.2	-195645	ENSMUSG00000037138	Aff3	AF4/FMR2 family, member 3
chr1	38393680	38393824	46	5.18193	7.04058	4.60455	53	Exon (ENSMUST00000143261.7/ENSMUST00000143261.7, exon 5 of 5)	38181262	38197443	16182	2	16764	ENSMUST00000136641.2	-196237	ENSMUSG00000037138	Aff3	AF4/FMR2 family, member 3
chr1	38395294	38395485	42	4.96247	6.68279	4.25989	91	Intron (ENSMUST00000095027.8/16764, intron 5 of 21)	38181262	38197443	16182	2	16764	ENSMUST00000136641.2	-197851	ENSMUSG00000037138	Aff3	AF4/FMR2 family, member 3
chr1	38401915	38402145	255	14.5577	28.5753	25.5233	79	Intron (ENSMUST00000095027.8/16764, intron 5 of 21)	38181262	38197443	16182	2	16764	ENSMUST00000136641.2	-204472	ENSMUSG00000037138	Aff3	AF4/FMR2 family, member 3
chr1	38401915	38402145	302	16.3774	33.3848	30.2459	155	Intron (ENSMUST00000095027.8/16764, intron 5 of 21)	38181262	38197443	16182	2	16764	ENSMUST00000136641.2	-204472	ENSMUSG00000037138	Aff3	AF4/FMR2 family, member 3
chr1	38410629	38410731	27	3.96365	5.08645	2.75749	34	Intron (ENSMUST00000095027.8/16764, intron 4 of 21)	38181262	38197443	16182	2	16764	ENSMUST00000136641.2	-213186	ENSMUSG00000037138	Aff3	AF4/FMR2 family, member 3
chr1	38418734	38418926	82	7.13457	10.9051	8.29186	131	Intron (ENSMUST00000095027.8/16764, intron 4 of 21)	38177326	38627185	449860	2	16764	ENSMUST00000095027.8	208259	ENSMUSG00000037138	Aff3	AF4/FMR2 family, member 3
chr1	38425956	38426081	89	7.4855	11.557	8.92596	50	Intron (ENSMUST00000095027.8/16764, intron 4 of 21)	38177326	38627185	449860	2	16764	ENSMUST00000095027.8	201104	ENSMUSG00000037138	Aff3	AF4/FMR2 family, member 3
chr1	38426291	38426565	89	7.4855	11.557	8.92596	106	Intron (ENSMUST00000095027.8/16764, intron 4 of 21)	38177326	38627185	449860	2	16764	ENSMUST00000095027.8	200620	ENSMUSG00000037138	Aff3	AF4/FMR2 family, member 3
chr1	38426944	38427117	64	6.23792	8.99343	6.46809	68	Intron (ENSMUST00000095027.8/16764, intron 4 of 21)	38177326	38627185	449860	2	16764	ENSMUST00000095027.8	200068	ENSMUSG00000037138	Aff3	AF4/FMR2 family, member 3
chr1	38436409	38436612	83	7.13117	10.9424	8.32835	81	Intron (ENSMUST00000095027.8/16764, intron 4 of 21)	38177326	38627185	449860	2	16764	ENSMUST00000095027.8	190573	ENSMUSG00000037138	Aff3	AF4/FMR2 family, member 3
chr1	38438591	38438657	37	4.69067	6.08874	3.71784	38	Intron (ENSMUST00000095027.8/16764, intron 4 of 21)	38177326	38627185	449860	2	16764	ENSMUST00000095027.8	188528	ENSMUSG00000037138	Aff3	AF4/FMR2 family, member 3
chr1	38439847	38439998	58	5.88297	8.38543	5.88079	51	Intron (ENSMUST00000095027.8/16764, intron 4 of 21)	38177326	38627185	449860	2	16764	ENSMUST00000095027.8	187187	ENSMUSG00000037138	Aff3	AF4/FMR2 family, member 3
chr1	38450872	38450970	40	4.75638	6.44996	4.03544	24	Intron (ENSMUST00000095027.8/16764, intron 4 of 21)	38177326	38627185	449860	2	16764	ENSMUST00000095027.8	176215	ENSMUSG00000037138	Aff3	AF4/FMR2 family, member 3
chr1	38455019	38455107	82	7.13457	10.9051	8.29186	49	Intron (ENSMUST00000095027.8/16764, intron 4 of 21)	38177326	38627185	449860	2	16764	ENSMUST00000095027.8	172078	ENSMUSG00000037138	Aff3	AF4/FMR2 family, member 3
chr1	38466340	38466412	27	3.96365	5.08645	2.75749	8	Intron (ENSMUST00000095027.8/16764, intron 4 of 21)	38177326	38627185	449860	2	16764	ENSMUST00000095027.8	160773	ENSMUSG00000037138	Aff3	AF4/FMR2 family, member 3
chr1	38496750	38496887	15	3.17092	3.80101	1.57665	54	Intron (ENSMUST00000095027.8/16764, intron 4 of 21)	38177326	38627185	449860	2	16764	ENSMUST00000095027.8	130298	ENSMUSG00000037138	Aff3	AF4/FMR2 family, member 3
chr1	38497025	38497098	40	4.75638	6.44996	4.03544	56	Intron (ENSMUST00000095027.8/16764, intron 4 of 21)	38177326	38627185	449860	2	16764	ENSMUST00000095027.8	130087	ENSMUSG00000037138	Aff3	AF4/FMR2 family, member 3
chr1	38503572	38503683	27	3.96365	5.08645	2.75749	56	Intron (ENSMUST00000095027.8/16764, intron 4 of 21)	38177326	38627185	449860	2	16764	ENSMUST00000095027.8	123502	ENSMUSG00000037138	Aff3	AF4/FMR2 family, member 3
chr1	38562347	38562564	95	7.32819	12.2434	9.59249	57	Intron (ENSMUST00000095027.8/16764, intron 1 of 21)	38177326	38627185	449860	2	16764	ENSMUST00000095027.8	64621	ENSMUSG00000037138	Aff3	AF4/FMR2 family, member 3
chr1	38565413	38565655	38	4.50943	6.18318	3.80812	83	Intron (ENSMUST00000095027.8/16764, intron 1 of 21)	38177326	38627185	449860	2	16764	ENSMUST00000095027.8	61530	ENSMUSG00000037138	Aff3	AF4/FMR2 family, member 3
chr1	38566188	38566489	181	10.3984	20.9967	18.1016	127	Intron (ENSMUST00000095027.8/16764, intron 1 of 21)	38177326	38627185	449860	2	16764	ENSMUST00000095027.8	60696	ENSMUSG00000037138	Aff3	AF4/FMR2 family, member 3
chr1	38566188	38566489	47	4.98595	7.18379	4.74252	288	Intron (ENSMUST00000095027.8/16764, intron 1 of 21)	38177326	38627185	449860	2	16764	ENSMUST00000095027.8	60696	ENSMUSG00000037138	Aff3	AF4/FMR2 family, member 3
chr1	38578544	38578702	53	5.54911	7.87973	5.3911	31	Intron (ENSMUST00000095027.8/16764, intron 1 of 21)	38177326	38627185	449860	2	16764	ENSMUST00000095027.8	48483	ENSMUSG00000037138	Aff3	AF4/FMR2 family, member 3
chr1	38584478	38584538	53	5.54911	7.87973	5.3911	25	Intron (ENSMUST00000095027.8/16764, intron 1 of 21)	38177326	38627185	449860	2	16764	ENSMUST00000095027.8	42647	ENSMUSG00000037138	Aff3	AF4/FMR2 family, member 3
chr1	38591461	38591580	27	3.96365	5.08645	2.75749	42	Intron (ENSMUST00000095027.8/16764, intron 1 of 21)	38177326	38627185	449860	2	16764	ENSMUST00000095027.8	35605	ENSMUSG00000037138	Aff3	AF4/FMR2 family, member 3
chr1	38606854	38606984	15	3.17092	3.80101	1.57665	26	Intron (ENSMUST00000095027.8/16764, intron 1 of 21)	38177326	38627185	449860	2	16764	ENSMUST00000095027.8	20201	ENSMUSG00000037138	Aff3	AF4/FMR2 family, member 3
chr1	38627050	38627189	163	9.95509	19.2203	16.3666	83	Promoter (<=1kb)	38177326	38627185	449860	2	16764	ENSMUST00000095027.8	0	ENSMUSG00000037138	Aff3	AF4/FMR2 family, member 3
chr1	38627266	38627654	60	5.68862	8.58229	6.07129	172	Promoter (<=1kb)	38177326	38627201	449876	2	16764	ENSMUST00000238906.1	-65	ENSMUSG00000037138	Aff3	AF4/FMR2 family, member 3
chr1	38627266	38627654	298	14.6956	32.9829	29.8509	243	Promoter (<=1kb)	38177326	38627201	449876	2	16764	ENSMUST00000238906.1	-65	ENSMUSG00000037138	Aff3	AF4/FMR2 family, member 3
chr1	38627740	38627830	41	4.72777	6.52471	4.10764	59	Promoter (<=1kb)	38177326	38627201	449876	2	16764	ENSMUST00000238906.1	-539	ENSMUSG00000037138	Aff3	AF4/FMR2 family, member 3
chr1	38633798	38633909	40	4.75638	6.44996	4.03544	35	Intron (ENSMUST00000039827.13/16764, intron 1 of 22)	38177326	38627201	449876	2	16764	ENSMUST00000238906.1	-6597	ENSMUSG00000037138	Aff3	AF4/FMR2 family, member 3
chr1	38639776	38639849	15	3.17092	3.80101	1.57665	27	Intron (ENSMUST00000039827.13/16764, intron 1 of 22)	38177326	38627201	449876	2	16764	ENSMUST00000238906.1	-12575	ENSMUSG00000037138	Aff3	AF4/FMR2 family, member 3
chr1	38696565	38696696	53	5.54911	7.87973	5.3911	26	Distal Intergenic	38535159	38664955	129797	2	16764	ENSMUST00000134963.1	-31610	ENSMUSG00000037138	Aff3	AF4/FMR2 family, member 3
chr1	38705959	38706067	130	9.51276	15.7761	13.0102	42	Distal Intergenic	38535159	38664955	129797	2	16764	ENSMUST00000134963.1	-41004	ENSMUSG00000037138	Aff3	AF4/FMR2 family, member 3
chr1	38757840	38758035	78	6.9452	10.4355	7.84917	46	Distal Intergenic	38794509	38821215	26707	2	381338	ENSMUST00000039612.4	63180	ENSMUSG00000048814	Lonrf2	LON peptidase N-terminal domain and ring finger 2
chr1	38764426	38764522	17	3.47681	4.02902	1.79336	49	Distal Intergenic	38794509	38821215	26707	2	381338	ENSMUST00000039612.4	56693	ENSMUSG00000048814	Lonrf2	LON peptidase N-terminal domain and ring finger 2
chr1	38767087	38767210	55	5.74472	8.00528	5.51262	69	Exon (ENSMUST00000192930.1/ENSMUST00000192930.1, exon 1 of 1)	38794509	38821215	26707	2	381338	ENSMUST00000039612.4	54005	ENSMUSG00000048814	Lonrf2	LON peptidase N-terminal domain and ring finger 2
chr1	38767971	38768099	152	10.6409	18.0969	15.2723	72	Distal Intergenic	38794509	38821215	26707	2	381338	ENSMUST00000039612.4	53116	ENSMUSG00000048814	Lonrf2	LON peptidase N-terminal domain and ring finger 2
chr1	38787578	38787715	245	14.7846	27.5825	24.5502	76	Distal Intergenic	38794509	38821215	26707	2	381338	ENSMUST00000039612.4	33500	ENSMUSG00000048814	Lonrf2	LON peptidase N-terminal domain and ring finger 2
chr1	38796083	38796226	15	3.1141	3.66236	1.50861	53	3' UTR	38794509	38821215	26707	2	381338	ENSMUST00000039612.4	24989	ENSMUSG00000048814	Lonrf2	LON peptidase N-terminal domain and ring finger 2
chr1	38799457	38799621	111	8.60187	13.814	11.1115	79	Intron (ENSMUST00000147695.8/381338, intron 11 of 11)	38794509	38821215	26707	2	381338	ENSMUST00000039612.4	21594	ENSMUSG00000048814	Lonrf2	LON peptidase N-terminal domain and ring finger 2
chr1	38825217	38825294	15	3.17092	3.80101	1.57665	4	Intron (ENSMUST00000147695.8/381338, intron 1 of 11)	38794509	38821215	26707	2	381338	ENSMUST00000039612.4	-4002	ENSMUSG00000048814	Lonrf2	LON peptidase N-terminal domain and ring finger 2
chr1	38835081	38835172	38	4.69722	6.25908	3.88025	27	Promoter (1-2kb)	38793645	38836711	43067	2	381338	ENSMUST00000147695.8	1539	ENSMUSG00000048814	Lonrf2	LON peptidase N-terminal domain and ring finger 2
chr1	38835812	38835994	38	4.69722	6.25908	3.88025	158	Promoter (<=1kb)	38793645	38836711	43067	2	381338	ENSMUST00000147695.8	717	ENSMUSG00000048814	Lonrf2	LON peptidase N-terminal domain and ring finger 2
chr1	38836103	38836281	48	5.21139	7.28868	4.84344	51	Promoter (<=1kb)	38793645	38836711	43067	2	381338	ENSMUST00000147695.8	430	ENSMUSG00000048814	Lonrf2	LON peptidase N-terminal domain and ring finger 2
chr1	38836540	38836826	206	11.9685	23.6101	20.6585	97	Promoter (<=1kb)	38793645	38836711	43067	2	381338	ENSMUST00000147695.8	0	ENSMUSG00000048814	Lonrf2	LON peptidase N-terminal domain and ring finger 2
chr1	38836540	38836826	80	6.76478	10.6254	8.03312	237	Promoter (<=1kb)	38793645	38836711	43067	2	381338	ENSMUST00000147695.8	0	ENSMUSG00000048814	Lonrf2	LON peptidase N-terminal domain and ring finger 2
chr1	38843337	38843595	207	11.361	23.7074	20.7538	76	Distal Intergenic	38793645	38836711	43067	2	381338	ENSMUST00000147695.8	-6626	ENSMUSG00000048814	Lonrf2	LON peptidase N-terminal domain and ring finger 2
chr1	38848000	38848337	156	9.50638	18.4777	15.6445	52	Distal Intergenic	38793645	38836711	43067	2	381338	ENSMUST00000147695.8	-11289	ENSMUSG00000048814	Lonrf2	LON peptidase N-terminal domain and ring finger 2
chr1	38848000	38848337	318	15.0941	34.9902	31.824	274	Distal Intergenic	38793645	38836711	43067	2	381338	ENSMUST00000147695.8	-11289	ENSMUSG00000048814	Lonrf2	LON peptidase N-terminal domain and ring finger 2
chr1	38856341	38856436	40	4.75638	6.44996	4.03544	27	Distal Intergenic	38863875	38871760	7886	2	98388	ENSMUST00000192948.5	15324	ENSMUSG00000026080	Chst10	carbohydrate sulfotransferase 10
chr1	38876821	38876947	99	7.94021	12.5949	9.92474	62	Intron (ENSMUST00000027249.11/98388, intron 3 of 6)	38863875	38871760	7886	2	98388	ENSMUST00000192948.5	-5061	ENSMUSG00000026080	Chst10	carbohydrate sulfotransferase 10
chr1	38877106	38877278	369	18.9343	40.2497	36.9989	79	Intron (ENSMUST00000027249.11/98388, intron 3 of 6)	38863875	38871760	7886	2	98388	ENSMUST00000192948.5	-5346	ENSMUSG00000026080	Chst10	carbohydrate sulfotransferase 10
chr1	38897882	38898264	220	13.1182	25.058	22.0758	85	Promoter (<=1kb)	38890632	38897986	7355	2	98388	ENSMUST00000192175.1	0	ENSMUSG00000026080	Chst10	carbohydrate sulfotransferase 10
chr1	38897882	38898264	313	16.6958	34.5103	31.3518	281	Promoter (<=1kb)	38890632	38897986	7355	2	98388	ENSMUST00000192175.1	0	ENSMUSG00000026080	Chst10	carbohydrate sulfotransferase 10
chr1	38934780	38934871	130	9.51276	15.7761	13.0102	37	Distal Intergenic	38939149	38950276	11128	1	433292	ENSMUST00000088029.7	-4278	ENSMUSG00000067604	Nms	neuromedin S
chr1	38936905	38937038	40	4.75638	6.44996	4.03544	76	Promoter (2-3kb)	38939149	38950276	11128	1	433292	ENSMUST00000088029.7	-2111	ENSMUSG00000067604	Nms	neuromedin S
chr1	38987557	38987835	1387	37.6556	143.4	138.793	96	Promoter (<=1kb)	38987841	38994917	7077	1	68833	ENSMUST00000193489.1	-6	ENSMUSG00000026078	Pdcl3	phosducin-like 3
chr1	38987939	38988026	113	7.13367	14.0077	11.3005	51	Promoter (<=1kb)	38987865	38995807	7943	1	68833	ENSMUST00000194552.1	74	ENSMUSG00000026078	Pdcl3	phosducin-like 3
chr1	39001228	39001432	218	13.4291	24.7968	21.8196	90	Distal Intergenic	38995160	38996646	1487	1	68833	ENSMUST00000193073.1	6068	ENSMUSG00000026078	Pdcl3	phosducin-like 3
chr1	39005707	39005913	115	8.71762	14.2317	11.5106	117	Distal Intergenic	38995160	38996646	1487	1	68833	ENSMUST00000193073.1	10547	ENSMUSG00000026078	Pdcl3	phosducin-like 3
chr1	39010822	39010999	239	14.4032	27.0197	23.9982	68	Distal Intergenic	38995160	38996646	1487	1	68833	ENSMUST00000193073.1	15662	ENSMUSG00000026078	Pdcl3	phosducin-like 3
chr1	39025089	39025432	46	4.93504	7.10348	4.66495	70	Distal Intergenic	38995160	38996646	1487	1	68833	ENSMUST00000193073.1	29929	ENSMUSG00000026078	Pdcl3	phosducin-like 3
chr1	39025089	39025432	415	17.9456	44.8507	41.532	244	Distal Intergenic	38995160	38996646	1487	1	68833	ENSMUST00000193073.1	29929	ENSMUSG00000026078	Pdcl3	phosducin-like 3
chr1	39025559	39025662	143	8.97281	17.103	14.3063	82	Distal Intergenic	38995160	38996646	1487	1	68833	ENSMUST00000193073.1	30399	ENSMUSG00000026078	Pdcl3	phosducin-like 3
chr1	39025799	39025926	66	5.86225	9.17235	6.64074	70	Distal Intergenic	38995160	38996646	1487	1	68833	ENSMUST00000193073.1	30639	ENSMUSG00000026078	Pdcl3	phosducin-like 3
chr1	39042330	39042397	40	4.75638	6.44996	4.03544	27	Distal Intergenic	38995160	38996646	1487	1	68833	ENSMUST00000193073.1	47170	ENSMUSG00000026078	Pdcl3	phosducin-like 3
chr1	39096064	39096288	98	7.9273	12.4888	9.82135	72	Distal Intergenic	39186896	39186992	97	2	102466631	ENSMUST00000184059.1	90704	ENSMUSG00000098833	Mir6349	microRNA 6349
chr1	39122548	39122918	53	5.52307	7.81359	5.34759	295	Distal Intergenic	39186896	39186992	97	2	102466631	ENSMUST00000184059.1	64074	ENSMUSG00000098833	Mir6349	microRNA 6349
chr1	39123595	39123733	40	4.73406	6.39355	4.00815	63	Distal Intergenic	39186896	39186992	97	2	102466631	ENSMUST00000184059.1	63259	ENSMUSG00000098833	Mir6349	microRNA 6349
chr1	39186638	39186976	146	10.3055	17.4733	14.6626	272	Promoter (<=1kb)	39186896	39186992	97	2	102466631	ENSMUST00000184059.1	16	ENSMUSG00000098833	Mir6349	microRNA 6349
chr1	39192753	39192854	46	5.08328	7.08487	4.6472	75	Promoter (<=1kb)	39193731	39287615	93885	1	18143	ENSMUST00000173050.7	-877	ENSMUSG00000026077	Npas2	neuronal PAS domain protein 2
chr1	39193983	39194129	27	4.04324	5.05626	2.75749	94	Promoter (<=1kb)	39194212	39363236	169025	1	18143	ENSMUST00000056815.8	-83	ENSMUSG00000026077	Npas2	neuronal PAS domain protein 2
chr1	39211068	39211154	113	8.72003	14.1136	11.3953	34	Intron (ENSMUST00000173050.7/18143, intron 1 of 2)	39194212	39363236	169025	1	18143	ENSMUST00000056815.8	16856	ENSMUSG00000026077	Npas2	neuronal PAS domain protein 2
chr1	39251758	39251849	44	5.13617	6.84961	4.42043	34	Intron (ENSMUST00000173050.7/18143, intron 1 of 2)	39194212	39363236	169025	1	18143	ENSMUST00000056815.8	57546	ENSMUSG00000026077	Npas2	neuronal PAS domain protein 2
chr1	39253882	39254144	285	15.9921	31.6578	28.5497	124	Intron (ENSMUST00000173050.7/18143, intron 1 of 2)	39194212	39363236	169025	1	18143	ENSMUST00000056815.8	59670	ENSMUSG00000026077	Npas2	neuronal PAS domain protein 2
chr1	39261057	39261193	53	5.54911	7.87973	5.3911	105	Intron (ENSMUST00000173050.7/18143, intron 1 of 2)	39194212	39363236	169025	1	18143	ENSMUST00000056815.8	66845	ENSMUSG00000026077	Npas2	neuronal PAS domain protein 2
chr1	39267170	39267405	146	10.3034	17.4678	14.6622	110	Intron (ENSMUST00000173050.7/18143, intron 2 of 2)	39194212	39363236	169025	1	18143	ENSMUST00000056815.8	72958	ENSMUSG00000026077	Npas2	neuronal PAS domain protein 2
chr1	39281577	39281673	34	4.49207	5.8263	3.46637	24	Intron (ENSMUST00000173050.7/18143, intron 2 of 2)	39341555	39345466	3912	1	18143	ENSMUST00000172825.1	-59882	ENSMUSG00000026077	Npas2	neuronal PAS domain protein 2
chr1	39284846	39284954	101	8.08061	12.8414	10.1647	44	Intron (ENSMUST00000173050.7/18143, intron 2 of 2)	39341555	39345466	3912	1	18143	ENSMUST00000172825.1	-56601	ENSMUSG00000026077	Npas2	neuronal PAS domain protein 2
chr1	39287871	39288079	153	10.5816	18.1805	15.3542	127	Intron (ENSMUST00000056815.8/18143, intron 3 of 20)	39341555	39345466	3912	1	18143	ENSMUST00000172825.1	-53476	ENSMUSG00000026077	Npas2	neuronal PAS domain protein 2
chr1	39288613	39288671	25	3.99817	4.84547	2.56768	51	Intron (ENSMUST00000056815.8/18143, intron 3 of 20)	39341555	39345466	3912	1	18143	ENSMUST00000172825.1	-52884	ENSMUSG00000026077	Npas2	neuronal PAS domain protein 2
chr1	39312482	39312887	96	7.38982	12.3435	9.68998	111	Intron (ENSMUST00000056815.8/18143, intron 6 of 20)	39341555	39345466	3912	1	18143	ENSMUST00000172825.1	-28668	ENSMUSG00000026077	Npas2	neuronal PAS domain protein 2
chr1	39312482	39312887	591	24.2079	62.7125	59.1563	250	Intron (ENSMUST00000056815.8/18143, intron 6 of 20)	39341555	39345466	3912	1	18143	ENSMUST00000172825.1	-28668	ENSMUSG00000026077	Npas2	neuronal PAS domain protein 2
chr1	39340795	39340988	136	9.8916	16.4509	13.6694	64	Promoter (<=1kb)	39341555	39345466	3912	1	18143	ENSMUST00000172825.1	-567	ENSMUSG00000026077	Npas2	neuronal PAS domain protein 2
chr1	39341564	39341673	80	7.09395	10.5971	8.00558	76	Promoter (<=1kb)	39341555	39345466	3912	1	18143	ENSMUST00000172825.1	9	ENSMUSG00000026077	Npas2	neuronal PAS domain protein 2
chr1	39349007	39349193	40	4.75638	6.44996	4.03544	49	Intron (ENSMUST00000056815.8/18143, intron 19 of 20)	39341555	39345466	3912	1	18143	ENSMUST00000172825.1	7452	ENSMUSG00000026077	Npas2	neuronal PAS domain protein 2
chr1	39362258	39362382	53	5.54911	7.87973	5.3911	46	3' UTR	39367842	39371911	4070	1	114641	ENSMUST00000086535.11	-5460	ENSMUSG00000073702	Rpl31	ribosomal protein L31
chr1	39367666	39367984	1733	38.3828	178.527	173.363	127	Promoter (<=1kb)	39367842	39371911	4070	1	114641	ENSMUST00000086535.11	0	ENSMUSG00000073702	Rpl31	ribosomal protein L31
chr1	39392313	39392441	170	11.4746	19.9294	17.0604	68	Promoter (<=1kb)	39391198	39392631	1434	2	54610	ENSMUST00000195854.1	190	ENSMUSG00000003134	Tbc1d8	TBC1 domain family, member 8
chr1	39417996	39418134	98	7.9273	12.4888	9.82135	29	Intron (ENSMUST00000054462.10/54610, intron 2 of 19)	39391198	39392631	1434	2	54610	ENSMUST00000195854.1	-25365	ENSMUSG00000003134	Tbc1d8	TBC1 domain family, member 8
chr1	39433996	39434145	168	11.3755	19.6971	16.8331	69	Intron (ENSMUST00000054462.10/54610, intron 1 of 19)	39391198	39392631	1434	2	54610	ENSMUST00000195854.1	-41365	ENSMUSG00000003134	Tbc1d8	TBC1 domain family, member 8
chr1	39438771	39438853	60	6.01505	8.58459	6.07311	59	Intron (ENSMUST00000054462.10/54610, intron 1 of 19)	39372296	39478661	106366	2	54610	ENSMUST00000192531.5	39808	ENSMUSG00000003134	Tbc1d8	TBC1 domain family, member 8
chr1	39446211	39446453	230	13.1099	26.0724	23.0706	153	Intron (ENSMUST00000054462.10/54610, intron 1 of 19)	39372296	39478661	106366	2	54610	ENSMUST00000192531.5	32208	ENSMUSG00000003134	Tbc1d8	TBC1 domain family, member 8
chr1	39450016	39450114	43	5.03352	6.79783	4.37065	30	Intron (ENSMUST00000054462.10/54610, intron 1 of 19)	39372296	39478661	106366	2	54610	ENSMUST00000192531.5	28547	ENSMUSG00000003134	Tbc1d8	TBC1 domain family, member 8
chr1	39450484	39450565	35	4.61372	5.96228	3.59656	62	Intron (ENSMUST00000054462.10/54610, intron 1 of 19)	39372296	39478661	106366	2	54610	ENSMUST00000192531.5	28096	ENSMUSG00000003134	Tbc1d8	TBC1 domain family, member 8
chr1	39474255	39474351	82	6.03301	10.8822	8.28216	46	Intron (ENSMUST00000054462.10/54610, intron 1 of 19)	39372296	39478661	106366	2	54610	ENSMUST00000192531.5	4310	ENSMUSG00000003134	Tbc1d8	TBC1 domain family, member 8
chr1	39478063	39478172	47	4.60882	7.14208	4.70241	55	Promoter (<=1kb)	39372296	39478661	106366	2	54610	ENSMUST00000192531.5	489	ENSMUSG00000003134	Tbc1d8	TBC1 domain family, member 8
chr1	39478432	39478542	133	7.79955	16.0807	13.308	43	Promoter (<=1kb)	39372296	39478661	106366	2	54610	ENSMUST00000192531.5	119	ENSMUSG00000003134	Tbc1d8	TBC1 domain family, member 8
chr1	39478644	39478924	404	15.5991	43.7472	40.4444	93	Promoter (<=1kb)	39372296	39478661	106366	2	54610	ENSMUST00000192531.5	0	ENSMUSG00000003134	Tbc1d8	TBC1 domain family, member 8
chr1	39478644	39478924	377	14.89	40.9898	37.7275	187	Promoter (<=1kb)	39372296	39478661	106366	2	54610	ENSMUST00000192531.5	0	ENSMUSG00000003134	Tbc1d8	TBC1 domain family, member 8
chr1	39515132	39515196	27	3.96365	5.08645	2.75749	38	Distal Intergenic	39534992	39546889	11898	1	52846	ENSMUST00000161515.7	-19796	ENSMUSG00000003135	Cnot11	CCR4-NOT transcription complex, subunit 11
chr1	39527581	39527696	214	13.4476	24.4128	21.445	57	Distal Intergenic	39534992	39546889	11898	1	52846	ENSMUST00000161515.7	-7296	ENSMUSG00000003135	Cnot11	CCR4-NOT transcription complex, subunit 11
chr1	39529661	39529724	24	3.80828	4.71478	2.44368	29	Distal Intergenic	39534992	39546889	11898	1	52846	ENSMUST00000161515.7	-5268	ENSMUSG00000003135	Cnot11	CCR4-NOT transcription complex, subunit 11
chr1	39530418	39530519	72	6.69532	9.86255	7.29408	64	Distal Intergenic	39534992	39546889	11898	1	52846	ENSMUST00000161515.7	-4473	ENSMUSG00000003135	Cnot11	CCR4-NOT transcription complex, subunit 11
chr1	39535506	39536051	691	25.5323	72.8611	69.1815	114	Promoter (<=1kb)	39535802	39546873	11072	1	52846	ENSMUST00000003219.13	0	ENSMUSG00000003135	Cnot11	CCR4-NOT transcription complex, subunit 11
chr1	39535506	39536051	54	5.26936	7.91492	5.42509	517	Promoter (<=1kb)	39535802	39546873	11072	1	52846	ENSMUST00000003219.13	0	ENSMUSG00000003135	Cnot11	CCR4-NOT transcription complex, subunit 11
chr1	39562077	39562133	15	3.17092	3.80101	1.57665	9	Intron (ENSMUST00000062525.10/67702, intron 3 of 6)	39555605	39558757	3153	2	67702	ENSMUST00000153381.1	-3320	ENSMUSG00000048234	Rnf149	ring finger protein 149
chr1	39564769	39564869	53	5.54911	7.87973	5.3911	50	Intron (ENSMUST00000062525.10/67702, intron 2 of 6)	39555605	39558757	3153	2	67702	ENSMUST00000153381.1	-6012	ENSMUSG00000048234	Rnf149	ring finger protein 149
chr1	39576924	39577000	17	3.35771	4.00936	1.77471	52	Promoter (<=1kb)	39565093	39577303	12211	2	67702	ENSMUST00000195705.1	303	ENSMUSG00000048234	Rnf149	ring finger protein 149
chr1	39577136	39577194	33	4.19714	5.6957	3.34178	28	Promoter (<=1kb)	39565093	39577303	12211	2	67702	ENSMUST00000195705.1	109	ENSMUSG00000048234	Rnf149	ring finger protein 149
chr1	39577269	39577562	311	14.3044	34.3282	31.1726	106	Promoter (<=1kb)	39565093	39577303	12211	2	67702	ENSMUST00000195705.1	0	ENSMUSG00000048234	Rnf149	ring finger protein 149
chr1	39577269	39577562	656	23.981	69.2781	65.6421	209	Promoter (<=1kb)	39565093	39577303	12211	2	67702	ENSMUST00000195705.1	0	ENSMUSG00000048234	Rnf149	ring finger protein 149
chr1	39598715	39599091	143	10.1689	17.1582	14.36	212	Distal Intergenic	39551296	39577405	26110	2	67702	ENSMUST00000062525.10	-21310	ENSMUSG00000048234	Rnf149	ring finger protein 149
chr1	39610902	39610965	27	3.96365	5.08645	2.75749	26	Distal Intergenic	39551296	39577405	26110	2	67702	ENSMUST00000062525.10	-33497	ENSMUSG00000048234	Rnf149	ring finger protein 149
chr1	39614995	39615132	15	3.17092	3.80101	1.57665	41	Distal Intergenic	39618406	39651474	33069	2	263764	ENSMUST00000053355.5	36342	ENSMUSG00000050967	Creg2	cellular repressor of E1A-stimulated genes 2
chr1	39636772	39636944	82	7.10109	10.8195	8.22119	131	Intron (ENSMUST00000053355.5/263764, intron 2 of 3)	39618406	39651474	33069	2	263764	ENSMUST00000053355.5	14530	ENSMUSG00000050967	Creg2	cellular repressor of E1A-stimulated genes 2
chr1	39640380	39640476	27	3.92742	4.99607	2.7097	25	Intron (ENSMUST00000053355.5/263764, intron 2 of 3)	39618406	39651474	33069	2	263764	ENSMUST00000053355.5	10998	ENSMUSG00000050967	Creg2	cellular repressor of E1A-stimulated genes 2
chr1	39650601	39651093	76	6.72206	10.2549	7.67467	132	Promoter (<=1kb)	39618406	39651474	33069	2	263764	ENSMUST00000053355.5	381	ENSMUSG00000050967	Creg2	cellular repressor of E1A-stimulated genes 2
chr1	39650601	39651093	179	11.2393	20.8722	17.9826	337	Promoter (<=1kb)	39618406	39651474	33069	2	263764	ENSMUST00000053355.5	381	ENSMUSG00000050967	Creg2	cellular repressor of E1A-stimulated genes 2
chr1	39650601	39651093	222	12.9251	25.2252	22.2398	399	Promoter (<=1kb)	39618406	39651474	33069	2	263764	ENSMUST00000053355.5	381	ENSMUSG00000050967	Creg2	cellular repressor of E1A-stimulated genes 2
chr1	39666969	39667212	146	10.3055	17.4733	14.6626	76	Intron (ENSMUST00000151913.2/619289, intron 14 of 14)	39618406	39651474	33069	2	263764	ENSMUST00000053355.5	-15495	ENSMUSG00000050967	Creg2	cellular repressor of E1A-stimulated genes 2
chr1	39666969	39667212	68	6.34184	9.36702	6.81345	199	Intron (ENSMUST00000151913.2/619289, intron 14 of 14)	39618406	39651474	33069	2	263764	ENSMUST00000053355.5	-15495	ENSMUSG00000050967	Creg2	cellular repressor of E1A-stimulated genes 2
chr1	39685966	39686136	423	22.0923	45.6352	42.3052	78	Intron (ENSMUST00000151913.2/619289, intron 7 of 14)	39680932	39691871	10940	2	619289	ENSMUST00000126760.1	5735	ENSMUSG00000057173	Rfx8	regulatory factor X 8
chr1	39698511	39698632	44	5.11491	6.93051	4.49838	48	Intron (ENSMUST00000151913.2/619289, intron 4 of 14)	39680932	39691871	10940	2	619289	ENSMUST00000126760.1	-6640	ENSMUSG00000057173	Rfx8	regulatory factor X 8
chr1	39701256	39701586	68	6.36474	9.40517	6.85029	49	Intron (ENSMUST00000151913.2/619289, intron 4 of 14)	39680932	39691871	10940	2	619289	ENSMUST00000126760.1	-9385	ENSMUSG00000057173	Rfx8	regulatory factor X 8
chr1	39701256	39701586	200	12.191	22.9711	20.0322	276	Intron (ENSMUST00000151913.2/619289, intron 4 of 14)	39680932	39691871	10940	2	619289	ENSMUST00000126760.1	-9385	ENSMUSG00000057173	Rfx8	regulatory factor X 8
chr1	39716449	39716662	102	8.23037	12.9332	10.2544	73	Intron (ENSMUST00000151913.2/619289, intron 2 of 14)	39665301	39720997	55697	2	619289	ENSMUST00000151913.2	4335	ENSMUSG00000057173	Rfx8	regulatory factor X 8
chr1	39720669	39720908	52	5.60726	7.7287	5.26622	132	Promoter (<=1kb)	39665301	39720997	55697	2	619289	ENSMUST00000151913.2	89	ENSMUSG00000057173	Rfx8	regulatory factor X 8
chr1	39721510	39721596	33	4.42608	5.6835	3.33007	16	Promoter (<=1kb)	39665301	39720997	55697	2	619289	ENSMUST00000151913.2	-513	ENSMUSG00000057173	Rfx8	regulatory factor X 8
chr1	39730857	39731196	182	11.8596	21.165	18.2662	74	Distal Intergenic	39665301	39720997	55697	2	619289	ENSMUST00000151913.2	-9860	ENSMUSG00000057173	Rfx8	regulatory factor X 8
chr1	39730857	39731196	138	9.88302	16.6152	13.8297	172	Distal Intergenic	39665301	39720997	55697	2	619289	ENSMUST00000151913.2	-9860	ENSMUSG00000057173	Rfx8	regulatory factor X 8
chr1	39731737	39731796	15	3.28204	3.67305	1.51879	20	Distal Intergenic	39665301	39720997	55697	2	619289	ENSMUST00000151913.2	-10740	ENSMUSG00000057173	Rfx8	regulatory factor X 8
chr1	39749756	39749892	40	4.75638	6.44996	4.03544	34	Distal Intergenic	39665301	39720997	55697	2	619289	ENSMUST00000151913.2	-28759	ENSMUSG00000057173	Rfx8	regulatory factor X 8
chr1	39754710	39754805	15	3.17092	3.80101	1.57665	59	Distal Intergenic	39665301	39720997	55697	2	619289	ENSMUST00000151913.2	-33713	ENSMUSG00000057173	Rfx8	regulatory factor X 8
chr1	39761516	39761635	125	9.3423	15.3457	12.5967	58	Distal Intergenic	39665301	39720997	55697	2	619289	ENSMUST00000151913.2	-40519	ENSMUSG00000057173	Rfx8	regulatory factor X 8
chr1	39772601	39772705	53	5.54911	7.87973	5.3911	43	Distal Intergenic	39804148	39805332	1185	2	100042065	ENSMUST00000171319.3	32627	ENSMUSG00000091937	Gm3646	predicted gene 3646
chr1	39838860	39839090	67	6.43651	9.31352	6.77697	79	Distal Intergenic	39839175	39845699	6525	2	73426	ENSMUST00000187091.6	6609	ENSMUSG00000101634	1700066B17Rik	RIKEN cDNA 1700066B17 gene
chr1	39839329	39839481	42	5.02663	6.69368	4.27005	106	Exon (ENSMUST00000187091.6/73426, exon 4 of 4)	39839175	39845699	6525	2	73426	ENSMUST00000187091.6	6218	ENSMUSG00000101634	1700066B17Rik	RIKEN cDNA 1700066B17 gene
chr1	39884871	39885028	98	7.9273	12.4888	9.82135	96	Distal Intergenic	39900913	40026310	125398	1	26921	ENSMUST00000163854.8	-15885	ENSMUSG00000026074	Map4k4	mitogen-activated protein kinase kinase kinase kinase 4
chr1	39895262	39895343	40	4.75638	6.44996	4.03544	61	Distal Intergenic	39900913	40026310	125398	1	26921	ENSMUST00000163854.8	-5570	ENSMUSG00000026074	Map4k4	mitogen-activated protein kinase kinase kinase kinase 4
chr1	39900706	39901021	153	9.33802	18.1985	15.3717	61	Promoter (<=1kb)	39900913	40026310	125398	1	26921	ENSMUST00000163854.8	0	ENSMUSG00000026074	Map4k4	mitogen-activated protein kinase kinase kinase kinase 4
chr1	39901391	39901630	54	5.28918	7.94646	5.45596	47	Promoter (<=1kb)	39901230	40024925	123696	1	26921	ENSMUST00000192509.5	161	ENSMUSG00000026074	Map4k4	mitogen-activated protein kinase kinase kinase kinase 4
chr1	39902137	39902278	53	5.23665	7.86287	5.3911	108	Promoter (<=1kb)	39901230	40024925	123696	1	26921	ENSMUST00000192509.5	907	ENSMUSG00000026074	Map4k4	mitogen-activated protein kinase kinase kinase kinase 4
chr1	39911623	39911749	224	13.7441	25.4108	22.422	83	Intron (ENSMUST00000163854.8/26921, intron 2 of 30)	39901230	40024925	123696	1	26921	ENSMUST00000192509.5	10393	ENSMUSG00000026074	Map4k4	mitogen-activated protein kinase kinase kinase kinase 4
chr1	39915715	39915821	67	6.39746	9.23397	6.7001	53	Intron (ENSMUST00000163854.8/26921, intron 2 of 30)	39901230	40024925	123696	1	26921	ENSMUST00000192509.5	14485	ENSMUSG00000026074	Map4k4	mitogen-activated protein kinase kinase kinase kinase 4
chr1	39921482	39921628	27	3.93621	5.01779	2.73044	32	Intron (ENSMUST00000163854.8/26921, intron 2 of 30)	39901230	40024925	123696	1	26921	ENSMUST00000192509.5	20252	ENSMUSG00000026074	Map4k4	mitogen-activated protein kinase kinase kinase kinase 4
chr1	39923481	39923578	15	3.1141	3.66236	1.50861	24	Intron (ENSMUST00000163854.8/26921, intron 2 of 30)	39901230	40024925	123696	1	26921	ENSMUST00000192509.5	22251	ENSMUSG00000026074	Map4k4	mitogen-activated protein kinase kinase kinase kinase 4
chr1	39932119	39932244	40	4.50392	6.42286	4.03544	15	Intron (ENSMUST00000163854.8/26921, intron 2 of 30)	39901230	40024925	123696	1	26921	ENSMUST00000192509.5	30889	ENSMUSG00000026074	Map4k4	mitogen-activated protein kinase kinase kinase kinase 4
chr1	39935738	39935816	24	3.72407	4.74817	2.47599	28	Intron (ENSMUST00000163854.8/26921, intron 2 of 30)	39964155	39983144	18990	1	26921	ENSMUST00000193514.6	-28339	ENSMUSG00000026074	Map4k4	mitogen-activated protein kinase kinase kinase kinase 4
chr1	39935990	39936052	49	4.94795	7.40265	4.95321	37	Intron (ENSMUST00000163854.8/26921, intron 2 of 30)	39964155	39983144	18990	1	26921	ENSMUST00000193514.6	-28103	ENSMUSG00000026074	Map4k4	mitogen-activated protein kinase kinase kinase kinase 4
chr1	39936562	39936798	702	25.0929	73.9126	70.2203	100	Intron (ENSMUST00000163854.8/26921, intron 2 of 30)	39964155	39983144	18990	1	26921	ENSMUST00000193514.6	-27357	ENSMUSG00000026074	Map4k4	mitogen-activated protein kinase kinase kinase kinase 4
chr1	39941920	39942202	122	8.76715	14.9942	12.2543	130	Intron (ENSMUST00000163854.8/26921, intron 2 of 30)	39964155	39983144	18990	1	26921	ENSMUST00000193514.6	-21953	ENSMUSG00000026074	Map4k4	mitogen-activated protein kinase kinase kinase kinase 4
chr1	39947734	39947998	82	6.27348	10.9055	8.2922	58	Intron (ENSMUST00000163854.8/26921, intron 2 of 30)	39964155	39983144	18990	1	26921	ENSMUST00000193514.6	-16157	ENSMUSG00000026074	Map4k4	mitogen-activated protein kinase kinase kinase kinase 4
chr1	39947734	39947998	208	10.7423	23.8111	20.8555	173	Intron (ENSMUST00000163854.8/26921, intron 2 of 30)	39964155	39983144	18990	1	26921	ENSMUST00000193514.6	-16157	ENSMUSG00000026074	Map4k4	mitogen-activated protein kinase kinase kinase kinase 4
chr1	39948112	39948256	118	7.71658	14.552	11.8232	60	Intron (ENSMUST00000163854.8/26921, intron 2 of 30)	39964155	39983144	18990	1	26921	ENSMUST00000193514.6	-15899	ENSMUSG00000026074	Map4k4	mitogen-activated protein kinase kinase kinase kinase 4
chr1	39950214	39950315	91	6.82958	11.8203	9.18178	68	Intron (ENSMUST00000163854.8/26921, intron 2 of 30)	39964155	39983144	18990	1	26921	ENSMUST00000193514.6	-13840	ENSMUSG00000026074	Map4k4	mitogen-activated protein kinase kinase kinase kinase 4
chr1	39951253	39951348	60	5.5089	8.60554	6.09349	57	Intron (ENSMUST00000163854.8/26921, intron 2 of 30)	39964155	39983144	18990	1	26921	ENSMUST00000193514.6	-12807	ENSMUSG00000026074	Map4k4	mitogen-activated protein kinase kinase kinase kinase 4
chr1	39953586	39953686	29	4.29041	5.3385	2.99934	48	Intron (ENSMUST00000163854.8/26921, intron 2 of 30)	39964155	39983144	18990	1	26921	ENSMUST00000193514.6	-10469	ENSMUSG00000026074	Map4k4	mitogen-activated protein kinase kinase kinase kinase 4
chr1	39963886	39964074	136	9.8588	16.3801	13.6001	110	Promoter (<=1kb)	39964155	39983144	18990	1	26921	ENSMUST00000193514.6	-81	ENSMUSG00000026074	Map4k4	mitogen-activated protein kinase kinase kinase kinase 4
chr1	39970139	39970311	138	9.97178	16.6152	13.8297	84	Intron (ENSMUST00000163854.8/26921, intron 3 of 30)	39964850	39976746	11897	1	26921	ENSMUST00000194163.1	5289	ENSMUSG00000026074	Map4k4	mitogen-activated protein kinase kinase kinase kinase 4
chr1	39977023	39977102	40	4.75638	6.44996	4.03544	48	Intron (ENSMUST00000163854.8/26921, intron 5 of 30)	39964850	39976746	11897	1	26921	ENSMUST00000194163.1	12173	ENSMUSG00000026074	Map4k4	mitogen-activated protein kinase kinase kinase kinase 4
chr1	39983269	39983371	53	5.52307	7.81359	5.34759	53	Exon (ENSMUST00000163854.8/26921, exon 7 of 31)	39999595	40000561	967	1	26921	ENSMUST00000195356.1	-16224	ENSMUSG00000026074	Map4k4	mitogen-activated protein kinase kinase kinase kinase 4
chr1	40001038	40001160	68	6.34184	9.36702	6.81345	90	Promoter (<=1kb)	40000677	40010657	9981	1	26921	ENSMUST00000191865.1	361	ENSMUSG00000026074	Map4k4	mitogen-activated protein kinase kinase kinase kinase 4
chr1	40025962	40026035	40	4.75638	6.44996	4.03544	40	Promoter (2-3kb)	40023210	40024425	1216	1	26921	ENSMUST00000191657.1	2752	ENSMUSG00000026074	Map4k4	mitogen-activated protein kinase kinase kinase kinase 4
chr1	40034214	40034289	15	3.17092	3.80101	1.57665	15	Distal Intergenic	40023210	40024425	1216	1	26921	ENSMUST00000191657.1	11004	ENSMUSG00000026074	Map4k4	mitogen-activated protein kinase kinase kinase kinase 4
chr1	40085805	40085979	191	12.4015	22.0367	19.12	105	Promoter (<=1kb)	40076228	40085851	9624	2	100047133	ENSMUST00000181756.2	0	ENSMUSG00000097899	Gm16894	predicted gene, 16894
chr1	40092690	40092791	40	4.75638	6.44996	4.03544	49	Intron (ENSMUST00000191671.5/16178, intron 1 of 3)	40085985	40102436	16452	1	16178	ENSMUST00000194913.1	6705	ENSMUSG00000026073	Il1r2	interleukin 1 receptor, type II
chr1	40115420	40115503	37	4.63013	6.14066	3.76709	34	Intron (ENSMUST00000027243.12/16178, intron 5 of 8)	40085985	40102436	16452	1	16178	ENSMUST00000194913.1	29435	ENSMUSG00000026073	Il1r2	interleukin 1 receptor, type II
chr1	40116548	40116685	225	13.921	25.5228	22.5318	62	Intron (ENSMUST00000027243.12/16178, intron 5 of 8)	40085985	40102436	16452	1	16178	ENSMUST00000194913.1	30563	ENSMUSG00000026073	Il1r2	interleukin 1 receptor, type II
chr1	40117646	40117752	66	6.26986	9.18529	6.65335	71	Intron (ENSMUST00000027243.12/16178, intron 5 of 8)	40085985	40102436	16452	1	16178	ENSMUST00000194913.1	31661	ENSMUSG00000026073	Il1r2	interleukin 1 receptor, type II
chr1	40154895	40155089	359	19.3884	39.1652	35.9312	85	Distal Intergenic	40085985	40102436	16452	1	16178	ENSMUST00000194913.1	68910	ENSMUSG00000026073	Il1r2	interleukin 1 receptor, type II
chr1	40235616	40235679	39	4.7129	6.3408	3.95773	53	Intron (ENSMUST00000027241.10/16177, intron 1 of 10)	40225080	40317257	92178	1	16177	ENSMUST00000027241.10	10536	ENSMUSG00000026072	Il1r1	interleukin 1 receptor, type I
chr1	40236794	40236991	113	8.6791	14.0085	11.3009	116	Intron (ENSMUST00000027241.10/16177, intron 1 of 10)	40225080	40317257	92178	1	16177	ENSMUST00000027241.10	11714	ENSMUSG00000026072	Il1r1	interleukin 1 receptor, type I
chr1	40266504	40266794	131	9.50874	15.9281	13.1587	50	Promoter (<=1kb)	40266586	40316201	49616	1	16177	ENSMUST00000114795.2	0	ENSMUSG00000026072	Il1r1	interleukin 1 receptor, type I
chr1	40266504	40266794	146	10.2164	17.5053	14.6941	179	Promoter (<=1kb)	40266586	40316201	49616	1	16177	ENSMUST00000114795.2	0	ENSMUSG00000026072	Il1r1	interleukin 1 receptor, type I
chr1	40286193	40286349	40	4.75638	6.44996	4.03544	69	Intron (ENSMUST00000027241.10/16177, intron 2 of 10)	40266657	40277178	10522	1	16177	ENSMUST00000195402.1	19536	ENSMUSG00000026072	Il1r1	interleukin 1 receptor, type I
chr1	40294069	40294124	15	3.17092	3.80101	1.57665	2	Intron (ENSMUST00000027241.10/16177, intron 4 of 10)	40266657	40277178	10522	1	16177	ENSMUST00000195402.1	27412	ENSMUSG00000026072	Il1r1	interleukin 1 receptor, type I
chr1	40376875	40376999	27	3.96365	5.08645	2.75749	79	Distal Intergenic	40325611	40329171	3561	1	107527	ENSMUST00000193388.1	51264	ENSMUSG00000070942	Il1rl2	interleukin 1 receptor-like 2
chr1	40378899	40378989	113	8.72003	14.1136	11.3953	46	Distal Intergenic	40429570	40446723	17154	1	17082	ENSMUST00000174335.7	-50581	ENSMUSG00000026069	Il1rl1	interleukin 1 receptor-like 1
chr1	40514971	40515073	82	7.13457	10.9051	8.29186	28	Promoter (<=1kb)	40515362	40551705	36344	1	16174	ENSMUST00000027237.11	-289	ENSMUSG00000026068	Il18rap	interleukin 18 receptor accessory protein
chr1	40537712	40537775	27	3.96365	5.08645	2.75749	55	Intron (ENSMUST00000027237.11/16174, intron 8 of 12)	40541692	40547903	6212	1	16174	ENSMUST00000160468.1	-3917	ENSMUSG00000026068	Il18rap	interleukin 18 receptor accessory protein
chr1	40544816	40544898	40	4.75638	6.44996	4.03544	32	Intron (ENSMUST00000027237.11/16174, intron 11 of 12)	40541692	40547903	6212	1	16174	ENSMUST00000160468.1	3124	ENSMUSG00000026068	Il18rap	interleukin 18 receptor accessory protein
chr1	40605134	40605230	113	8.72003	14.1136	11.3953	65	Intron (ENSMUST00000027233.8/110895, intron 4 of 11)	40600602	40602903	2302	1	110895	ENSMUST00000193371.1	4532	ENSMUSG00000026065	Slc9a4	solute carrier family 9 (sodium/hydrogen exchanger), member 4
chr1	40658136	40658233	15	3.17092	3.80101	1.57665	17	Distal Intergenic	40680574	40769273	88700	1	226999	ENSMUST00000027231.12	-22341	ENSMUSG00000026062	Slc9a2	solute carrier family 9 (sodium/hydrogen exchanger), member 2
chr1	40681207	40681459	48	5.31245	7.25721	4.81291	147	Promoter (<=1kb)	40681597	40727681	46085	1	226999	ENSMUST00000192345.1	-138	ENSMUSG00000026062	Slc9a2	solute carrier family 9 (sodium/hydrogen exchanger), member 2
chr1	40681562	40681706	48	5.31245	7.25721	4.81291	54	Promoter (<=1kb)	40681597	40727681	46085	1	226999	ENSMUST00000192345.1	0	ENSMUSG00000026062	Slc9a2	solute carrier family 9 (sodium/hydrogen exchanger), member 2
chr1	40768748	40768826	15	3.17092	3.80101	1.57665	4	3' UTR	40755756	40757071	1316	1	226999	ENSMUST00000192294.1	12992	ENSMUSG00000026062	Slc9a2	solute carrier family 9 (sodium/hydrogen exchanger), member 2
chr1	40789991	40790057	41	4.8633	6.52338	4.10636	32	Promoter (<=1kb)	40781230	40790657	9428	2	211798	ENSMUST00000144385.1	600	ENSMUSG00000041945	Mfsd9	major facilitator superfamily domain containing 9
chr1	40790395	40790800	51	5.41198	7.61066	5.153	161	Promoter (<=1kb)	40781230	40790657	9428	2	211798	ENSMUST00000144385.1	0	ENSMUSG00000041945	Mfsd9	major facilitator superfamily domain containing 9
chr1	40790395	40790800	578	24.8951	61.4005	57.8608	303	Promoter (<=1kb)	40781230	40790657	9428	2	211798	ENSMUST00000144385.1	0	ENSMUSG00000041945	Mfsd9	major facilitator superfamily domain containing 9
chr1	40797468	40797631	98	7.9273	12.4888	9.82135	74	Distal Intergenic	40772041	40790687	18647	2	211798	ENSMUST00000131390.7	-6781	ENSMUSG00000041945	Mfsd9	major facilitator superfamily domain containing 9
chr1	40802911	40802993	40	4.75638	6.44996	4.03544	49	Promoter (2-3kb)	40805601	40856887	51287	1	381339	ENSMUST00000114765.3	-2608	ENSMUSG00000079588	Tmem182	transmembrane protein 182
chr1	40844765	40844882	82	7.13457	10.9051	8.29186	64	Intron (ENSMUST00000114765.3/381339, intron 4 of 4)	40805601	40856887	51287	1	381339	ENSMUST00000114765.3	39164	ENSMUSG00000079588	Tmem182	transmembrane protein 182
chr1	40887764	40887820	40	4.75638	6.44996	4.03544	48	Distal Intergenic	40805601	40856887	51287	1	381339	ENSMUST00000114765.3	82163	ENSMUSG00000079588	Tmem182	transmembrane protein 182
chr1	41001699	41001806	78	6.9452	10.4355	7.84917	41	Distal Intergenic	41167587	41181252	13666	2	74897	ENSMUST00000194002.1	179446	ENSMUSG00000104072	4930448I06Rik	RIKEN cDNA 4930448I06 gene
chr1	41002150	41002338	64	6.18709	8.98333	6.45833	71	Distal Intergenic	41167587	41181252	13666	2	74897	ENSMUST00000194002.1	178914	ENSMUSG00000104072	4930448I06Rik	RIKEN cDNA 4930448I06 gene
chr1	41037038	41037296	40	4.75638	6.44996	4.03544	189	Distal Intergenic	41167587	41181252	13666	2	74897	ENSMUST00000194002.1	143956	ENSMUSG00000104072	4930448I06Rik	RIKEN cDNA 4930448I06 gene
chr1	41106000	41106139	15	3.17092	3.80101	1.57665	26	Distal Intergenic	41167587	41181252	13666	2	74897	ENSMUST00000194002.1	75113	ENSMUSG00000104072	4930448I06Rik	RIKEN cDNA 4930448I06 gene
chr1	41106444	41106592	53	5.54911	7.87973	5.3911	81	Distal Intergenic	41167587	41181252	13666	2	74897	ENSMUST00000194002.1	74660	ENSMUSG00000104072	4930448I06Rik	RIKEN cDNA 4930448I06 gene
chr1	41152684	41152790	107	8.05596	13.4345	10.7424	51	Distal Intergenic	41167587	41181252	13666	2	74897	ENSMUST00000194002.1	28462	ENSMUSG00000104072	4930448I06Rik	RIKEN cDNA 4930448I06 gene
chr1	41157033	41157277	453	18.8819	48.7522	45.3785	96	Distal Intergenic	41167587	41181252	13666	2	74897	ENSMUST00000194002.1	23975	ENSMUSG00000104072	4930448I06Rik	RIKEN cDNA 4930448I06 gene
chr1	41157770	41157926	364	16.6614	39.7311	36.4881	70	Distal Intergenic	41167587	41181252	13666	2	74897	ENSMUST00000194002.1	23326	ENSMUSG00000104072	4930448I06Rik	RIKEN cDNA 4930448I06 gene
chr1	41166485	41166751	328	17.5284	35.9989	32.8154	142	Distal Intergenic	41167587	41181252	13666	2	74897	ENSMUST00000194002.1	14501	ENSMUSG00000104072	4930448I06Rik	RIKEN cDNA 4930448I06 gene
chr1	41166903	41167033	53	5.63412	7.80617	5.34078	90	Distal Intergenic	41167587	41181252	13666	2	74897	ENSMUST00000194002.1	14219	ENSMUSG00000104072	4930448I06Rik	RIKEN cDNA 4930448I06 gene
chr1	41239458	41239607	40	4.75638	6.44996	4.03544	30	Distal Intergenic	41167587	41181252	13666	2	74897	ENSMUST00000194002.1	-58206	ENSMUSG00000104072	4930448I06Rik	RIKEN cDNA 4930448I06 gene
chr1	41264352	41264435	40	4.75638	6.44996	4.03544	47	Distal Intergenic	41167587	41181252	13666	2	74897	ENSMUST00000194002.1	-83100	ENSMUSG00000104072	4930448I06Rik	RIKEN cDNA 4930448I06 gene
chr1	41271406	41271461	15	3.17092	3.80101	1.57665	15	Distal Intergenic	41167587	41181252	13666	2	74897	ENSMUST00000194002.1	-90154	ENSMUSG00000104072	4930448I06Rik	RIKEN cDNA 4930448I06 gene
chr1	41326975	41327041	27	3.96365	5.08645	2.75749	38	Distal Intergenic	41167587	41181252	13666	2	74897	ENSMUST00000194002.1	-145723	ENSMUSG00000104072	4930448I06Rik	RIKEN cDNA 4930448I06 gene
chr1	41350531	41350626	82	7.13457	10.9051	8.29186	33	Distal Intergenic	41167587	41181252	13666	2	74897	ENSMUST00000194002.1	-169279	ENSMUSG00000104072	4930448I06Rik	RIKEN cDNA 4930448I06 gene
chr1	41390210	41390368	311	17.5205	34.3149	31.1598	72	Distal Intergenic	41167587	41181252	13666	2	74897	ENSMUST00000194002.1	-208958	ENSMUSG00000104072	4930448I06Rik	RIKEN cDNA 4930448I06 gene
chr1	41428002	41428182	180	11.928	20.9283	18.0375	112	Distal Intergenic	41167587	41181252	13666	2	74897	ENSMUST00000194002.1	-246750	ENSMUSG00000104072	4930448I06Rik	RIKEN cDNA 4930448I06 gene
chr1	41431268	41431406	57	5.86452	8.2557	5.75498	51	Distal Intergenic	41167587	41181252	13666	2	74897	ENSMUST00000194002.1	-250016	ENSMUSG00000104072	4930448I06Rik	RIKEN cDNA 4930448I06 gene
chr1	41512914	41513001	15	3.17092	3.80101	1.57665	36	Distal Intergenic	41167587	41181252	13666	2	74897	ENSMUST00000194002.1	-331662	ENSMUSG00000104072	4930448I06Rik	RIKEN cDNA 4930448I06 gene
chr1	41541249	41541325	27	3.96365	5.08645	2.75749	34	Distal Intergenic	41167587	41181252	13666	2	74897	ENSMUST00000194002.1	-359997	ENSMUSG00000104072	4930448I06Rik	RIKEN cDNA 4930448I06 gene
chr1	41578543	41578670	68	6.34184	9.36702	6.81345	80	Distal Intergenic	41167587	41181252	13666	2	74897	ENSMUST00000194002.1	-397291	ENSMUSG00000104072	4930448I06Rik	RIKEN cDNA 4930448I06 gene
chr1	41651921	41652007	27	3.96365	5.08645	2.75749	38	Distal Intergenic	41167587	41181252	13666	2	74897	ENSMUST00000194002.1	-470669	ENSMUSG00000104072	4930448I06Rik	RIKEN cDNA 4930448I06 gene
chr1	41652666	41652906	113	8.72003	14.1136	11.3953	163	Distal Intergenic	41167587	41181252	13666	2	74897	ENSMUST00000194002.1	-471414	ENSMUSG00000104072	4930448I06Rik	RIKEN cDNA 4930448I06 gene
chr1	41742001	41742106	36	4.56176	6.04558	3.67645	61	Distal Intergenic	41167587	41181252	13666	2	74897	ENSMUST00000194002.1	-560749	ENSMUSG00000104072	4930448I06Rik	RIKEN cDNA 4930448I06 gene
chr1	41742729	41743243	77	6.60826	10.3715	7.78728	93	Distal Intergenic	41167587	41181252	13666	2	74897	ENSMUST00000194002.1	-561477	ENSMUSG00000104072	4930448I06Rik	RIKEN cDNA 4930448I06 gene
chr1	41742729	41743243	46	5.08328	7.08487	4.6472	173	Distal Intergenic	41167587	41181252	13666	2	74897	ENSMUST00000194002.1	-561477	ENSMUSG00000104072	4930448I06Rik	RIKEN cDNA 4930448I06 gene
chr1	41742729	41743243	161	10.1372	19.0265	16.181	420	Distal Intergenic	41167587	41181252	13666	2	74897	ENSMUST00000194002.1	-561477	ENSMUSG00000104072	4930448I06Rik	RIKEN cDNA 4930448I06 gene
chr1	41743426	41743558	66	6.09113	9.22647	6.693	51	Distal Intergenic	41167587	41181252	13666	2	74897	ENSMUST00000194002.1	-562174	ENSMUSG00000104072	4930448I06Rik	RIKEN cDNA 4930448I06 gene
chr1	41750867	41750947	15	3.17092	3.80101	1.57665	27	Distal Intergenic	41167587	41181252	13666	2	74897	ENSMUST00000194002.1	-569615	ENSMUSG00000104072	4930448I06Rik	RIKEN cDNA 4930448I06 gene
chr1	41810441	41810571	590	26.9186	62.655	59.0995	68	Intron (ENSMUST00000186391.1/ENSMUST00000186391.1, intron 1 of 5)	41167587	41181252	13666	2	74897	ENSMUST00000194002.1	-629189	ENSMUSG00000104072	4930448I06Rik	RIKEN cDNA 4930448I06 gene
chr1	41888277	41888554	57	5.90767	8.29403	5.7924	73	Intron (ENSMUST00000186391.1/ENSMUST00000186391.1, intron 1 of 5)	41167587	41181252	13666	2	74897	ENSMUST00000194002.1	-707025	ENSMUSG00000104072	4930448I06Rik	RIKEN cDNA 4930448I06 gene
chr1	41888277	41888554	109	8.53329	13.6598	10.9616	139	Intron (ENSMUST00000186391.1/ENSMUST00000186391.1, intron 1 of 5)	41167587	41181252	13666	2	74897	ENSMUST00000194002.1	-707025	ENSMUSG00000104072	4930448I06Rik	RIKEN cDNA 4930448I06 gene
chr1	42098676	42098848	180	11.8909	20.9617	18.0671	88	Distal Intergenic	42648200	42651679	3480	2	66297	ENSMUST00000176977.7	552831	NA	Pantr1	POU domain, class 3, transcription factor 3 adjacent noncoding transcript 1
chr1	42243556	42243614	40	4.75638	6.44996	4.03544	35	Distal Intergenic	42648200	42651679	3480	2	66297	ENSMUST00000176977.7	408065	NA	Pantr1	POU domain, class 3, transcription factor 3 adjacent noncoding transcript 1
chr1	42243935	42244044	27	3.96365	5.08645	2.75749	34	Distal Intergenic	42648200	42651679	3480	2	66297	ENSMUST00000176977.7	407635	NA	Pantr1	POU domain, class 3, transcription factor 3 adjacent noncoding transcript 1
chr1	42257931	42258163	190	11.5791	21.9266	19.0121	137	Distal Intergenic	42648200	42651679	3480	2	66297	ENSMUST00000176977.7	393516	NA	Pantr1	POU domain, class 3, transcription factor 3 adjacent noncoding transcript 1
chr1	42259303	42259376	23	3.84762	4.61781	2.35216	37	Distal Intergenic	42648200	42651679	3480	2	66297	ENSMUST00000176977.7	392303	NA	Pantr1	POU domain, class 3, transcription factor 3 adjacent noncoding transcript 1
chr1	42259732	42259871	42	4.96247	6.68279	4.25989	40	Distal Intergenic	42648200	42651679	3480	2	66297	ENSMUST00000176977.7	391808	NA	Pantr1	POU domain, class 3, transcription factor 3 adjacent noncoding transcript 1
chr1	42398826	42399093	282	16.2505	31.362	28.2588	88	Distal Intergenic	42648200	42651679	3480	2	66297	ENSMUST00000176977.7	252586	NA	Pantr1	POU domain, class 3, transcription factor 3 adjacent noncoding transcript 1
chr1	42472164	42472225	15	3.17092	3.80101	1.57665	13	Distal Intergenic	42648200	42651679	3480	2	66297	ENSMUST00000176977.7	179454	NA	Pantr1	POU domain, class 3, transcription factor 3 adjacent noncoding transcript 1
chr1	42491362	42491440	34	4.56078	5.80742	3.44843	37	Distal Intergenic	42648200	42651679	3480	2	66297	ENSMUST00000176977.7	160239	NA	Pantr1	POU domain, class 3, transcription factor 3 adjacent noncoding transcript 1
chr1	42491731	42491905	122	9.12157	14.962	12.2227	52	Exon (ENSMUST00000191992.1/ENSMUST00000191992.1, exon 1 of 3)	42648200	42651679	3480	2	66297	ENSMUST00000176977.7	159774	NA	Pantr1	POU domain, class 3, transcription factor 3 adjacent noncoding transcript 1
chr1	42504603	42504771	77	6.91483	10.3632	7.77945	94	Distal Intergenic	42648200	42651679	3480	2	66297	ENSMUST00000176977.7	146908	NA	Pantr1	POU domain, class 3, transcription factor 3 adjacent noncoding transcript 1
chr1	42505305	42505482	36	4.56994	6.00082	3.63318	76	Distal Intergenic	42648200	42651679	3480	2	66297	ENSMUST00000176977.7	146197	NA	Pantr1	POU domain, class 3, transcription factor 3 adjacent noncoding transcript 1
chr1	42539066	42539147	26	4.04417	4.92955	2.64718	65	Distal Intergenic	42648200	42651679	3480	2	66297	ENSMUST00000176977.7	112532	NA	Pantr1	POU domain, class 3, transcription factor 3 adjacent noncoding transcript 1
chr1	42539756	42540099	60	6.06626	8.58785	6.07615	23	Distal Intergenic	42648200	42651679	3480	2	66297	ENSMUST00000176977.7	111580	NA	Pantr1	POU domain, class 3, transcription factor 3 adjacent noncoding transcript 1
chr1	42684470	42684558	56	5.81601	8.15316	5.6559	50	Intron (ENSMUST00000181660.7/66297, intron 1 of 3)	42648201	42693093	44893	2	66297	ENSMUST00000186656.6	8535	NA	Pantr1	POU domain, class 3, transcription factor 3 adjacent noncoding transcript 1
chr1	42686868	42686945	50	5.47623	7.47442	5.02186	30	Intron (ENSMUST00000181660.7/66297, intron 1 of 3)	42648201	42693093	44893	2	66297	ENSMUST00000186656.6	6148	NA	Pantr1	POU domain, class 3, transcription factor 3 adjacent noncoding transcript 1
chr1	42695578	42695811	309	13.7693	34.0831	30.9317	112	Promoter (<=1kb)	42695768	42703176	7409	1	18993	ENSMUST00000054883.3	0	ENSMUSG00000045515	Pou3f3	POU domain, class 3, transcription factor 3
chr1	42703918	42704018	31	4.32621	5.4753	3.13047	88	Intron (ENSMUST00000199521.4/ENSMUST00000199521.4, intron 1 of 1)	42695768	42703176	7409	1	18993	ENSMUST00000054883.3	8150	ENSMUSG00000045515	Pou3f3	POU domain, class 3, transcription factor 3
chr1	42704364	42704437	30	4.29101	5.40397	3.06203	42	Intron (ENSMUST00000199521.4/ENSMUST00000199521.4, intron 1 of 1)	42695768	42703176	7409	1	18993	ENSMUST00000054883.3	8596	ENSMUSG00000045515	Pou3f3	POU domain, class 3, transcription factor 3
chr1	42711640	42711710	27	4.13191	5.07479	2.75749	38	Promoter (1-2kb)	42707061	42713454	6394	2	66620	ENSMUST00000180589.1	1744	NA	Pantr2	POU domain, class 3, transcription factor 3 adjacent noncoding transcript 2
chr1	42713225	42713391	70	6.51488	9.65806	7.09567	47	Promoter (<=1kb)	42707061	42713454	6394	2	66620	ENSMUST00000180589.1	63	NA	Pantr2	POU domain, class 3, transcription factor 3 adjacent noncoding transcript 2
chr1	42714648	42714767	99	7.79273	12.6458	9.97409	80	Promoter (1-2kb)	42707061	42713454	6394	2	66620	ENSMUST00000180589.1	-1194	NA	Pantr2	POU domain, class 3, transcription factor 3 adjacent noncoding transcript 2
chr1	42718694	42718795	51	5.56289	7.64164	5.18235	71	Intron (ENSMUST00000199521.4/ENSMUST00000199521.4, intron 1 of 1)	42707061	42713454	6394	2	66620	ENSMUST00000180589.1	-5240	NA	Pantr2	POU domain, class 3, transcription factor 3 adjacent noncoding transcript 2
chr1	42771746	42771984	40	4.75638	6.44996	4.03544	51	Distal Intergenic	42750712	42752881	2170	1	104940697	ENSMUST00000188773.1	21034	ENSMUSG00000099784	Dalir	DNMT1 associated long intergenic non-coding RNA
chr1	42772114	42772267	15	3.17092	3.80101	1.57665	35	Distal Intergenic	42750712	42752881	2170	1	104940697	ENSMUST00000188773.1	21402	ENSMUSG00000099784	Dalir	DNMT1 associated long intergenic non-coding RNA
chr1	42775552	42775651	39	4.70239	6.31485	3.93339	30	Distal Intergenic	42750712	42752881	2170	1	104940697	ENSMUST00000188773.1	24840	ENSMUSG00000099784	Dalir	DNMT1 associated long intergenic non-coding RNA
chr1	42783357	42783560	330	17.9238	36.2282	33.041	121	Distal Intergenic	42750712	42752881	2170	1	104940697	ENSMUST00000188773.1	32645	ENSMUSG00000099784	Dalir	DNMT1 associated long intergenic non-coding RNA
chr1	42809489	42809608	40	4.75638	6.44996	4.03544	68	Distal Intergenic	42851233	42905682	54450	1	69527	ENSMUST00000057208.12	-41625	ENSMUSG00000060679	Mrps9	mitochondrial ribosomal protein S9
chr1	42813526	42813620	15	3.17092	3.80101	1.57665	3	Distal Intergenic	42851233	42905682	54450	1	69527	ENSMUST00000057208.12	-37613	ENSMUSG00000060679	Mrps9	mitochondrial ribosomal protein S9
chr1	42851047	42851352	1272	32.655	131.653	127.217	98	Promoter (<=1kb)	42851233	42905682	54450	1	69527	ENSMUST00000057208.12	0	ENSMUSG00000060679	Mrps9	mitochondrial ribosomal protein S9
chr1	42851047	42851352	1108	29.5151	115.07	110.859	173	Promoter (<=1kb)	42851233	42905682	54450	1	69527	ENSMUST00000057208.12	0	ENSMUSG00000060679	Mrps9	mitochondrial ribosomal protein S9
chr1	42851487	42851559	79	5.64175	10.575	7.98471	39	Promoter (<=1kb)	42851285	42881931	30647	1	69527	ENSMUST00000188174.6	202	ENSMUSG00000060679	Mrps9	mitochondrial ribosomal protein S9
chr1	42870406	42870591	98	7.9273	12.4888	9.82135	97	Intron (ENSMUST00000057208.12/69527, intron 2 of 10)	42862514	42899128	36615	1	69527	ENSMUST00000187414.1	7892	ENSMUSG00000060679	Mrps9	mitochondrial ribosomal protein S9
chr1	42888704	42888796	34	4.48252	5.80537	3.44676	28	Promoter (<=1kb)	42887737	42905683	17947	1	69527	ENSMUST00000201108.3	967	ENSMUSG00000060679	Mrps9	mitochondrial ribosomal protein S9
chr1	42889393	42889572	87	7.45503	11.362	8.73643	44	Promoter (1-2kb)	42887737	42905683	17947	1	69527	ENSMUST00000201108.3	1656	ENSMUSG00000060679	Mrps9	mitochondrial ribosomal protein S9
chr1	42915121	42915299	304	17.164	33.5544	30.4124	102	Distal Intergenic	42903057	42905683	2627	1	69527	ENSMUST00000202358.1	12064	ENSMUSG00000060679	Mrps9	mitochondrial ribosomal protein S9
chr1	42953008	42953465	70	6.47126	9.58425	7.02432	110	Promoter (<=1kb)	42953139	43030781	77643	1	93690	ENSMUST00000179655.1	0	ENSMUSG00000041907	Gpr45	G protein-coupled receptor 45
chr1	42953008	42953465	119	8.82445	14.7262	11.9929	184	Promoter (<=1kb)	42953139	43030781	77643	1	93690	ENSMUST00000179655.1	0	ENSMUSG00000041907	Gpr45	G protein-coupled receptor 45
chr1	42953008	42953465	217	12.9425	24.7516	21.7751	281	Promoter (<=1kb)	42953139	43030781	77643	1	93690	ENSMUST00000179655.1	0	ENSMUSG00000041907	Gpr45	G protein-coupled receptor 45
chr1	43006081	43006268	286	16.4489	31.774	28.6638	107	Intron (ENSMUST00000179766.2/93690, intron 1 of 1)	42953139	43030781	77643	1	93690	ENSMUST00000179655.1	52942	ENSMUSG00000041907	Gpr45	G protein-coupled receptor 45
chr1	43042221	43042477	53	5.54911	7.87973	5.3911	102	Distal Intergenic	43054708	43060933	6226	2	73122	ENSMUST00000188598.1	18456	ENSMUSG00000070939	Tgfbrap1	transforming growth factor, beta receptor associated protein 1
chr1	43065983	43066160	373	20.0436	40.5912	37.3352	96	Intron (ENSMUST00000095014.7/73122, intron 5 of 12)	43054708	43060933	6226	2	73122	ENSMUST00000188598.1	-5050	ENSMUSG00000070939	Tgfbrap1	transforming growth factor, beta receptor associated protein 1
chr1	43079600	43079655	15	3.17092	3.80101	1.57665	18	Intron (ENSMUST00000095014.7/73122, intron 2 of 12)	43059891	43092447	32557	2	73122	ENSMUST00000188728.1	12792	ENSMUSG00000070939	Tgfbrap1	transforming growth factor, beta receptor associated protein 1
chr1	43092318	43092820	86	6.49817	11.2766	8.65343	83	Promoter (<=1kb)	43059891	43092447	32557	2	73122	ENSMUST00000188728.1	0	ENSMUSG00000070939	Tgfbrap1	transforming growth factor, beta receptor associated protein 1
chr1	43092318	43092820	263	12.6048	29.4393	26.3716	208	Promoter (<=1kb)	43059891	43092447	32557	2	73122	ENSMUST00000188728.1	0	ENSMUSG00000070939	Tgfbrap1	transforming growth factor, beta receptor associated protein 1
chr1	43092318	43092820	175	9.76984	20.4795	17.5984	422	Promoter (<=1kb)	43059891	43092447	32557	2	73122	ENSMUST00000188728.1	0	ENSMUSG00000070939	Tgfbrap1	transforming growth factor, beta receptor associated protein 1
chr1	43092889	43092970	48	4.89626	7.32004	4.87349	52	Promoter (<=1kb)	43047220	43092729	45510	2	73122	ENSMUST00000186694.6	-160	ENSMUSG00000070939	Tgfbrap1	transforming growth factor, beta receptor associated protein 1
chr1	43098245	43099055	39	3.84167	6.34594	3.96282	36	Promoter (<=1kb)	43075616	43098364	22749	2	73122	ENSMUST00000189010.1	0	ENSMUSG00000070939	Tgfbrap1	transforming growth factor, beta receptor associated protein 1
chr1	43098245	43099055	667	18.2504	70.4399	66.7901	189	Promoter (<=1kb)	43075616	43098364	22749	2	73122	ENSMUST00000189010.1	0	ENSMUSG00000070939	Tgfbrap1	transforming growth factor, beta receptor associated protein 1
chr1	43098245	43099055	667	18.2504	70.4399	66.7901	466	Promoter (<=1kb)	43075616	43098364	22749	2	73122	ENSMUST00000189010.1	0	ENSMUSG00000070939	Tgfbrap1	transforming growth factor, beta receptor associated protein 1
chr1	43098245	43099055	121	6.4262	14.8713	12.1343	763	Promoter (<=1kb)	43075616	43098364	22749	2	73122	ENSMUST00000189010.1	0	ENSMUSG00000070939	Tgfbrap1	transforming growth factor, beta receptor associated protein 1
chr1	43110718	43110794	68	6.34184	9.36702	6.81345	33	Intron (ENSMUST00000010434.7/98404, intron 2 of 3)	43098710	43115947	17238	1	98404	ENSMUST00000010434.7	12008	ENSMUSG00000010290	AI597479	expressed sequence AI597479
chr1	43113024	43113164	27	3.96365	5.08645	2.75749	48	Intron (ENSMUST00000010434.7/98404, intron 3 of 3)	43098710	43115947	17238	1	98404	ENSMUST00000010434.7	14314	ENSMUSG00000010290	AI597479	expressed sequence AI597479
chr1	43139695	43139871	252	15.0491	28.3338	25.286	100	Intron (ENSMUST00000008280.13/14200, intron 3 of 5)	43123074	43163961	40888	2	14200	ENSMUST00000008280.13	24090	ENSMUSG00000008136	Fhl2	four and a half LIM domains 2
chr1	43143411	43143476	19	3.56135	4.19296	1.94928	30	Intron (ENSMUST00000008280.13/14200, intron 2 of 5)	43123074	43163961	40888	2	14200	ENSMUST00000008280.13	20485	ENSMUSG00000008136	Fhl2	four and a half LIM domains 2
chr1	43163758	43164212	560	22.8779	59.6102	56.0928	216	Promoter (<=1kb)	43123074	43163961	40888	2	14200	ENSMUST00000008280.13	0	ENSMUSG00000008136	Fhl2	four and a half LIM domains 2
chr1	43171948	43172121	27	3.96365	5.08645	2.75749	82	Intron (ENSMUST00000185893.1/14200, intron 1 of 5)	43123074	43163961	40888	2	14200	ENSMUST00000008280.13	-7987	ENSMUSG00000008136	Fhl2	four and a half LIM domains 2
chr1	43264517	43264694	82	7.13457	10.9051	8.29186	73	Intron (ENSMUST00000189899.1/ENSMUST00000189899.1, intron 2 of 5)	43123290	43196984	73695	2	14200	ENSMUST00000185893.1	-67533	ENSMUSG00000008136	Fhl2	four and a half LIM domains 2
chr1	43299577	43299808	180	11.8909	20.9617	18.0671	65	Intron (ENSMUST00000189899.1/ENSMUST00000189899.1, intron 2 of 5)	43123290	43196984	73695	2	14200	ENSMUST00000185893.1	-102593	ENSMUSG00000008136	Fhl2	four and a half LIM domains 2
chr1	43338140	43338304	40	4.75638	6.44996	4.03544	29	Distal Intergenic	43444579	43533632	89054	1	17974	ENSMUST00000187435.6	-106275	ENSMUSG00000066877	Nck2	non-catalytic region of tyrosine kinase adaptor protein 2
chr1	43350122	43350279	40	4.75638	6.44996	4.03544	118	Distal Intergenic	43444579	43533632	89054	1	17974	ENSMUST00000187435.6	-94300	ENSMUSG00000066877	Nck2	non-catalytic region of tyrosine kinase adaptor protein 2
chr1	43358275	43358498	1133	34.7714	117.597	113.352	93	Distal Intergenic	43444579	43533632	89054	1	17974	ENSMUST00000187435.6	-86081	ENSMUSG00000066877	Nck2	non-catalytic region of tyrosine kinase adaptor protein 2
chr1	43366453	43366752	97	7.99701	12.4296	9.77316	154	Distal Intergenic	43444579	43533632	89054	1	17974	ENSMUST00000187435.6	-77827	ENSMUSG00000066877	Nck2	non-catalytic region of tyrosine kinase adaptor protein 2
chr1	43381402	43381536	53	5.54911	7.87973	5.3911	113	Distal Intergenic	43444579	43533632	89054	1	17974	ENSMUST00000187435.6	-63043	ENSMUSG00000066877	Nck2	non-catalytic region of tyrosine kinase adaptor protein 2
chr1	43422704	43422897	68	6.34184	9.36702	6.81345	111	Distal Intergenic	43444579	43533632	89054	1	17974	ENSMUST00000187435.6	-21682	ENSMUSG00000066877	Nck2	non-catalytic region of tyrosine kinase adaptor protein 2
chr1	43428545	43428719	82	7.13457	10.9051	8.29186	72	Distal Intergenic	43444579	43533632	89054	1	17974	ENSMUST00000187435.6	-15860	ENSMUSG00000066877	Nck2	non-catalytic region of tyrosine kinase adaptor protein 2
chr1	43445426	43445486	68	5.17154	9.3776	6.82346	27	Promoter (<=1kb)	43445751	43462194	16444	1	17974	ENSMUST00000136648.7	-265	ENSMUSG00000066877	Nck2	non-catalytic region of tyrosine kinase adaptor protein 2
chr1	43445553	43445996	508	16.7025	54.26	50.812	169	Promoter (<=1kb)	43445751	43462194	16444	1	17974	ENSMUST00000136648.7	0	ENSMUSG00000066877	Nck2	non-catalytic region of tyrosine kinase adaptor protein 2
chr1	43445553	43445996	43	4.25155	6.81958	4.3916	355	Promoter (<=1kb)	43445751	43462194	16444	1	17974	ENSMUST00000136648.7	0	ENSMUSG00000066877	Nck2	non-catalytic region of tyrosine kinase adaptor protein 2
chr1	43446174	43446391	185	8.7916	21.4278	18.5238	50	Promoter (<=1kb)	43445751	43570515	124765	1	17974	ENSMUST00000086421.8	423	ENSMUSG00000066877	Nck2	non-catalytic region of tyrosine kinase adaptor protein 2
chr1	43447041	43447097	16	3.02116	3.82686	1.60137	27	Promoter (1-2kb)	43445751	43570515	124765	1	17974	ENSMUST00000086421.8	1290	ENSMUSG00000066877	Nck2	non-catalytic region of tyrosine kinase adaptor protein 2
chr1	43448031	43448229	84	5.72054	11.0909	8.47264	75	Promoter (2-3kb)	43445751	43570515	124765	1	17974	ENSMUST00000086421.8	2280	ENSMUSG00000066877	Nck2	non-catalytic region of tyrosine kinase adaptor protein 2
chr1	43456284	43456375	68	6.34184	9.36702	6.81345	32	Intron (ENSMUST00000187435.6/17974, intron 1 of 2)	43445751	43570515	124765	1	17974	ENSMUST00000086421.8	10533	ENSMUSG00000066877	Nck2	non-catalytic region of tyrosine kinase adaptor protein 2
chr1	43504329	43504599	291	16.0477	32.2596	29.14	143	Intron (ENSMUST00000187435.6/17974, intron 1 of 2)	43532405	43554062	21658	1	17974	ENSMUST00000202540.1	-27806	ENSMUSG00000066877	Nck2	non-catalytic region of tyrosine kinase adaptor protein 2
chr1	43528847	43529039	81	7.15168	10.715	8.11994	76	Intron (ENSMUST00000187435.6/17974, intron 2 of 2)	43532405	43554062	21658	1	17974	ENSMUST00000202540.1	-3366	ENSMUSG00000066877	Nck2	non-catalytic region of tyrosine kinase adaptor protein 2
chr1	43532405	43532497	122	9.22213	14.9979	12.2578	30	Promoter (<=1kb)	43532405	43554062	21658	1	17974	ENSMUST00000202540.1	0	ENSMUSG00000066877	Nck2	non-catalytic region of tyrosine kinase adaptor protein 2
chr1	43545207	43545287	18	3.49062	4.05537	1.81851	21	Intron (ENSMUST00000086421.8/17974, intron 3 of 4)	43533569	43569342	35774	1	17974	ENSMUST00000114744.2	11638	ENSMUSG00000066877	Nck2	non-catalytic region of tyrosine kinase adaptor protein 2
chr1	43545369	43545680	77	6.95362	10.3167	7.73436	40	Intron (ENSMUST00000086421.8/17974, intron 3 of 4)	43533569	43569342	35774	1	17974	ENSMUST00000114744.2	11800	ENSMUSG00000066877	Nck2	non-catalytic region of tyrosine kinase adaptor protein 2
chr1	43545369	43545680	64	6.25826	8.95649	6.43209	215	Intron (ENSMUST00000086421.8/17974, intron 3 of 4)	43533569	43569342	35774	1	17974	ENSMUST00000114744.2	11800	ENSMUSG00000066877	Nck2	non-catalytic region of tyrosine kinase adaptor protein 2
chr1	43548859	43548990	18	3.49757	4.06868	1.8312	25	Intron (ENSMUST00000086421.8/17974, intron 3 of 4)	43533569	43569342	35774	1	17974	ENSMUST00000114744.2	15290	ENSMUSG00000066877	Nck2	non-catalytic region of tyrosine kinase adaptor protein 2
chr1	43554423	43554555	108	8.47003	13.5429	10.8478	81	Exon (ENSMUST00000086421.8/17974, exon 4 of 5)	43533569	43569342	35774	1	17974	ENSMUST00000114744.2	20854	ENSMUSG00000066877	Nck2	non-catalytic region of tyrosine kinase adaptor protein 2
chr1	43555661	43555747	58	5.92981	8.33453	5.83155	44	Intron (ENSMUST00000086421.8/17974, intron 4 of 4)	43533569	43569342	35774	1	17974	ENSMUST00000114744.2	22092	ENSMUSG00000066877	Nck2	non-catalytic region of tyrosine kinase adaptor protein 2
chr1	43566911	43567307	291	16.5252	32.2504	29.131	103	Intron (ENSMUST00000086421.8/17974, intron 4 of 4)	43533569	43569342	35774	1	17974	ENSMUST00000114744.2	33342	ENSMUSG00000066877	Nck2	non-catalytic region of tyrosine kinase adaptor protein 2
chr1	43615940	43616348	114	8.27688	14.1826	11.4626	59	Distal Intergenic	43533569	43569342	35774	1	17974	ENSMUST00000114744.2	82371	ENSMUSG00000066877	Nck2	non-catalytic region of tyrosine kinase adaptor protein 2
chr1	43615940	43616348	526	22.7614	56.144	52.6711	239	Distal Intergenic	43533569	43569342	35774	1	17974	ENSMUST00000114744.2	82371	ENSMUSG00000066877	Nck2	non-catalytic region of tyrosine kinase adaptor protein 2
chr1	43633423	43633552	53	5.54911	7.87973	5.3911	43	Distal Intergenic	43730602	43742578	11977	1	78896	ENSMUST00000027217.8	-97050	ENSMUSG00000026051	Ecrg4	ECRG4 augurin precursor
chr1	43635853	43635955	146	10.3055	17.4733	14.6626	59	Distal Intergenic	43730602	43742578	11977	1	78896	ENSMUST00000027217.8	-94647	ENSMUSG00000026051	Ecrg4	ECRG4 augurin precursor
chr1	43730559	43730697	27	3.96365	5.08645	2.75749	61	Promoter (<=1kb)	43730602	43742578	11977	1	78896	ENSMUST00000027217.8	0	ENSMUSG00000026051	Ecrg4	ECRG4 augurin precursor
chr1	43738312	43738412	53	5.54911	7.87973	5.3911	27	Intron (ENSMUST00000027217.8/78896, intron 2 of 3)	43730602	43742578	11977	1	78896	ENSMUST00000027217.8	7710	ENSMUSG00000026051	Ecrg4	ECRG4 augurin precursor
chr1	43754562	43754964	467	21.9152	50.1335	46.7408	306	Intron (ENSMUST00000126008.7/67883, intron 13 of 14)	43730602	43742578	11977	1	78896	ENSMUST00000027217.8	23960	ENSMUSG00000026051	Ecrg4	ECRG4 augurin precursor
chr1	43760238	43760338	98	7.9273	12.4888	9.82135	51	Intron (ENSMUST00000126008.7/67883, intron 11 of 14)	43730602	43742578	11977	1	78896	ENSMUST00000027217.8	29636	ENSMUSG00000026051	Ecrg4	ECRG4 augurin precursor
chr1	43762649	43762810	113	8.72003	14.1136	11.3953	68	Intron (ENSMUST00000126008.7/67883, intron 10 of 14)	43730602	43742578	11977	1	78896	ENSMUST00000027217.8	32047	ENSMUSG00000026051	Ecrg4	ECRG4 augurin precursor
chr1	43827027	43827097	19	2.95294	4.24054	1.99468	60	Promoter (<=1kb)	43771730	43827016	55287	2	67883	ENSMUST00000136179.7	-11	ENSMUSG00000057363	Uxs1	UDP-glucuronate decarboxylase 1
chr1	43827294	43827365	44	3.85656	6.88854	4.45801	51	Promoter (<=1kb)	43771730	43827016	55287	2	67883	ENSMUST00000136179.7	-278	ENSMUSG00000057363	Uxs1	UDP-glucuronate decarboxylase 1
chr1	43827510	43828129	106	5.67141	13.2973	10.6087	205	Promoter (<=1kb)	43749512	43827741	78230	2	67883	ENSMUST00000076997.12	0	ENSMUSG00000057363	Uxs1	UDP-glucuronate decarboxylase 1
chr1	43827510	43828129	1006	22.4588	104.717	100.641	326	Promoter (<=1kb)	43749512	43827741	78230	2	67883	ENSMUST00000076997.12	0	ENSMUSG00000057363	Uxs1	UDP-glucuronate decarboxylase 1
chr1	43871323	43871390	53	5.54911	7.87973	5.3911	30	Distal Intergenic	43765007	43827800	62794	2	67883	ENSMUST00000139451.7	-43523	ENSMUSG00000057363	Uxs1	UDP-glucuronate decarboxylase 1
chr1	43871635	43871697	15	3.17092	3.80101	1.57665	27	Distal Intergenic	43765007	43827800	62794	2	67883	ENSMUST00000139451.7	-43835	ENSMUSG00000057363	Uxs1	UDP-glucuronate decarboxylase 1
chr1	43899094	43899242	480	23.6818	51.4383	48.0281	80	Exon (ENSMUST00000189286.1/ENSMUST00000189286.1, exon 1 of 1)	43933647	43949405	15759	1	22019	ENSMUST00000185579.6	-34405	ENSMUSG00000041763	Tpp2	tripeptidyl peptidase II
chr1	43922049	43922156	98	7.9273	12.4888	9.82135	57	Distal Intergenic	43933647	43949405	15759	1	22019	ENSMUST00000185579.6	-11491	ENSMUSG00000041763	Tpp2	tripeptidyl peptidase II
chr1	43933555	43934072	2019	32.1301	207.644	201.977	352	Promoter (<=1kb)	43933647	43949405	15759	1	22019	ENSMUST00000185579.6	0	ENSMUSG00000041763	Tpp2	tripeptidyl peptidase II
chr1	43949909	43949975	27	3.96365	5.08645	2.75749	26	Intron (ENSMUST00000087933.9/22019, intron 3 of 29)	43934045	43990584	56540	1	22019	ENSMUST00000189388.6	15864	ENSMUSG00000041763	Tpp2	tripeptidyl peptidase II
chr1	44041936	44042024	132	9.69153	15.9998	13.2287	58	Distal Intergenic	44010510	44020034	9525	2	433294	ENSMUST00000159881.1	-21902	ENSMUSG00000047343	Mettl21c	methyltransferase 21C, AARS1 lysine
chr1	44042368	44042509	46	5.19648	7.05111	4.61453	113	Distal Intergenic	44010510	44020034	9525	2	433294	ENSMUST00000159881.1	-22334	ENSMUSG00000047343	Mettl21c	methyltransferase 21C, AARS1 lysine
chr1	44042655	44042777	59	5.96402	8.47118	5.96349	85	Distal Intergenic	44010510	44020034	9525	2	433294	ENSMUST00000159881.1	-22621	ENSMUSG00000047343	Mettl21c	methyltransferase 21C, AARS1 lysine
chr1	44064775	44064869	98	7.9273	12.4888	9.82135	47	Exon (ENSMUST00000238662.1/ENSMUST00000238662.1, exon 4 of 4)	44088514	44099995	11482	2	75623	ENSMUST00000125540.1	35126	ENSMUSG00000026049	Tex30	testis expressed 30
chr1	44102038	44102163	61	4.75963	8.62784	6.11513	96	Promoter (<=1kb)	44088017	44102013	13997	2	75623	ENSMUST00000127923.7	-25	ENSMUSG00000026049	Tex30	testis expressed 30
chr1	44102276	44102665	1232	29.6305	127.583	123.202	237	Promoter (<=1kb)	44086810	44102343	15534	2	75623	ENSMUST00000128190.7	0	ENSMUSG00000026049	Tex30	testis expressed 30
chr1	44118772	44119024	1820	30.979	187.336	182.028	131	Promoter (<=1kb)	44106546	44118808	12263	2	72050	ENSMUST00000065767.8	0	ENSMUSG00000026047	Poglut2	protein O-glucosyltransferase 2
chr1	44119324	44119437	95	5.0065	12.1676	9.51906	68	Promoter (<=1kb)	44119508	44126347	6840	1	246229	ENSMUST00000186280.1	-71	ENSMUSG00000041684	Bivm	basic, immunoglobulin-like variable motif containing
chr1	44119627	44119727	58	4.0415	8.36004	5.85647	70	Promoter (<=1kb)	44119508	44126347	6840	1	246229	ENSMUST00000186280.1	119	ENSMUSG00000041684	Bivm	basic, immunoglobulin-like variable motif containing
chr1	44119851	44120080	787	17.1189	82.5611	78.7644	113	Promoter (<=1kb)	44119968	44144770	24803	1	246229	ENSMUST00000114709.2	0	ENSMUSG00000041684	Bivm	basic, immunoglobulin-like variable motif containing
chr1	44147625	44148241	857	27.0821	89.6378	85.7544	263	Promoter (<=1kb)	44147847	44181260	33414	1	22592	ENSMUST00000027214.3	0	ENSMUSG00000026048	Ercc5	excision repair cross-complementing rodent repair deficiency, complementation group 5
chr1	44147625	44148241	59	5.19383	8.41491	5.90966	548	Promoter (<=1kb)	44147847	44181260	33414	1	22592	ENSMUST00000027214.3	0	ENSMUSG00000026048	Ercc5	excision repair cross-complementing rodent repair deficiency, complementation group 5
chr1	44229188	44229280	98	7.9273	12.4888	9.82135	47	Distal Intergenic	44204070	44218961	14892	2	403183	ENSMUST00000054801.3	-10227	ENSMUSG00000046828	Mettl21e	methyltransferase like 21E
chr1	44551549	44551733	382	15.5721	41.4848	38.2154	63	Promoter (<=1kb)	44551693	44788874	237182	1	70676	ENSMUST00000160854.7	0	ENSMUSG00000056870	Gulp1	GULP, engulfment adaptor PTB domain containing 1
chr1	44551827	44552112	70	5.6971	9.58477	7.02481	68	Promoter (<=1kb)	44551727	44788495	236769	1	70676	ENSMUST00000161793.1	100	ENSMUSG00000056870	Gulp1	GULP, engulfment adaptor PTB domain containing 1
chr1	44551827	44552112	43	4.55768	6.77625	4.35003	227	Promoter (<=1kb)	44551727	44788495	236769	1	70676	ENSMUST00000161793.1	100	ENSMUSG00000056870	Gulp1	GULP, engulfment adaptor PTB domain containing 1
chr1	44552372	44552626	60	5.29441	8.58076	6.06982	51	Promoter (<=1kb)	44552597	44708632	156036	1	70676	ENSMUST00000161066.7	0	ENSMUSG00000056870	Gulp1	GULP, engulfment adaptor PTB domain containing 1
chr1	44552372	44552626	141	8.31979	16.9812	14.1873	153	Promoter (<=1kb)	44552597	44708632	156036	1	70676	ENSMUST00000161066.7	0	ENSMUSG00000056870	Gulp1	GULP, engulfment adaptor PTB domain containing 1
chr1	44584214	44584286	50	5.44035	7.4727	5.02039	36	Intron (ENSMUST00000074525.9/70676, intron 1 of 10)	44552597	44708632	156036	1	70676	ENSMUST00000161066.7	31617	ENSMUSG00000056870	Gulp1	GULP, engulfment adaptor PTB domain containing 1
chr1	44584858	44585074	520	24.1793	55.5576	52.0924	116	Intron (ENSMUST00000074525.9/70676, intron 1 of 10)	44552597	44708632	156036	1	70676	ENSMUST00000161066.7	32261	ENSMUSG00000056870	Gulp1	GULP, engulfment adaptor PTB domain containing 1
chr1	44591824	44592055	562	24.4291	59.795	56.2753	94	Intron (ENSMUST00000074525.9/70676, intron 1 of 10)	44552597	44708632	156036	1	70676	ENSMUST00000161066.7	39227	ENSMUSG00000056870	Gulp1	GULP, engulfment adaptor PTB domain containing 1
chr1	44594163	44594238	77	6.57026	10.31	7.72801	33	Intron (ENSMUST00000074525.9/70676, intron 1 of 10)	44552597	44708632	156036	1	70676	ENSMUST00000161066.7	41566	ENSMUSG00000056870	Gulp1	GULP, engulfment adaptor PTB domain containing 1
chr1	44597332	44597436	72	6.69532	9.86255	7.29408	57	Intron (ENSMUST00000074525.9/70676, intron 1 of 10)	44552597	44708632	156036	1	70676	ENSMUST00000161066.7	44735	ENSMUSG00000056870	Gulp1	GULP, engulfment adaptor PTB domain containing 1
chr1	44634206	44634283	34	4.49207	5.8263	3.46637	22	Intron (ENSMUST00000074525.9/70676, intron 1 of 10)	44689144	44796825	107682	1	70676	ENSMUST00000162600.1	-54861	ENSMUSG00000056870	Gulp1	GULP, engulfment adaptor PTB domain containing 1
chr1	44634381	44634552	116	8.9271	14.3761	11.6516	84	Intron (ENSMUST00000074525.9/70676, intron 1 of 10)	44689144	44796825	107682	1	70676	ENSMUST00000162600.1	-54592	ENSMUSG00000056870	Gulp1	GULP, engulfment adaptor PTB domain containing 1
chr1	44634776	44634842	60	5.98943	8.52739	6.01776	23	Intron (ENSMUST00000074525.9/70676, intron 1 of 10)	44689144	44796825	107682	1	70676	ENSMUST00000162600.1	-54302	ENSMUSG00000056870	Gulp1	GULP, engulfment adaptor PTB domain containing 1
chr1	44682693	44682818	82	7.13457	10.9051	8.29186	87	Intron (ENSMUST00000074525.9/70676, intron 1 of 10)	44689144	44796825	107682	1	70676	ENSMUST00000162600.1	-6326	ENSMUSG00000056870	Gulp1	GULP, engulfment adaptor PTB domain containing 1
chr1	44683861	44683966	27	3.96365	5.08645	2.75749	38	Intron (ENSMUST00000074525.9/70676, intron 1 of 10)	44689144	44796825	107682	1	70676	ENSMUST00000162600.1	-5178	ENSMUSG00000056870	Gulp1	GULP, engulfment adaptor PTB domain containing 1
chr1	44700732	44700804	27	3.96365	5.08645	2.75749	36	Intron (ENSMUST00000074525.9/70676, intron 2 of 10)	44689144	44796825	107682	1	70676	ENSMUST00000162600.1	11588	ENSMUSG00000056870	Gulp1	GULP, engulfment adaptor PTB domain containing 1
chr1	44730479	44730557	52	5.49838	7.75174	5.28805	27	Intron (ENSMUST00000074525.9/70676, intron 3 of 10)	44739676	44744949	5274	2	75066	ENSMUST00000186732.1	14392	ENSMUSG00000101701	4930521E06Rik	RIKEN cDNA 4930521E06 gene
chr1	44733616	44733782	138	9.9881	16.6841	13.8972	77	Intron (ENSMUST00000074525.9/70676, intron 3 of 10)	44739676	44744949	5274	2	75066	ENSMUST00000186732.1	11167	ENSMUSG00000101701	4930521E06Rik	RIKEN cDNA 4930521E06 gene
chr1	45288092	45288185	40	4.75638	6.44996	4.03544	62	Distal Intergenic	45311538	45325018	13481	1	12825	ENSMUST00000129611.1	-23353	ENSMUSG00000026043	Col3a1	collagen, type III, alpha 1
chr1	45314124	45314203	113	8.72003	14.1136	11.3953	47	Promoter (2-3kb)	45311647	45317003	5357	1	12825	ENSMUST00000189818.1	2477	ENSMUSG00000026043	Col3a1	collagen, type III, alpha 1
chr1	45432023	45432156	40	4.75638	6.44996	4.03544	52	Intron (ENSMUST00000086430.4/12832, intron 6 of 53)	45417474	45422411	4938	2	12832	ENSMUST00000131535.1	-9612	ENSMUSG00000026042	Col5a2	collagen, type V, alpha 2
chr1	45503087	45503211	53	5.54911	7.87973	5.3911	71	Promoter (<=1kb)	45374321	45503282	128962	2	12832	ENSMUST00000086430.4	71	ENSMUSG00000026042	Col5a2	collagen, type V, alpha 2
chr1	45628009	45628066	27	3.96365	5.08645	2.75749	42	Distal Intergenic	45414199	45503282	89084	2	12832	ENSMUST00000134681.7	-124727	ENSMUSG00000026042	Col5a2	collagen, type V, alpha 2
chr1	45734087	45734242	87	6.77283	11.3427	8.7178	58	Distal Intergenic	45795166	45823619	28454	1	73674	ENSMUST00000027139.14	-60924	ENSMUSG00000025995	Wdr75	WD repeat domain 75
chr1	45734374	45734434	27	3.92749	5.06146	2.75749	47	Distal Intergenic	45795166	45823619	28454	1	73674	ENSMUST00000027139.14	-60732	ENSMUSG00000025995	Wdr75	WD repeat domain 75
chr1	45735274	45735531	83	6.51347	10.9219	8.30838	161	Distal Intergenic	45795166	45823619	28454	1	73674	ENSMUST00000027139.14	-59635	ENSMUSG00000025995	Wdr75	WD repeat domain 75
chr1	45738971	45739168	73	6.13226	9.9438	7.3732	159	Distal Intergenic	45795166	45823619	28454	1	73674	ENSMUST00000027139.14	-55998	ENSMUSG00000025995	Wdr75	WD repeat domain 75
chr1	45766310	45766384	82	7.13457	10.9051	8.29186	47	Distal Intergenic	45795166	45823619	28454	1	73674	ENSMUST00000027139.14	-28782	ENSMUSG00000025995	Wdr75	WD repeat domain 75
chr1	45795056	45795185	202	9.76889	23.2415	20.2974	82	Promoter (<=1kb)	45795166	45823619	28454	1	73674	ENSMUST00000027139.14	0	ENSMUSG00000025995	Wdr75	WD repeat domain 75
chr1	45795342	45795606	1283	34.3596	132.825	128.371	138	Promoter (<=1kb)	45795449	45823604	28156	1	73674	ENSMUST00000154436.7	0	ENSMUSG00000025995	Wdr75	WD repeat domain 75
chr1	45795721	45795786	59	5.05288	8.50254	5.99391	31	Promoter (<=1kb)	45795507	45803929	8423	1	73674	ENSMUST00000147308.1	214	ENSMUSG00000025995	Wdr75	WD repeat domain 75
chr1	45796258	45796356	28	3.70544	5.14376	2.81251	14	Promoter (<=1kb)	45795507	45803929	8423	1	73674	ENSMUST00000147308.1	751	ENSMUSG00000025995	Wdr75	WD repeat domain 75
chr1	45816990	45817103	82	7.13457	10.9051	8.29186	42	Promoter (2-3kb)	45814678	45823619	8942	1	73674	ENSMUST00000135662.7	2312	ENSMUSG00000025995	Wdr75	WD repeat domain 75
chr1	45822146	45822307	114	8.85216	14.2112	11.4906	51	Promoter (<=1kb)	45822265	45823513	1249	1	73674	ENSMUST00000186308.1	0	ENSMUSG00000025995	Wdr75	WD repeat domain 75
chr1	45825294	45825418	245	14.7846	27.5825	24.5502	41	Promoter (2-3kb)	45822558	45823616	1059	1	73674	ENSMUST00000186651.1	2736	ENSMUSG00000025995	Wdr75	WD repeat domain 75
chr1	45905174	45905347	457	23.0381	49.1363	45.7572	63	Distal Intergenic	45918928	45923309	4382	2	53945	ENSMUST00000188252.6	17962	ENSMUSG00000025993	Slc40a1	solute carrier family 40 (iron-regulated transporter), member 1
chr1	45915455	45915522	15	3.17092	3.80101	1.57665	27	Exon (ENSMUST00000191247.6/53945, exon 5 of 5)	45918928	45923309	4382	2	53945	ENSMUST00000188252.6	7787	ENSMUSG00000025993	Slc40a1	solute carrier family 40 (iron-regulated transporter), member 1
chr1	45925518	45925751	984	33.8474	102.538	98.4912	117	Promoter (<=1kb)	45908068	45925582	17515	2	53945	ENSMUST00000027137.10	0	ENSMUSG00000025993	Slc40a1	solute carrier family 40 (iron-regulated transporter), member 1
chr1	46018545	46018643	40	4.75638	6.44996	4.03544	47	Distal Intergenic	46020415	46030437	10023	2	212225	ENSMUST00000167676.1	11794	ENSMUSG00000121768	Stk-ps2	serine/threonine kinase 2
chr1	46022412	46022555	98	7.9273	12.4888	9.82135	93	Intron (ENSMUST00000051224.7/212225, intron 4 of 4)	46020415	46030437	10023	2	212225	ENSMUST00000167676.1	7882	ENSMUSG00000121768	Stk-ps2	serine/threonine kinase 2
chr1	46066532	46066615	29	4.16294	5.24265	2.90735	26	Promoter (<=1kb)	46066738	46373546	306809	1	227058	ENSMUST00000238593.1	-123	ENSMUSG00000041144	Dnah7b	dynein, axonemal, heavy chain 7B
chr1	46066785	46066949	234	13.0092	26.4604	23.4493	57	Promoter (<=1kb)	46066853	46373546	306694	1	227058	ENSMUST00000238212.1	0	ENSMUSG00000041144	Dnah7b	dynein, axonemal, heavy chain 7B
chr1	46067050	46067270	262	14.0085	29.3088	26.2436	52	Promoter (<=1kb)	46066853	46373546	306694	1	227058	ENSMUST00000238212.1	197	ENSMUSG00000041144	Dnah7b	dynein, axonemal, heavy chain 7B
chr1	46076067	46076172	987	40.9587	102.85	98.7993	61	Intron (ENSMUST00000238593.1/227058, intron 2 of 65)	46066853	46373546	306694	1	227058	ENSMUST00000238212.1	9214	ENSMUSG00000041144	Dnah7b	dynein, axonemal, heavy chain 7B
chr1	46088819	46088977	40	4.75638	6.44996	4.03544	14	Intron (ENSMUST00000238593.1/227058, intron 6 of 65)	46066853	46373546	306694	1	227058	ENSMUST00000238212.1	21966	ENSMUSG00000041144	Dnah7b	dynein, axonemal, heavy chain 7B
chr1	46089282	46089380	53	5.54911	7.87973	5.3911	41	Intron (ENSMUST00000238593.1/227058, intron 6 of 65)	46066853	46373546	306694	1	227058	ENSMUST00000238212.1	22429	ENSMUSG00000041144	Dnah7b	dynein, axonemal, heavy chain 7B
chr1	46166757	46166851	82	7.13457	10.9051	8.29186	43	Intron (ENSMUST00000238593.1/227058, intron 20 of 65)	46144697	46178717	34021	1	227058	ENSMUST00000190792.1	22060	ENSMUSG00000041144	Dnah7b	dynein, axonemal, heavy chain 7B
chr1	46180883	46181021	98	7.9273	12.4888	9.82135	62	Intron (ENSMUST00000238593.1/227058, intron 22 of 65)	46144697	46178717	34021	1	227058	ENSMUST00000190792.1	36186	ENSMUSG00000041144	Dnah7b	dynein, axonemal, heavy chain 7B
chr1	46189819	46189948	53	5.54911	7.87973	5.3911	78	Intron (ENSMUST00000238593.1/227058, intron 25 of 65)	46144697	46178717	34021	1	227058	ENSMUST00000190792.1	45122	ENSMUSG00000041144	Dnah7b	dynein, axonemal, heavy chain 7B
chr1	46417124	46417193	27	3.96365	5.08645	2.75749	47	Distal Intergenic	46425592	46807476	381885	1	100101919	ENSMUST00000189749.6	-8399	ENSMUSG00000101337	Dnah7c	dynein, axonemal, heavy chain 7C
chr1	46422019	46422079	34	4.47302	5.78461	3.42653	27	Distal Intergenic	46425592	46807476	381885	1	100101919	ENSMUST00000189749.6	-3513	ENSMUSG00000101337	Dnah7c	dynein, axonemal, heavy chain 7C
chr1	46425384	46425537	169	11.4248	19.8121	16.9457	61	Promoter (<=1kb)	46425592	46807476	381885	1	100101919	ENSMUST00000189749.6	-55	ENSMUSG00000101337	Dnah7c	dynein, axonemal, heavy chain 7C
chr1	46425757	46425854	48	5.30859	7.30034	4.85452	67	Promoter (<=1kb)	46425592	46807476	381885	1	100101919	ENSMUST00000189749.6	165	ENSMUSG00000101337	Dnah7c	dynein, axonemal, heavy chain 7C
chr1	46830026	46830464	377	18.2323	40.9794	37.7172	190	Intron (ENSMUST00000027131.5/227059, intron 3 of 9)	46817602	46835899	18298	2	227059	ENSMUST00000141226.2	5435	ENSMUSG00000025986	Slc39a10	solute carrier family 39 (zinc transporter), member 10
chr1	46844432	46844517	82	7.13457	10.9051	8.29186	47	Intron (ENSMUST00000027131.5/227059, intron 1 of 9)	46817602	46835899	18298	2	227059	ENSMUST00000141226.2	-8533	ENSMUSG00000025986	Slc39a10	solute carrier family 39 (zinc transporter), member 10
chr1	46849895	46849983	46	3.82196	7.07635	4.63896	50	Exon (ENSMUST00000189404.1/ENSMUST00000189404.1, exon 1 of 1)	46807544	46854046	46503	2	227059	ENSMUST00000027131.5	4063	ENSMUSG00000025986	Slc39a10	solute carrier family 39 (zinc transporter), member 10
chr1	46852757	46852921	68	4.50247	9.37791	6.82377	59	Promoter (1-2kb)	46807544	46854046	46503	2	227059	ENSMUST00000027131.5	1125	ENSMUSG00000025986	Slc39a10	solute carrier family 39 (zinc transporter), member 10
chr1	46853263	46853352	34	3.43884	5.80174	3.44322	47	Promoter (<=1kb)	46807544	46854046	46503	2	227059	ENSMUST00000027131.5	694	ENSMUSG00000025986	Slc39a10	solute carrier family 39 (zinc transporter), member 10
chr1	46853427	46854034	427	12.2509	46.0967	42.7599	248	Promoter (<=1kb)	46807544	46854046	46503	2	227059	ENSMUST00000027131.5	12	ENSMUSG00000025986	Slc39a10	solute carrier family 39 (zinc transporter), member 10
chr1	46853427	46854034	638	15.9046	67.4505	63.8369	419	Promoter (<=1kb)	46807544	46854046	46503	2	227059	ENSMUST00000027131.5	12	ENSMUSG00000025986	Slc39a10	solute carrier family 39 (zinc transporter), member 10
chr1	46970547	46970724	40	4.75638	6.44996	4.03544	37	Distal Intergenic	46835640	46892852	57213	2	227059	ENSMUST00000186852.1	-77695	ENSMUSG00000025986	Slc39a10	solute carrier family 39 (zinc transporter), member 10
chr1	47049680	47049739	27	3.96365	5.08645	2.75749	39	Distal Intergenic	46835640	46892852	57213	2	227059	ENSMUST00000186852.1	-156828	ENSMUSG00000025986	Slc39a10	solute carrier family 39 (zinc transporter), member 10
chr1	47103580	47103783	40	4.75638	6.44996	4.03544	31	Distal Intergenic	46835640	46892852	57213	2	227059	ENSMUST00000186852.1	-210728	ENSMUSG00000025986	Slc39a10	solute carrier family 39 (zinc transporter), member 10
chr1	47163856	47164248	233	12.632	26.4084	23.3984	132	Intron (ENSMUST00000190006.1/ENSMUST00000190006.1, intron 1 of 2)	46835640	46892852	57213	2	227059	ENSMUST00000186852.1	-271004	ENSMUSG00000025986	Slc39a10	solute carrier family 39 (zinc transporter), member 10
chr1	47163856	47164248	409	18.4621	44.2315	40.9216	248	Intron (ENSMUST00000190006.1/ENSMUST00000190006.1, intron 1 of 2)	46835640	46892852	57213	2	227059	ENSMUST00000186852.1	-271004	ENSMUSG00000025986	Slc39a10	solute carrier family 39 (zinc transporter), member 10
chr1	47164638	47164784	52	5.3443	7.75041	5.28739	66	Intron (ENSMUST00000190006.1/ENSMUST00000190006.1, intron 1 of 2)	46835640	46892852	57213	2	227059	ENSMUST00000186852.1	-271786	ENSMUSG00000025986	Slc39a10	solute carrier family 39 (zinc transporter), member 10
chr1	47277880	47278005	155	10.4927	18.3326	15.5028	56	Distal Intergenic	47467021	47467125	105	2	102466969	ENSMUST00000183639.1	189120	ENSMUSG00000098876	Mir6350	microRNA 6350
chr1	47278485	47278578	75	6.78942	10.1299	7.55351	39	Distal Intergenic	47467021	47467125	105	2	102466969	ENSMUST00000183639.1	188547	ENSMUSG00000098876	Mir6350	microRNA 6350
chr1	47278749	47278929	213	12.9616	24.3226	21.3567	99	Distal Intergenic	47467021	47467125	105	2	102466969	ENSMUST00000183639.1	188196	ENSMUSG00000098876	Mir6350	microRNA 6350
chr1	47507928	47508045	15	3.17092	3.80101	1.57665	86	Distal Intergenic	47467021	47467125	105	2	102466969	ENSMUST00000183639.1	-40803	ENSMUSG00000098876	Mir6350	microRNA 6350
chr1	47545770	47545921	40	4.75638	6.44996	4.03544	21	Distal Intergenic	47467021	47467125	105	2	102466969	ENSMUST00000183639.1	-78645	ENSMUSG00000098876	Mir6350	microRNA 6350
chr1	47546066	47546155	53	5.54911	7.87973	5.3911	53	Distal Intergenic	47467021	47467125	105	2	102466969	ENSMUST00000183639.1	-78941	ENSMUSG00000098876	Mir6350	microRNA 6350
chr1	47617966	47618088	40	4.75638	6.44996	4.03544	86	Distal Intergenic	47467021	47467125	105	2	102466969	ENSMUST00000183639.1	-150841	ENSMUSG00000098876	Mir6350	microRNA 6350
chr1	48090575	48090656	24	3.90201	4.67341	2.40518	21	Distal Intergenic	47467021	47467125	105	2	102466969	ENSMUST00000183639.1	-623450	ENSMUSG00000098876	Mir6350	microRNA 6350
chr1	48092369	48092424	24	3.90924	4.68618	2.41673	25	Distal Intergenic	47467021	47467125	105	2	102466969	ENSMUST00000183639.1	-625244	ENSMUSG00000098876	Mir6350	microRNA 6350
chr1	48093467	48093624	81	7.1142	10.7073	8.11267	40	Distal Intergenic	47467021	47467125	105	2	102466969	ENSMUST00000183639.1	-626342	ENSMUSG00000098876	Mir6350	microRNA 6350
chr1	49075737	49075804	27	3.96365	5.08645	2.75749	32	Distal Intergenic	49244616	49338246	93631	1	442837	ENSMUST00000056879.8	-168812	ENSMUSG00000051616	C230029F24Rik	RIKEN cDNA C230029F24 gene
chr1	50629667	50629832	68	6.34184	9.36702	6.81345	38	Distal Intergenic	50909962	50979920	69959	1	56363	ENSMUST00000114565.7	-280130	ENSMUSG00000026109	Tmeff2	transmembrane protein with EGF-like and two follistatin-like domains 2
chr1	50652371	50652560	68	6.34184	9.36702	6.81345	72	Distal Intergenic	50909962	50979920	69959	1	56363	ENSMUST00000114565.7	-257402	ENSMUSG00000026109	Tmeff2	transmembrane protein with EGF-like and two follistatin-like domains 2
chr1	50745199	50745353	198	12.6837	22.7489	19.8144	44	Distal Intergenic	50909962	50979920	69959	1	56363	ENSMUST00000114565.7	-164609	ENSMUSG00000026109	Tmeff2	transmembrane protein with EGF-like and two follistatin-like domains 2
chr1	50770187	50770607	181	10.7182	20.998	18.1027	89	Distal Intergenic	50909962	50979920	69959	1	56363	ENSMUST00000114565.7	-139355	ENSMUSG00000026109	Tmeff2	transmembrane protein with EGF-like and two follistatin-like domains 2
chr1	50770187	50770607	394	18.0261	42.7603	39.4717	228	Distal Intergenic	50909962	50979920	69959	1	56363	ENSMUST00000114565.7	-139355	ENSMUSG00000026109	Tmeff2	transmembrane protein with EGF-like and two follistatin-like domains 2
chr1	50770187	50770607	504	21.4365	53.8923	50.4491	290	Distal Intergenic	50909962	50979920	69959	1	56363	ENSMUST00000114565.7	-139355	ENSMUSG00000026109	Tmeff2	transmembrane protein with EGF-like and two follistatin-like domains 2
chr1	50897777	50898035	535	23.3103	57.0803	53.5952	111	Distal Intergenic	50909962	50979920	69959	1	56363	ENSMUST00000114565.7	-11927	ENSMUSG00000026109	Tmeff2	transmembrane protein with EGF-like and two follistatin-like domains 2
chr1	50898125	50898241	30	4.23823	5.36074	3.02094	55	Distal Intergenic	50909962	50979920	69959	1	56363	ENSMUST00000114565.7	-11721	ENSMUSG00000026109	Tmeff2	transmembrane protein with EGF-like and two follistatin-like domains 2
chr1	50926871	50926969	70	4.93443	9.61334	7.0526	50	Promoter (<=1kb)	50927519	51187270	259752	1	56363	ENSMUST00000081851.3	-550	ENSMUSG00000026109	Tmeff2	transmembrane protein with EGF-like and two follistatin-like domains 2
chr1	50927115	50927606	122	6.49267	15.0054	12.2651	33	Promoter (<=1kb)	50927519	51187270	259752	1	56363	ENSMUST00000081851.3	0	ENSMUSG00000026109	Tmeff2	transmembrane protein with EGF-like and two follistatin-like domains 2
chr1	50927115	50927606	990	24.1885	103.058	99.0049	326	Promoter (<=1kb)	50927519	51187270	259752	1	56363	ENSMUST00000081851.3	0	ENSMUSG00000026109	Tmeff2	transmembrane protein with EGF-like and two follistatin-like domains 2
chr1	50935263	50935408	27	3.96365	5.08645	2.75749	68	Intron (ENSMUST00000114565.7/56363, intron 7 of 9)	50927519	51187270	259752	1	56363	ENSMUST00000081851.3	7744	ENSMUSG00000026109	Tmeff2	transmembrane protein with EGF-like and two follistatin-like domains 2
chr1	50962426	50962533	68	6.34184	9.36702	6.81345	41	Intron (ENSMUST00000114565.7/56363, intron 9 of 9)	50927519	51187270	259752	1	56363	ENSMUST00000081851.3	34907	ENSMUSG00000026109	Tmeff2	transmembrane protein with EGF-like and two follistatin-like domains 2
chr1	50981572	50981757	40	4.75638	6.44996	4.03544	26	Intron (ENSMUST00000081851.3/56363, intron 4 of 9)	50927519	51187270	259752	1	56363	ENSMUST00000081851.3	54053	ENSMUSG00000026109	Tmeff2	transmembrane protein with EGF-like and two follistatin-like domains 2
chr1	51040322	51040510	53	5.54911	7.87973	5.3911	110	Intron (ENSMUST00000081851.3/56363, intron 4 of 9)	50927519	51187270	259752	1	56363	ENSMUST00000081851.3	112803	ENSMUSG00000026109	Tmeff2	transmembrane protein with EGF-like and two follistatin-like domains 2
chr1	51043928	51044051	98	7.9273	12.4888	9.82135	89	Intron (ENSMUST00000081851.3/56363, intron 4 of 9)	50927519	51187270	259752	1	56363	ENSMUST00000081851.3	116409	ENSMUSG00000026109	Tmeff2	transmembrane protein with EGF-like and two follistatin-like domains 2
chr1	51236761	51236863	27	3.96365	5.08645	2.75749	32	Intron (ENSMUST00000189867.1/442821, intron 4 of 4)	51289126	51302960	13835	1	20324	ENSMUST00000051572.7	-52263	ENSMUSG00000045954	Cavin2	caveolae associated 2
chr1	51267202	51267347	27	3.96365	5.08645	2.75749	87	Intron (ENSMUST00000189867.1/442821, intron 2 of 4)	51289126	51302960	13835	1	20324	ENSMUST00000051572.7	-21779	ENSMUSG00000045954	Cavin2	caveolae associated 2
chr1	51267590	51267671	27	3.96365	5.08645	2.75749	55	Intron (ENSMUST00000189867.1/442821, intron 2 of 4)	51289126	51302960	13835	1	20324	ENSMUST00000051572.7	-21455	ENSMUSG00000045954	Cavin2	caveolae associated 2
chr1	51288804	51288896	22	3.71962	4.51905	2.25872	37	Promoter (<=1kb)	51289126	51302960	13835	1	20324	ENSMUST00000051572.7	-230	ENSMUSG00000045954	Cavin2	caveolae associated 2
chr1	51289904	51290096	59	5.96402	8.47118	5.96349	88	Promoter (<=1kb)	51289126	51302960	13835	1	20324	ENSMUST00000051572.7	778	ENSMUSG00000045954	Cavin2	caveolae associated 2
chr1	51290739	51290797	33	4.45412	5.74365	3.38744	25	Promoter (1-2kb)	51289126	51302960	13835	1	20324	ENSMUST00000051572.7	1613	ENSMUSG00000045954	Cavin2	caveolae associated 2
chr1	51334028	51334205	389	20.2987	42.2436	38.9628	119	Promoter (<=1kb)	51218386	51333779	115394	2	442821	ENSMUST00000189867.1	-249	ENSMUSG00000101799	9330175M20Rik	RIKEN cDNA 9330175M20 gene
chr1	51384160	51384266	40	4.75638	6.44996	4.03544	27	Distal Intergenic	51218386	51333779	115394	2	442821	ENSMUST00000189867.1	-50381	ENSMUSG00000101799	9330175M20Rik	RIKEN cDNA 9330175M20 gene
chr1	51466545	51466673	27	3.96365	5.08645	2.75749	21	3' UTR	51471339	51473396	2058	2	109019	ENSMUST00000185961.1	6723	ENSMUSG00000026107	Nabp1	nucleic acid binding protein 1
chr1	51478241	51478669	2439	38.2771	250.406	243.954	303	Promoter (<=1kb)	51465862	51478399	12538	2	109019	ENSMUST00000189542.6	0	ENSMUSG00000026107	Nabp1	nucleic acid binding protein 1
chr1	51509216	51509316	27	3.96365	5.08645	2.75749	55	Exon (ENSMUST00000190169.1/100045066, exon 2 of 2)	51507086	51512329	5244	2	100045066	ENSMUST00000190169.1	3013	ENSMUSG00000099413	Gm17767	predicted gene, 17767
chr1	51580153	51580374	360	19.2418	39.2461	36.0108	83	Intron (ENSMUST00000189410.1/100045066, intron 3 of 3)	51509505	51596718	87214	2	100045066	ENSMUST00000189410.1	16344	ENSMUSG00000099413	Gm17767	predicted gene, 17767
chr1	51590777	51590867	53	5.5107	7.7825	5.31778	58	Intron (ENSMUST00000189410.1/100045066, intron 1 of 3)	51509505	51596718	87214	2	100045066	ENSMUST00000189410.1	5851	ENSMUSG00000099413	Gm17767	predicted gene, 17767
chr1	51591963	51592141	129	9.46811	15.6613	12.9043	59	Intron (ENSMUST00000189410.1/100045066, intron 1 of 3)	51509505	51596718	87214	2	100045066	ENSMUST00000189410.1	4577	ENSMUSG00000099413	Gm17767	predicted gene, 17767
chr1	51597102	51597241	344	18.8242	37.6549	34.4448	73	Promoter (<=1kb)	51509505	51596718	87214	2	100045066	ENSMUST00000189410.1	-384	ENSMUSG00000099413	Gm17767	predicted gene, 17767
chr1	51600572	51600668	129	9.56976	15.7312	12.9725	61	Distal Intergenic	51509505	51596718	87214	2	100045066	ENSMUST00000189410.1	-3854	ENSMUSG00000099413	Gm17767	predicted gene, 17767
chr1	51607457	51607894	136	9.8588	16.3801	13.6001	62	Distal Intergenic	51509505	51596718	87214	2	100045066	ENSMUST00000189410.1	-10739	ENSMUSG00000099413	Gm17767	predicted gene, 17767
chr1	51615610	51615754	80	7.0379	10.6611	8.06752	84	Distal Intergenic	51509505	51596718	87214	2	100045066	ENSMUST00000189410.1	-18892	ENSMUSG00000099413	Gm17767	predicted gene, 17767
chr1	51617523	51617651	52	5.47392	7.69121	5.23004	54	Distal Intergenic	51509505	51596718	87214	2	100045066	ENSMUST00000189410.1	-20805	ENSMUSG00000099413	Gm17767	predicted gene, 17767
chr1	51628173	51628415	535	24.6145	57.0526	53.5679	147	Distal Intergenic	51509505	51596718	87214	2	100045066	ENSMUST00000189410.1	-31455	ENSMUSG00000099413	Gm17767	predicted gene, 17767
chr1	51638331	51638534	216	13.5339	24.6089	21.6353	113	Distal Intergenic	51509505	51596718	87214	2	100045066	ENSMUST00000189410.1	-41613	ENSMUSG00000099413	Gm17767	predicted gene, 17767
chr1	51643744	51643856	72	6.68898	9.8088	7.24209	75	Distal Intergenic	51509505	51596718	87214	2	100045066	ENSMUST00000189410.1	-47026	ENSMUSG00000099413	Gm17767	predicted gene, 17767
chr1	51644577	51644663	114	8.83009	14.2204	11.4996	51	Distal Intergenic	51509505	51596718	87214	2	100045066	ENSMUST00000189410.1	-47859	ENSMUSG00000099413	Gm17767	predicted gene, 17767
chr1	51646471	51646575	34	3.93667	5.75983	3.40303	76	Distal Intergenic	51509505	51596718	87214	2	100045066	ENSMUST00000189410.1	-49753	ENSMUSG00000099413	Gm17767	predicted gene, 17767
chr1	51650353	51650630	868	26.6162	90.7071	86.8105	155	Distal Intergenic	51509505	51596718	87214	2	100045066	ENSMUST00000189410.1	-53635	ENSMUSG00000099413	Gm17767	predicted gene, 17767
chr1	51650758	51650938	311	13.1174	34.2795	31.125	66	Distal Intergenic	51509505	51596718	87214	2	100045066	ENSMUST00000189410.1	-54040	ENSMUSG00000099413	Gm17767	predicted gene, 17767
chr1	51671571	51671644	68	6.34184	9.36702	6.81345	26	Distal Intergenic	51509505	51596718	87214	2	100045066	ENSMUST00000189410.1	-74853	ENSMUSG00000099413	Gm17767	predicted gene, 17767
chr1	51697280	51697406	125	9.3423	15.3457	12.5967	83	Exon (ENSMUST00000189576.1/ENSMUST00000189576.1, exon 2 of 2)	51760353	51764470	4118	2	17912	ENSMUST00000145367.1	67064	ENSMUSG00000018417	Myo1b	myosin IB
chr1	51700677	51700738	38	4.65055	6.18915	3.81342	43	Intron (ENSMUST00000186769.1/ENSMUST00000186769.1, intron 1 of 1)	51760353	51764470	4118	2	17912	ENSMUST00000145367.1	63732	ENSMUSG00000018417	Myo1b	myosin IB
chr1	51747011	51747075	35	4.51129	5.86874	3.50687	31	Distal Intergenic	51760353	51764470	4118	2	17912	ENSMUST00000145367.1	17395	ENSMUSG00000018417	Myo1b	myosin IB
chr1	51747651	51747713	48	5.28578	7.24868	4.8047	50	Distal Intergenic	51760353	51764470	4118	2	17912	ENSMUST00000145367.1	16757	ENSMUSG00000018417	Myo1b	myosin IB
chr1	51760672	51760749	15	3.17092	3.80101	1.57665	29	Intron (ENSMUST00000046390.13/17912, intron 25 of 29)	51760353	51764470	4118	2	17912	ENSMUST00000145367.1	3721	ENSMUSG00000018417	Myo1b	myosin IB
chr1	51770536	51770618	53	5.54911	7.87973	5.3911	39	Promoter (<=1kb)	51762522	51770879	8358	2	17912	ENSMUST00000140731.7	261	ENSMUSG00000018417	Myo1b	myosin IB
chr1	51782136	51782309	27	3.96365	5.08645	2.75749	55	Promoter (<=1kb)	51779715	51782204	2490	2	17912	ENSMUST00000126952.1	0	ENSMUSG00000018417	Myo1b	myosin IB
chr1	51795449	51795527	17	3.44951	3.97741	1.74425	52	Promoter (<=1kb)	51776393	51795225	18833	2	17912	ENSMUST00000136701.1	-224	ENSMUSG00000018417	Myo1b	myosin IB
chr1	51796011	51796175	276	15.9303	30.712	27.6204	81	Promoter (<=1kb)	51776393	51795225	18833	2	17912	ENSMUST00000136701.1	-786	ENSMUSG00000018417	Myo1b	myosin IB
chr1	51804523	51804584	15	3.17092	3.80101	1.57665	1	Intron (ENSMUST00000046390.13/17912, intron 7 of 29)	51776393	51795225	18833	2	17912	ENSMUST00000136701.1	-9298	ENSMUSG00000018417	Myo1b	myosin IB
chr1	51805184	51805259	15	3.17092	3.80101	1.57665	27	Intron (ENSMUST00000046390.13/17912, intron 7 of 29)	51776393	51795225	18833	2	17912	ENSMUST00000136701.1	-9959	ENSMUSG00000018417	Myo1b	myosin IB
chr1	51818659	51818724	68	6.34184	9.36702	6.81345	29	Promoter (1-2kb)	51799536	51820546	21011	2	17912	ENSMUST00000135125.7	1822	ENSMUSG00000018417	Myo1b	myosin IB
chr1	51837970	51838040	27	3.96365	5.08645	2.75749	29	Intron (ENSMUST00000046390.13/17912, intron 3 of 29)	51834464	51851106	16643	2	17912	ENSMUST00000123299.1	13066	ENSMUSG00000018417	Myo1b	myosin IB
chr1	51871013	51871121	27	3.96365	5.08645	2.75749	62	Intron (ENSMUST00000046390.13/17912, intron 2 of 29)	51834464	51851106	16643	2	17912	ENSMUST00000123299.1	-19907	ENSMUSG00000018417	Myo1b	myosin IB
chr1	51878816	51878937	53	5.54911	7.87973	5.3911	25	Exon (ENSMUST00000186817.1/ENSMUST00000186817.1, exon 1 of 1)	51797403	51896301	98899	2	17912	ENSMUST00000144694.1	17364	ENSMUSG00000018417	Myo1b	myosin IB
chr1	51879529	51879586	27	3.96284	5.0844	2.75749	23	Exon (ENSMUST00000186817.1/ENSMUST00000186817.1, exon 1 of 1)	51797403	51896301	98899	2	17912	ENSMUST00000144694.1	16715	ENSMUSG00000018417	Myo1b	myosin IB
chr1	51888156	51888249	108	8.48857	13.5369	10.8421	49	Intron (ENSMUST00000046390.13/17912, intron 1 of 29)	51797403	51896301	98899	2	17912	ENSMUST00000144694.1	8052	ENSMUSG00000018417	Myo1b	myosin IB
chr1	51888561	51888638	36	4.58983	6.04653	3.67692	26	Intron (ENSMUST00000046390.13/17912, intron 1 of 29)	51797403	51896301	98899	2	17912	ENSMUST00000144694.1	7663	ENSMUSG00000018417	Myo1b	myosin IB
chr1	51909368	51909432	15	3.1141	3.66236	1.50861	21	Promoter (2-3kb)	51749989	51907316	157328	2	17912	ENSMUST00000114541.7	-2052	ENSMUSG00000018417	Myo1b	myosin IB
chr1	51914972	51915249	233	11.538	26.3624	23.355	212	Promoter (<=1kb)	51810681	51915912	105232	2	17912	ENSMUST00000151525.7	663	ENSMUSG00000018417	Myo1b	myosin IB
chr1	51915642	51916146	187	10.1183	21.6156	18.7075	67	Promoter (<=1kb)	51810681	51915912	105232	2	17912	ENSMUST00000151525.7	0	ENSMUSG00000018417	Myo1b	myosin IB
chr1	51915642	51916146	67	5.73895	9.3072	6.771	224	Promoter (<=1kb)	51810681	51915912	105232	2	17912	ENSMUST00000151525.7	0	ENSMUSG00000018417	Myo1b	myosin IB
chr1	51915642	51916146	58	5.32281	8.30603	5.80417	332	Promoter (<=1kb)	51810681	51915912	105232	2	17912	ENSMUST00000151525.7	0	ENSMUSG00000018417	Myo1b	myosin IB
chr1	51915642	51916146	31	4.08971	5.52784	3.18092	440	Promoter (<=1kb)	51810681	51915912	105232	2	17912	ENSMUST00000151525.7	0	ENSMUSG00000018417	Myo1b	myosin IB
chr1	51925157	51925264	63	6.23359	8.90827	6.38585	52	Distal Intergenic	51749765	51916071	166307	2	17912	ENSMUST00000046390.13	-9086	ENSMUSG00000018417	Myo1b	myosin IB
chr1	51925999	51926160	118	9.02186	14.5949	11.8649	107	Distal Intergenic	51749765	51916071	166307	2	17912	ENSMUST00000046390.13	-9928	ENSMUSG00000018417	Myo1b	myosin IB
chr1	51944991	51945088	98	7.9273	12.4888	9.82135	47	Distal Intergenic	51749765	51916071	166307	2	17912	ENSMUST00000046390.13	-28920	ENSMUSG00000018417	Myo1b	myosin IB
chr1	51974718	51974773	15	3.17092	3.80101	1.57665	44	Distal Intergenic	51987148	52107189	120042	1	20849	ENSMUST00000168302.7	-12375	ENSMUSG00000062939	Stat4	signal transducer and activator of transcription 4
chr1	51996758	51996854	73	6.74028	9.90533	7.33554	54	Intron (ENSMUST00000168302.7/20849, intron 2 of 24)	51987148	52107189	120042	1	20849	ENSMUST00000168302.7	9610	ENSMUSG00000062939	Stat4	signal transducer and activator of transcription 4
chr1	51997009	51997238	59	6.02008	8.50138	5.99276	63	Intron (ENSMUST00000168302.7/20849, intron 2 of 24)	51987148	52107189	120042	1	20849	ENSMUST00000168302.7	9861	ENSMUSG00000062939	Stat4	signal transducer and activator of transcription 4
chr1	51997009	51997238	112	8.69567	13.9638	11.2573	132	Intron (ENSMUST00000168302.7/20849, intron 2 of 24)	51987148	52107189	120042	1	20849	ENSMUST00000168302.7	9861	ENSMUSG00000062939	Stat4	signal transducer and activator of transcription 4
chr1	51997431	51997572	47	5.35118	7.23925	4.79592	27	Intron (ENSMUST00000168302.7/20849, intron 2 of 24)	51987148	52107189	120042	1	20849	ENSMUST00000168302.7	10283	ENSMUSG00000062939	Stat4	signal transducer and activator of transcription 4
chr1	52004228	52004393	53	5.54911	7.87973	5.3911	71	Intron (ENSMUST00000168302.7/20849, intron 2 of 24)	52008243	52107184	98942	1	20849	ENSMUST00000027277.6	-3850	ENSMUSG00000062939	Stat4	signal transducer and activator of transcription 4
chr1	52079780	52080033	146	10.3055	17.4733	14.6626	111	Promoter (2-3kb)	52077261	52156087	78827	1	20846	ENSMUST00000185516.1	2519	ENSMUSG00000026104	Stat1	signal transducer and activator of transcription 1
chr1	52099026	52099108	113	8.72003	14.1136	11.3953	36	Intron (ENSMUST00000168302.7/20849, intron 17 of 24)	52105449	52107188	1740	1	20849	ENSMUST00000187554.1	-6341	ENSMUSG00000062939	Stat4	signal transducer and activator of transcription 4
chr1	52100640	52100756	53	5.54911	7.87973	5.3911	28	Intron (ENSMUST00000168302.7/20849, intron 18 of 24)	52105449	52107188	1740	1	20849	ENSMUST00000187554.1	-4693	ENSMUSG00000062939	Stat4	signal transducer and activator of transcription 4
chr1	52106715	52106810	27	3.96365	5.08645	2.75749	35	Promoter (1-2kb)	52105449	52107188	1740	1	20849	ENSMUST00000187554.1	1266	ENSMUSG00000062939	Stat4	signal transducer and activator of transcription 4
chr1	52113678	52114028	665	25.5221	70.1544	66.5081	126	Exon (ENSMUST00000185516.1/20846, exon 12 of 34)	52119440	52155412	35973	1	20846	ENSMUST00000186574.6	-5412	ENSMUSG00000026104	Stat1	signal transducer and activator of transcription 1
chr1	52119232	52119602	304	14.2943	33.6352	30.4921	78	Promoter (<=1kb)	52119440	52155412	35973	1	20846	ENSMUST00000186574.6	0	ENSMUSG00000026104	Stat1	signal transducer and activator of transcription 1
chr1	52119232	52119602	668	24.6598	70.4554	66.8054	249	Promoter (<=1kb)	52119440	52155412	35973	1	20846	ENSMUST00000186574.6	0	ENSMUSG00000026104	Stat1	signal transducer and activator of transcription 1
chr1	52137409	52137472	15	3.17092	3.80101	1.57665	24	Exon (ENSMUST00000185516.1/20846, exon 21 of 34)	52150104	52152399	2296	1	20846	ENSMUST00000189075.1	-12632	ENSMUSG00000026104	Stat1	signal transducer and activator of transcription 1
chr1	52146694	52146826	277	13.428	30.8441	27.7501	60	Intron (ENSMUST00000185516.1/20846, intron 26 of 33)	52150104	52152399	2296	1	20846	ENSMUST00000189075.1	-3278	ENSMUSG00000026104	Stat1	signal transducer and activator of transcription 1
chr1	52150054	52150333	638	23.9419	67.4409	63.8274	159	Promoter (<=1kb)	52150104	52152399	2296	1	20846	ENSMUST00000189075.1	0	ENSMUSG00000026104	Stat1	signal transducer and activator of transcription 1
chr1	52170193	52170296	40	4.86936	6.38751	4.00283	40	Promoter (1-2kb)	52166282	52169145	2864	2	14660	ENSMUST00000126221.1	-1048	ENSMUSG00000026103	Gls	glutaminase
chr1	52171423	52171608	179	11.4852	20.855	17.9657	86	Promoter (2-3kb)	52166282	52169145	2864	2	14660	ENSMUST00000126221.1	-2278	ENSMUSG00000026103	Gls	glutaminase
chr1	52231971	52232140	145	6.18897	17.327	14.5249	48	Promoter (<=1kb)	52165941	52232296	66356	2	14660	ENSMUST00000114512.7	156	ENSMUSG00000026103	Gls	glutaminase
chr1	52232439	52232564	128	5.80855	15.5823	12.8274	53	Promoter (<=1kb)	52165941	52232296	66356	2	14660	ENSMUST00000114512.7	-143	ENSMUSG00000026103	Gls	glutaminase
chr1	52233147	52233497	1368	25.2958	141.395	136.819	202	Promoter (<=1kb)	52163448	52233223	69776	2	14660	ENSMUST00000114513.8	0	ENSMUSG00000026103	Gls	glutaminase
chr1	52243213	52243342	146	10.3055	17.4733	14.6626	83	Distal Intergenic	52184104	52233232	49129	2	14660	ENSMUST00000114510.7	-9981	ENSMUSG00000026103	Gls	glutaminase
chr1	52267731	52267818	53	5.54911	7.87973	5.3911	48	Distal Intergenic	52184104	52233232	49129	2	14660	ENSMUST00000114510.7	-34499	ENSMUSG00000026103	Gls	glutaminase
chr1	52296484	52296604	68	6.34184	9.36702	6.81345	88	Distal Intergenic	52184104	52233232	49129	2	14660	ENSMUST00000114510.7	-63252	ENSMUSG00000026103	Gls	glutaminase
chr1	52301386	52301475	65	6.30817	9.05493	6.52737	50	Distal Intergenic	52184104	52233232	49129	2	14660	ENSMUST00000114510.7	-68154	ENSMUSG00000026103	Gls	glutaminase
chr1	52302712	52302825	240	14.2284	27.0558	24.0336	46	Distal Intergenic	52184104	52233232	49129	2	14660	ENSMUST00000114510.7	-69480	ENSMUSG00000026103	Gls	glutaminase
chr1	52306773	52306850	27	4.13942	5.10771	2.77783	14	Distal Intergenic	52184104	52233232	49129	2	14660	ENSMUST00000114510.7	-73541	ENSMUSG00000026103	Gls	glutaminase
chr1	52306989	52307187	28	4.15573	5.1388	2.80762	106	Distal Intergenic	52184104	52233232	49129	2	14660	ENSMUST00000114510.7	-73757	ENSMUSG00000026103	Gls	glutaminase
chr1	52317245	52317384	53	5.54911	7.87973	5.3911	74	Distal Intergenic	52184104	52233232	49129	2	14660	ENSMUST00000114510.7	-84013	ENSMUSG00000026103	Gls	glutaminase
chr1	52330644	52330808	231	14.1309	26.1897	23.1857	92	Distal Intergenic	52184104	52233232	49129	2	14660	ENSMUST00000114510.7	-97412	ENSMUSG00000026103	Gls	glutaminase
chr1	52331565	52331674	41	4.98589	6.61111	4.19053	73	Distal Intergenic	52184104	52233232	49129	2	14660	ENSMUST00000114510.7	-98333	ENSMUSG00000026103	Gls	glutaminase
chr1	52387210	52387291	68	6.34184	9.36702	6.81345	36	Distal Intergenic	52459241	52467057	7817	2	17936	ENSMUST00000167732.1	79766	ENSMUSG00000002881	Nab1	Ngfi-A binding protein 1
chr1	52396648	52396845	197	12.2797	22.6771	19.7469	68	Distal Intergenic	52459241	52467057	7817	2	17936	ENSMUST00000167732.1	70212	ENSMUSG00000002881	Nab1	Ngfi-A binding protein 1
chr1	52397425	52397622	322	17.2217	35.4452	32.2712	153	Distal Intergenic	52459241	52467057	7817	2	17936	ENSMUST00000167732.1	69435	ENSMUSG00000002881	Nab1	Ngfi-A binding protein 1
chr1	52431997	52432112	48	5.39223	7.31569	4.86935	92	Distal Intergenic	52459241	52467057	7817	2	17936	ENSMUST00000167732.1	34945	ENSMUSG00000002881	Nab1	Ngfi-A binding protein 1
chr1	52435831	52436048	240	14.4313	27.0753	24.0527	75	Distal Intergenic	52459241	52467057	7817	2	17936	ENSMUST00000167732.1	31009	ENSMUSG00000002881	Nab1	Ngfi-A binding protein 1
chr1	52441951	52442087	40	4.75638	6.44996	4.03544	32	Distal Intergenic	52459241	52467057	7817	2	17936	ENSMUST00000167732.1	24970	ENSMUSG00000002881	Nab1	Ngfi-A binding protein 1
chr1	52453991	52454149	40	4.75638	6.44996	4.03544	73	Distal Intergenic	52459241	52467057	7817	2	17936	ENSMUST00000167732.1	12908	ENSMUSG00000002881	Nab1	Ngfi-A binding protein 1
chr1	52470806	52471092	386	19.5451	41.9508	38.6744	101	Intron (ENSMUST00000186764.6/17936, intron 5 of 8)	52459241	52467057	7817	2	17936	ENSMUST00000167732.1	-3749	ENSMUSG00000002881	Nab1	Ngfi-A binding protein 1
chr1	52500202	52500820	94	7.26759	12.1449	9.49707	68	Promoter (<=1kb)	52457294	52500300	43007	2	17936	ENSMUST00000186764.6	0	ENSMUSG00000002881	Nab1	Ngfi-A binding protein 1
chr1	52500202	52500820	42	4.84506	6.70881	4.28476	199	Promoter (<=1kb)	52457294	52500300	43007	2	17936	ENSMUST00000186764.6	0	ENSMUSG00000002881	Nab1	Ngfi-A binding protein 1
chr1	52500202	52500820	247	13.0817	27.7553	24.72	310	Promoter (<=1kb)	52457294	52500300	43007	2	17936	ENSMUST00000186764.6	0	ENSMUSG00000002881	Nab1	Ngfi-A binding protein 1
chr1	52500202	52500820	42	4.84506	6.70881	4.28476	488	Promoter (<=1kb)	52457294	52500300	43007	2	17936	ENSMUST00000186764.6	0	ENSMUSG00000002881	Nab1	Ngfi-A binding protein 1
chr1	52500901	52500983	16	3.39154	3.91512	1.68514	49	Promoter (<=1kb)	52457294	52500679	43386	2	17936	ENSMUST00000069792.13	-222	ENSMUSG00000002881	Nab1	Ngfi-A binding protein 1
chr1	52546953	52547066	27	3.96365	5.08645	2.75749	78	Intron (ENSMUST00000189527.1/ENSMUST00000189527.1, intron 2 of 4)	52570014	52580291	10278	2	102634661	ENSMUST00000188544.1	33225	ENSMUSG00000099878	Gm28178	predicted gene 28178
chr1	52580277	52580413	68	6.34184	9.36702	6.81345	63	Promoter (<=1kb)	52570014	52580291	10278	2	102634661	ENSMUST00000188544.1	0	ENSMUSG00000099878	Gm28178	predicted gene 28178
chr1	52597364	52597585	329	17.591	36.1129	32.9275	100	Distal Intergenic	52570014	52580291	10278	2	102634661	ENSMUST00000188544.1	-17073	ENSMUSG00000099878	Gm28178	predicted gene 28178
chr1	52597364	52597585	413	20.7323	44.7082	41.3914	142	Distal Intergenic	52570014	52580291	10278	2	102634661	ENSMUST00000188544.1	-17073	ENSMUSG00000099878	Gm28178	predicted gene 28178
chr1	52630504	52630800	963	30.8448	100.325	96.3071	140	Promoter (<=1kb)	52630703	52651919	21217	1	227094	ENSMUST00000165859.7	0	ENSMUSG00000043015	Nemp2	nuclear envelope integral membrane protein 2
chr1	52630861	52630929	15	3.19737	3.76668	1.57665	24	Promoter (<=1kb)	52630797	52650702	19906	1	227094	ENSMUST00000185790.6	64	ENSMUSG00000043015	Nemp2	nuclear envelope integral membrane protein 2
chr1	52648271	52648369	233	14.2691	26.4005	23.3906	58	Intron (ENSMUST00000165859.7/227094, intron 7 of 8)	52645181	52650027	4847	1	227094	ENSMUST00000191076.1	3090	ENSMUSG00000043015	Nemp2	nuclear envelope integral membrane protein 2
chr1	52676754	52676860	15	3.17092	3.80101	1.57665	56	Intron (ENSMUST00000156876.7/98682, intron 2 of 6)	52660903	52669351	8449	2	98682	ENSMUST00000149887.1	-7403	ENSMUSG00000041439	Mfsd6	major facilitator superfamily domain containing 6
chr1	52689808	52689872	27	3.96365	5.08645	2.75749	24	Intron (ENSMUST00000156876.7/98682, intron 2 of 6)	52656527	52709195	52669	2	98682	ENSMUST00000147758.7	19323	ENSMUSG00000041439	Mfsd6	major facilitator superfamily domain containing 6
chr1	52714482	52714590	40	4.75638	6.44996	4.03544	54	Intron (ENSMUST00000156876.7/98682, intron 1 of 6)	52656527	52709195	52669	2	98682	ENSMUST00000147758.7	-5287	ENSMUSG00000041439	Mfsd6	major facilitator superfamily domain containing 6
chr1	52726373	52726513	213	11.3743	24.3039	21.3386	56	Promoter (<=1kb)	52675623	52727358	51736	2	98682	ENSMUST00000147421.1	845	ENSMUSG00000041439	Mfsd6	major facilitator superfamily domain containing 6
chr1	52726573	52726881	53	5.24316	7.87323	5.3911	157	Promoter (<=1kb)	52675623	52727358	51736	2	98682	ENSMUST00000147421.1	477	ENSMUSG00000041439	Mfsd6	major facilitator superfamily domain containing 6
chr1	52726573	52726881	35	4.36387	5.95596	3.5904	280	Promoter (<=1kb)	52675623	52727358	51736	2	98682	ENSMUST00000147421.1	477	ENSMUSG00000041439	Mfsd6	major facilitator superfamily domain containing 6
chr1	52727060	52727433	63	5.67304	8.86903	6.34814	66	Promoter (<=1kb)	52675623	52727358	51736	2	98682	ENSMUST00000147421.1	0	ENSMUSG00000041439	Mfsd6	major facilitator superfamily domain containing 6
chr1	52727060	52727433	105	7.45561	13.2516	10.5645	277	Promoter (<=1kb)	52675623	52727358	51736	2	98682	ENSMUST00000147421.1	0	ENSMUSG00000041439	Mfsd6	major facilitator superfamily domain containing 6
chr1	52748386	52748505	180	11.8909	20.9617	18.0671	56	Distal Intergenic	52659986	52727462	67477	2	98682	ENSMUST00000087701.3	-20924	ENSMUSG00000041439	Mfsd6	major facilitator superfamily domain containing 6
chr1	52799503	52799602	40	4.75638	6.44996	4.03544	29	Promoter (<=1kb)	52789668	52799488	9821	2	16329	ENSMUST00000177279.7	-15	ENSMUSG00000026102	Inpp1	inositol polyphosphate-1-phosphatase
chr1	52799812	52800020	68	6.34184	9.36702	6.81345	94	Promoter (<=1kb)	52789668	52799488	9821	2	16329	ENSMUST00000177279.7	-324	ENSMUSG00000026102	Inpp1	inositol polyphosphate-1-phosphatase
chr1	52817020	52817164	115	7.81616	14.2729	11.5509	76	Promoter (<=1kb)	52796979	52817451	20473	2	16329	ENSMUST00000162351.1	287	ENSMUSG00000026102	Inpp1	inositol polyphosphate-1-phosphatase
chr1	52817433	52817935	224	11.7242	25.4794	22.489	68	Promoter (<=1kb)	52796979	52817451	20473	2	16329	ENSMUST00000162351.1	0	ENSMUSG00000026102	Inpp1	inositol polyphosphate-1-phosphatase
chr1	52817433	52817935	405	17.3692	43.8667	40.5623	352	Promoter (<=1kb)	52796979	52817451	20473	2	16329	ENSMUST00000162351.1	0	ENSMUSG00000026102	Inpp1	inositol polyphosphate-1-phosphatase
chr1	52844750	52845117	2079	34.3226	213.712	207.929	162	Promoter (<=1kb)	52845013	52920981	75969	1	227095	ENSMUST00000159352.7	0	ENSMUSG00000041426	Hibch	3-hydroxyisobutyryl-Coenzyme A hydrolase
chr1	52854177	52854272	146	10.3055	17.4733	14.6626	58	Promoter (2-3kb)	52851768	52860143	8376	1	227095	ENSMUST00000161552.1	2409	ENSMUSG00000041426	Hibch	3-hydroxyisobutyryl-Coenzyme A hydrolase
chr1	52934558	52934962	67	6.31208	9.29115	6.75534	362	Intron (ENSMUST00000050567.10/67080, intron 1 of 1)	52922324	52952844	30521	2	67080	ENSMUST00000050567.10	17882	ENSMUSG00000043629	1700019D03Rik	RIKEN cDNA 1700019D03 gene
chr1	52952693	52952957	49	5.38479	7.37867	4.92996	79	Promoter (<=1kb)	52922324	52952844	30521	2	67080	ENSMUST00000050567.10	0	ENSMUSG00000043629	1700019D03Rik	RIKEN cDNA 1700019D03 gene
chr1	52953614	52953749	19	3.58986	4.14391	1.90272	30	Promoter (<=1kb)	52922324	52953350	31027	2	67080	ENSMUST00000114492.7	-264	ENSMUSG00000043629	1700019D03Rik	RIKEN cDNA 1700019D03 gene
chr1	52972038	52972137	27	3.96365	5.08645	2.75749	38	Promoter (<=1kb)	52925188	52972046	46859	2	67080	ENSMUST00000186266.1	0	ENSMUSG00000043629	1700019D03Rik	RIKEN cDNA 1700019D03 gene
chr1	53053204	53053320	98	7.9273	12.4888	9.82135	41	Distal Intergenic	53061640	53068079	6440	1	17700	ENSMUST00000027269.6	-8320	ENSMUSG00000026100	Mstn	myostatin
chr1	53130028	53130105	40	4.75638	6.44996	4.03544	30	Distal Intergenic	53158600	53187608	29009	2	69397	ENSMUST00000190748.1	57503	ENSMUSG00000060715	1700019A02Rik	RIKEN cDNA 1700019A02 gene
chr1	53225664	53225888	401	20.6572	43.4391	40.1408	114	Intron (ENSMUST00000027267.13/227099, intron 5 of 12)	53158577	53187636	29060	2	69397	ENSMUST00000072235.9	-38028	ENSMUSG00000060715	1700019A02Rik	RIKEN cDNA 1700019A02 gene
chr1	53272777	53272893	98	7.9273	12.4888	9.82135	77	Intron (ENSMUST00000027267.13/227099, intron 3 of 12)	53275121	53282408	7288	2	227099	ENSMUST00000133358.1	9515	ENSMUSG00000026098	Pms1	PMS1 homolog 1, mismatch repair system component
chr1	53296745	53297330	1951	40.1277	200.638	195.114	308	Promoter (<=1kb)	53262895	53296967	34073	2	227099	ENSMUST00000142922.1	0	ENSMUSG00000026098	Pms1	PMS1 homolog 1, mismatch repair system component
chr1	53313552	53313726	669	29.2162	70.5757	66.9238	69	Promoter (<=1kb)	53313624	53326343	12720	1	72085	ENSMUST00000027265.9	0	ENSMUSG00000026096	Osgepl1	O-sialoglycoprotein endopeptidase-like 1
chr1	53352369	53352468	15	3.14727	3.69084	1.53591	26	Promoter (<=1kb)	53350317	53352570	2254	2	110599589	ENSMUST00000136468.1	102	ENSMUSG00000117809	Asdurf	Asnsd1 upstream reading frame
chr1	53352541	53352858	1090	33.5148	113.261	109.074	180	Promoter (<=1kb)	53350317	53352570	2254	2	110599589	ENSMUST00000136468.1	0	ENSMUSG00000117809	Asdurf	Asnsd1 upstream reading frame
chr1	53393946	53394024	15	3.17092	3.80101	1.57665	25	Distal Intergenic	53347831	53352752	4922	2	70396	ENSMUST00000147021.8	-41194	ENSMUSG00000026095	Asnsd1	asparagine synthetase domain containing 1
chr1	53706463	53706617	227	13.7333	25.7327	22.7375	49	Promoter (<=1kb)	53397006	53706761	309756	2	627872	ENSMUST00000094964.6	144	ENSMUSG00000096141	Dnah7a	dynein, axonemal, heavy chain 7A
chr1	53706740	53706898	34	4.58629	5.8531	3.49233	34	Promoter (<=1kb)	53397006	53706761	309756	2	627872	ENSMUST00000094964.6	0	ENSMUSG00000096141	Dnah7a	dynein, axonemal, heavy chain 7A
chr1	53706740	53706898	123	9.1897	15.0882	12.3458	88	Promoter (<=1kb)	53397006	53706761	309756	2	627872	ENSMUST00000094964.6	0	ENSMUSG00000096141	Dnah7a	dynein, axonemal, heavy chain 7A
chr1	53778631	53778708	27	3.96365	5.08645	2.75749	30	Intron (ENSMUST00000027263.13/98267, intron 1 of 7)	53761149	53785157	24009	2	98267	ENSMUST00000185920.1	6449	ENSMUSG00000026094	Stk17b	serine/threonine kinase 17b (apoptosis-inducing)
chr1	53784886	53784948	28	3.7197	5.16699	2.835	28	Promoter (<=1kb)	53761149	53785157	24009	2	98267	ENSMUST00000185920.1	209	ENSMUSG00000026094	Stk17b	serine/threonine kinase 17b (apoptosis-inducing)
chr1	53785006	53785409	1201	32.801	124.535	120.196	232	Promoter (<=1kb)	53761149	53785157	24009	2	98267	ENSMUST00000185920.1	0	ENSMUSG00000026094	Stk17b	serine/threonine kinase 17b (apoptosis-inducing)
chr1	53785006	53785409	445	16.2471	47.9566	44.5937	322	Promoter (<=1kb)	53761149	53785157	24009	2	98267	ENSMUST00000185920.1	0	ENSMUSG00000026094	Stk17b	serine/threonine kinase 17b (apoptosis-inducing)
chr1	53823732	53823823	27	3.96365	5.08645	2.75749	19	Intron (ENSMUST00000120904.7/329152, intron 28 of 28)	53832692	53841171	8480	2	329152	ENSMUST00000150677.7	17348	ENSMUSG00000042807	Hecw2	HECT, C2 and WW domain containing E3 ubiquitin protein ligase 2
chr1	53829144	53829334	53	5.54911	7.87973	5.3911	154	Intron (ENSMUST00000120904.7/329152, intron 26 of 28)	53832692	53841171	8480	2	329152	ENSMUST00000150677.7	11837	ENSMUSG00000042807	Hecw2	HECT, C2 and WW domain containing E3 ubiquitin protein ligase 2
chr1	53892580	53892698	53	5.54911	7.87973	5.3911	24	Intron (ENSMUST00000120904.7/329152, intron 14 of 28)	53839017	53866512	27496	2	329152	ENSMUST00000152870.1	-26068	ENSMUSG00000042807	Hecw2	HECT, C2 and WW domain containing E3 ubiquitin protein ligase 2
chr1	53909246	53909382	68	6.34184	9.36702	6.81345	54	Intron (ENSMUST00000120904.7/329152, intron 13 of 28)	53839017	53866512	27496	2	329152	ENSMUST00000152870.1	-42734	ENSMUSG00000042807	Hecw2	HECT, C2 and WW domain containing E3 ubiquitin protein ligase 2
chr1	53927727	53927836	40	4.75638	6.44996	4.03544	79	Intron (ENSMUST00000120904.7/329152, intron 7 of 28)	53839017	53866512	27496	2	329152	ENSMUST00000152870.1	-61215	ENSMUSG00000042807	Hecw2	HECT, C2 and WW domain containing E3 ubiquitin protein ligase 2
chr1	53940304	53940531	113	8.71824	14.109	11.3953	108	Intron (ENSMUST00000120904.7/329152, intron 4 of 28)	53839017	53866512	27496	2	329152	ENSMUST00000152870.1	-73792	ENSMUSG00000042807	Hecw2	HECT, C2 and WW domain containing E3 ubiquitin protein ligase 2
chr1	54039216	54039310	68	6.34184	9.36702	6.81345	72	Intron (ENSMUST00000120904.7/329152, intron 2 of 28)	53806876	54194048	387173	2	329152	ENSMUST00000120904.7	154738	ENSMUSG00000042807	Hecw2	HECT, C2 and WW domain containing E3 ubiquitin protein ligase 2
chr1	54193337	54193644	382	16.8335	41.4703	38.2011	113	Promoter (<=1kb)	53806876	54194048	387173	2	329152	ENSMUST00000120904.7	404	ENSMUSG00000042807	Hecw2	HECT, C2 and WW domain containing E3 ubiquitin protein ligase 2
chr1	54194225	54194426	45	4.84841	6.96684	4.53343	48	Promoter (<=1kb)	53806876	54194048	387173	2	329152	ENSMUST00000120904.7	-177	ENSMUSG00000042807	Hecw2	HECT, C2 and WW domain containing E3 ubiquitin protein ligase 2
chr1	54194652	54194930	36	4.39662	6.00707	3.63928	90	Promoter (<=1kb)	53806882	54195034	388153	2	329152	ENSMUST00000087659.10	104	ENSMUSG00000042807	Hecw2	HECT, C2 and WW domain containing E3 ubiquitin protein ligase 2
chr1	54195166	54195248	74	6.17071	10.0058	7.43328	33	Promoter (<=1kb)	53941496	54195168	253673	2	329152	ENSMUST00000146850.1	0	ENSMUSG00000042807	Hecw2	HECT, C2 and WW domain containing E3 ubiquitin protein ligase 2
chr1	54218716	54218796	40	4.75638	6.44996	4.03544	37	Distal Intergenic	53941496	54195168	253673	2	329152	ENSMUST00000146850.1	-23548	ENSMUSG00000042807	Hecw2	HECT, C2 and WW domain containing E3 ubiquitin protein ligase 2
chr1	54250535	54250857	2550	50.4708	261.744	255.052	122	Promoter (<=1kb)	54250683	54278961	28279	1	78016	ENSMUST00000161988.1	0	ENSMUSG00000025983	Ccdc150	coiled-coil domain containing 150
chr1	54286564	54286692	98	7.9273	12.4888	9.82135	73	Intron (ENSMUST00000027128.10/78016, intron 9 of 27)	54250722	54368470	117749	1	78016	ENSMUST00000160472.7	35842	ENSMUSG00000025983	Ccdc150	coiled-coil domain containing 150
chr1	54288308	54288398	40	4.75638	6.44996	4.03544	52	Intron (ENSMUST00000027128.10/78016, intron 9 of 27)	54250722	54368470	117749	1	78016	ENSMUST00000160472.7	37586	ENSMUSG00000025983	Ccdc150	coiled-coil domain containing 150
chr1	54381411	54381503	113	8.72003	14.1136	11.3953	48	Distal Intergenic	54354596	54368603	14008	1	78016	ENSMUST00000159682.1	26815	ENSMUSG00000025983	Ccdc150	coiled-coil domain containing 150
chr1	54381695	54381760	27	3.96365	5.08645	2.75749	34	Distal Intergenic	54354596	54368603	14008	1	78016	ENSMUST00000159682.1	27099	ENSMUSG00000025983	Ccdc150	coiled-coil domain containing 150
chr1	54438493	54438661	160	10.3145	18.8506	16.009	97	Promoter (<=1kb)	54396004	54438971	42968	2	98488	ENSMUST00000041638.7	310	ENSMUSG00000041303	Gtf3c3	general transcription factor IIIC, polypeptide 3
chr1	54438923	54439096	699	28.5954	73.6424	69.9534	97	Promoter (<=1kb)	54396004	54438971	42968	2	98488	ENSMUST00000041638.7	0	ENSMUSG00000041303	Gtf3c3	general transcription factor IIIC, polypeptide 3
chr1	54557567	54558010	623	21.6085	65.9603	62.3644	73	Promoter (<=1kb)	54472994	54557682	84689	2	241062	ENSMUST00000097739.4	0	ENSMUSG00000073678	Pgap1	post-GPI attachment to proteins 1
chr1	54557567	54558010	349	14.5299	38.1937	34.9746	244	Promoter (<=1kb)	54472994	54557682	84689	2	241062	ENSMUST00000097739.4	0	ENSMUSG00000073678	Pgap1	post-GPI attachment to proteins 1
chr1	54557567	54558010	185	9.68658	21.4234	18.5194	389	Promoter (<=1kb)	54472994	54557682	84689	2	241062	ENSMUST00000097739.4	0	ENSMUSG00000073678	Pgap1	post-GPI attachment to proteins 1
chr1	54626344	54626407	27	3.96365	5.08645	2.75749	26	Distal Intergenic	54649097	54657687	8591	2	329154	ENSMUST00000178156.7	31280	ENSMUSG00000052331	Ankrd44	ankyrin repeat domain 44
chr1	54639901	54639957	27	3.96365	5.08645	2.75749	27	Distal Intergenic	54649097	54657687	8591	2	329154	ENSMUST00000178156.7	17730	ENSMUSG00000052331	Ankrd44	ankyrin repeat domain 44
chr1	54640265	54640384	163	11.0982	19.2026	16.3491	41	Distal Intergenic	54649097	54657687	8591	2	329154	ENSMUST00000178156.7	17303	ENSMUSG00000052331	Ankrd44	ankyrin repeat domain 44
chr1	54666039	54666229	291	16.7564	32.2809	29.1609	125	Intron (ENSMUST00000179030.7/329154, intron 18 of 27)	54649097	54657687	8591	2	329154	ENSMUST00000178156.7	-8352	ENSMUSG00000052331	Ankrd44	ankyrin repeat domain 44
chr1	54675623	54675709	40	4.75638	6.44996	4.03544	25	Intron (ENSMUST00000179030.7/329154, intron 17 of 27)	54654911	54690947	36037	2	329154	ENSMUST00000177704.7	15238	ENSMUSG00000052331	Ankrd44	ankyrin repeat domain 44
chr1	54678063	54678261	40	4.75638	6.44996	4.03544	96	Intron (ENSMUST00000179030.7/329154, intron 17 of 27)	54654911	54690947	36037	2	329154	ENSMUST00000177704.7	12686	ENSMUSG00000052331	Ankrd44	ankyrin repeat domain 44
chr1	54708017	54708148	68	6.34184	9.36702	6.81345	45	Intron (ENSMUST00000190007.6/ENSMUST00000190007.6, intron 1 of 4)	54667213	54723076	55864	2	329154	ENSMUST00000179242.1	14928	ENSMUSG00000052331	Ankrd44	ankyrin repeat domain 44
chr1	54743134	54743404	93	7.77197	11.9638	9.32121	71	Exon (ENSMUST00000179030.7/329154, exon 10 of 28)	54728987	54735644	6658	2	329154	ENSMUST00000178685.1	-7490	ENSMUSG00000052331	Ankrd44	ankyrin repeat domain 44
chr1	54743134	54743404	136	9.8916	16.4509	13.6694	152	Exon (ENSMUST00000179030.7/329154, exon 10 of 28)	54728987	54735644	6658	2	329154	ENSMUST00000178685.1	-7490	ENSMUSG00000052331	Ankrd44	ankyrin repeat domain 44
chr1	54827130	54827207	27	3.96365	5.08645	2.75749	38	Intron (ENSMUST00000179030.7/329154, intron 2 of 27)	54762368	54813443	51076	2	329154	ENSMUST00000178905.1	-13687	ENSMUSG00000052331	Ankrd44	ankyrin repeat domain 44
chr1	54832866	54832976	163	11.0982	19.2026	16.3491	55	Intron (ENSMUST00000179030.7/329154, intron 1 of 27)	54762368	54813443	51076	2	329154	ENSMUST00000178905.1	-19423	ENSMUSG00000052331	Ankrd44	ankyrin repeat domain 44
chr1	54859989	54860174	141	10.0985	16.9512	14.1582	108	Intron (ENSMUST00000179030.7/329154, intron 1 of 27)	54766792	54884711	117920	2	329154	ENSMUST00000177679.1	24537	ENSMUSG00000052331	Ankrd44	ankyrin repeat domain 44
chr1	54868268	54868408	40	4.75638	6.44996	4.03544	80	Intron (ENSMUST00000179030.7/329154, intron 1 of 27)	54766792	54884711	117920	2	329154	ENSMUST00000177679.1	16303	ENSMUSG00000052331	Ankrd44	ankyrin repeat domain 44
chr1	54899365	54899451	40	4.75638	6.44996	4.03544	60	Intron (ENSMUST00000179030.7/329154, intron 1 of 27)	54766792	54884711	117920	2	329154	ENSMUST00000177679.1	-14654	ENSMUSG00000052331	Ankrd44	ankyrin repeat domain 44
chr1	54901427	54901515	27	3.96365	5.08645	2.75749	42	Intron (ENSMUST00000179030.7/329154, intron 1 of 27)	54766792	54884711	117920	2	329154	ENSMUST00000177679.1	-16716	ENSMUSG00000052331	Ankrd44	ankyrin repeat domain 44
chr1	54925968	54926507	91	7.0537	11.798	9.16007	142	Promoter (<=1kb)	54735302	54926354	191053	2	329154	ENSMUST00000178935.7	0	ENSMUSG00000052331	Ankrd44	ankyrin repeat domain 44
chr1	54925968	54926507	339	15.9884	37.1858	33.983	422	Promoter (<=1kb)	54735302	54926354	191053	2	329154	ENSMUST00000178935.7	0	ENSMUSG00000052331	Ankrd44	ankyrin repeat domain 44
chr1	54926578	54926702	40	4.70247	6.48507	4.06931	86	Promoter (<=1kb)	54760887	54926387	165501	2	329154	ENSMUST00000180327.7	-191	ENSMUSG00000052331	Ankrd44	ankyrin repeat domain 44
chr1	54988046	54988115	27	3.96365	5.08645	2.75749	33	Promoter (2-3kb)	54985173	54991115	5943	2	81898	ENSMUST00000190175.1	3000	ENSMUSG00000025982	Sf3b1	splicing factor 3b, subunit 1
chr1	55002413	55002522	53	5.54911	7.87973	5.3911	59	Intron (ENSMUST00000027127.13/81898, intron 11 of 24)	54985173	54991115	5943	2	81898	ENSMUST00000190175.1	-11298	ENSMUSG00000025982	Sf3b1	splicing factor 3b, subunit 1
chr1	55012681	55012747	40	4.75638	6.44996	4.03544	26	Promoter (2-3kb)	55007666	55015193	7528	2	81898	ENSMUST00000188859.6	2446	ENSMUSG00000025982	Sf3b1	splicing factor 3b, subunit 1
chr1	55027342	55027657	1156	31.4886	119.934	115.658	143	Promoter (<=1kb)	55015801	55027373	11573	2	81898	ENSMUST00000189051.1	0	ENSMUSG00000025982	Sf3b1	splicing factor 3b, subunit 1
chr1	55052518	55052919	2342	38.0284	240.545	234.277	212	Promoter (<=1kb)	55052770	55071953	19184	1	67876	ENSMUST00000087617.10	0	ENSMUSG00000025981	Coq10b	coenzyme Q10B
chr1	55053204	55053309	61	4.18588	8.68456	6.16986	72	Promoter (<=1kb)	55052770	55072702	19933	1	67876	ENSMUST00000027125.6	434	ENSMUSG00000025981	Coq10b	coenzyme Q10B
chr1	55087510	55087658	53	4.31305	7.78616	5.32142	66	Promoter (<=1kb)	55077835	55088024	10190	2	15510	ENSMUST00000027123.14	366	ENSMUSG00000025980	Hspd1	heat shock protein 1 (chaperonin)
chr1	55087790	55088406	240	9.40759	27.0872	24.0645	49	Promoter (<=1kb)	55077835	55088024	10190	2	15510	ENSMUST00000027123.14	0	ENSMUSG00000025980	Hspd1	heat shock protein 1 (chaperonin)
chr1	55087790	55088406	219	8.89264	24.8818	21.903	212	Promoter (<=1kb)	55077835	55088024	10190	2	15510	ENSMUST00000027123.14	0	ENSMUSG00000025980	Hspd1	heat shock protein 1 (chaperonin)
chr1	55087790	55088406	649	17.7853	68.5938	64.9661	398	Promoter (<=1kb)	55077835	55088024	10190	2	15510	ENSMUST00000027123.14	0	ENSMUSG00000025980	Hspd1	heat shock protein 1 (chaperonin)
chr1	55087790	55088406	555	16.0067	59.0847	55.5741	494	Promoter (<=1kb)	55077835	55088024	10190	2	15510	ENSMUST00000027123.14	0	ENSMUSG00000025980	Hspd1	heat shock protein 1 (chaperonin)
chr1	55130964	55131816	363	14.1075	39.5523	36.3122	166	Promoter (<=1kb)	55131231	55153938	22708	1	19070	ENSMUST00000159311.7	0	ENSMUSG00000025979	Mob4	MOB family member 4, phocein
chr1	55130964	55131816	416	15.4363	44.9353	41.6154	312	Promoter (<=1kb)	55131231	55153938	22708	1	19070	ENSMUST00000159311.7	0	ENSMUSG00000025979	Mob4	MOB family member 4, phocein
chr1	55130964	55131816	105	6.71144	13.27	10.5823	614	Promoter (<=1kb)	55131231	55153938	22708	1	19070	ENSMUST00000159311.7	0	ENSMUSG00000025979	Mob4	MOB family member 4, phocein
chr1	55130964	55131816	115	7.04701	14.2976	11.575	776	Promoter (<=1kb)	55131231	55153938	22708	1	19070	ENSMUST00000159311.7	0	ENSMUSG00000025979	Mob4	MOB family member 4, phocein
chr1	55161323	55161563	59	5.96402	8.47118	5.96349	28	Distal Intergenic	55131326	55145383	14058	1	19070	ENSMUST00000159743.1	29997	ENSMUSG00000025979	Mob4	MOB family member 4, phocein
chr1	55162065	55162140	72	6.68119	9.83149	7.26392	46	Distal Intergenic	55131326	55145383	14058	1	19070	ENSMUST00000159743.1	30739	ENSMUSG00000025979	Mob4	MOB family member 4, phocein
chr1	55192048	55192130	102	8.10929	12.8921	10.2142	41	Intron (ENSMUST00000027121.14/74013, intron 7 of 8)	55203945	55206489	2545	2	74013	ENSMUST00000133294.1	14359	ENSMUSG00000025978	Rftn2	raftlin family member 2
chr1	55194285	55194427	139	9.80664	16.772	13.9829	88	3' UTR	55203945	55206489	2545	2	74013	ENSMUST00000133294.1	12062	ENSMUSG00000025978	Rftn2	raftlin family member 2
chr1	55194610	55194676	29	4.26069	5.28849	2.95143	40	Intron (ENSMUST00000027121.14/74013, intron 6 of 8)	55203945	55206489	2545	2	74013	ENSMUST00000133294.1	11813	ENSMUSG00000025978	Rftn2	raftlin family member 2
chr1	55205908	55206134	157	10.8601	18.5542	15.7196	76	Promoter (<=1kb)	55203945	55206489	2545	2	74013	ENSMUST00000133294.1	355	ENSMUSG00000025978	Rftn2	raftlin family member 2
chr1	55221500	55221594	68	6.50266	9.45013	6.89399	61	Intron (ENSMUST00000027121.14/74013, intron 1 of 8)	55170159	55226782	56624	2	74013	ENSMUST00000027121.14	5188	ENSMUSG00000025978	Rftn2	raftlin family member 2
chr1	55224153	55224262	27	4.09124	5.01689	2.72967	76	Promoter (2-3kb)	55170159	55226782	56624	2	74013	ENSMUST00000027121.14	2520	ENSMUSG00000025978	Rftn2	raftlin family member 2
chr1	55226762	55226819	32	4.39839	5.62486	3.27381	27	Promoter (<=1kb)	55170159	55226782	56624	2	74013	ENSMUST00000027121.14	0	ENSMUSG00000025978	Rftn2	raftlin family member 2
chr1	55237002	55237317	1538	34.8032	158.695	153.852	144	Promoter (<=1kb)	55237177	55248470	11294	1	212679	ENSMUST00000061334.9	0	ENSMUSG00000046994	Mars2	methionine-tRNA synthetase 2 (mitochondrial)
chr1	55239431	55239505	141	7.22191	16.9011	14.1088	42	Promoter (2-3kb)	55237177	55248470	11294	1	212679	ENSMUST00000061334.9	2254	ENSMUSG00000046994	Mars2	methionine-tRNA synthetase 2 (mitochondrial)
chr1	55363328	55363511	106	7.99488	13.3336	10.6441	76	Promoter (<=1kb)	55346257	55363469	17213	2	75388	ENSMUST00000159398.1	0	ENSMUSG00000025977	Boll	boule homolog, RNA binding protein
chr1	55363683	55363888	344	17.0557	37.6257	34.4161	110	Promoter (<=1kb)	55346257	55363469	17213	2	75388	ENSMUST00000159398.1	-214	ENSMUSG00000025977	Boll	boule homolog, RNA binding protein
chr1	55383218	55383367	323	17.9522	35.5062	32.3311	89	Distal Intergenic	55346257	55363469	17213	2	75388	ENSMUST00000159398.1	-19749	ENSMUSG00000025977	Boll	boule homolog, RNA binding protein
chr1	55400019	55400191	471	22.5208	50.5086	47.1108	92	Distal Intergenic	55405921	55754285	348365	1	227120	ENSMUST00000042986.9	-5730	ENSMUSG00000038349	Plcl1	phospholipase C-like 1
chr1	55405687	55405984	1683	34.0449	173.441	168.363	146	Promoter (<=1kb)	55405921	55754285	348365	1	227120	ENSMUST00000042986.9	0	ENSMUSG00000038349	Plcl1	phospholipase C-like 1
chr1	55406094	55406201	65	4.64932	9.05329	6.52601	69	Promoter (<=1kb)	55405921	55754285	348365	1	227120	ENSMUST00000042986.9	173	ENSMUSG00000038349	Plcl1	phospholipase C-like 1
chr1	55438734	55438854	27	3.96365	5.08645	2.75749	65	Intron (ENSMUST00000042986.9/227120, intron 1 of 5)	55405921	55754285	348365	1	227120	ENSMUST00000042986.9	32813	ENSMUSG00000038349	Plcl1	phospholipase C-like 1
chr1	55441458	55441535	50	5.3782	7.46127	5.00922	46	Exon (ENSMUST00000193928.1/ENSMUST00000193928.1, exon 1 of 1)	55405921	55754285	348365	1	227120	ENSMUST00000042986.9	35537	ENSMUSG00000038349	Plcl1	phospholipase C-like 1
chr1	55448098	55448168	15	3.1141	3.66236	1.50861	24	Intron (ENSMUST00000042986.9/227120, intron 1 of 5)	55405921	55754285	348365	1	227120	ENSMUST00000042986.9	42177	ENSMUSG00000038349	Plcl1	phospholipase C-like 1
chr1	55450754	55450831	20	3.62003	4.31072	2.06097	18	Intron (ENSMUST00000042986.9/227120, intron 1 of 5)	55405921	55754285	348365	1	227120	ENSMUST00000042986.9	44833	ENSMUSG00000038349	Plcl1	phospholipase C-like 1
chr1	55454204	55454356	135	9.81645	16.2825	13.5048	62	Intron (ENSMUST00000042986.9/227120, intron 1 of 5)	55405921	55754285	348365	1	227120	ENSMUST00000042986.9	48283	ENSMUSG00000038349	Plcl1	phospholipase C-like 1
chr1	55472304	55472368	15	3.17092	3.80101	1.57665	14	Intron (ENSMUST00000042986.9/227120, intron 1 of 5)	55405921	55754285	348365	1	227120	ENSMUST00000042986.9	66383	ENSMUSG00000038349	Plcl1	phospholipase C-like 1
chr1	55489403	55489647	343	18.6274	37.602	34.3927	99	Intron (ENSMUST00000042986.9/227120, intron 1 of 5)	55405921	55754285	348365	1	227120	ENSMUST00000042986.9	83482	ENSMUSG00000038349	Plcl1	phospholipase C-like 1
chr1	55500967	55501373	53	5.51385	7.77578	5.31126	45	Intron (ENSMUST00000042986.9/227120, intron 1 of 5)	55405921	55754285	348365	1	227120	ENSMUST00000042986.9	95046	ENSMUSG00000038349	Plcl1	phospholipase C-like 1
chr1	55500967	55501373	355	17.7557	38.8202	35.5915	239	Intron (ENSMUST00000042986.9/227120, intron 1 of 5)	55405921	55754285	348365	1	227120	ENSMUST00000042986.9	95046	ENSMUSG00000038349	Plcl1	phospholipase C-like 1
chr1	55560131	55560186	15	3.17092	3.80101	1.57665	27	Exon (ENSMUST00000193032.1/ENSMUST00000193032.1, exon 1 of 1)	55702025	55735227	33203	1	227120	ENSMUST00000187059.1	-141839	ENSMUSG00000038349	Plcl1	phospholipase C-like 1
chr1	55581896	55581978	27	3.96365	5.08645	2.75749	48	Intron (ENSMUST00000042986.9/227120, intron 1 of 5)	55702025	55735227	33203	1	227120	ENSMUST00000187059.1	-120047	ENSMUSG00000038349	Plcl1	phospholipase C-like 1
chr1	55619084	55619148	40	4.75638	6.44996	4.03544	25	Intron (ENSMUST00000042986.9/227120, intron 1 of 5)	55702025	55735227	33203	1	227120	ENSMUST00000187059.1	-82877	ENSMUSG00000038349	Plcl1	phospholipase C-like 1
chr1	55620823	55620935	40	4.75638	6.44996	4.03544	35	Intron (ENSMUST00000042986.9/227120, intron 1 of 5)	55702025	55735227	33203	1	227120	ENSMUST00000187059.1	-81090	ENSMUSG00000038349	Plcl1	phospholipase C-like 1
chr1	55623591	55623708	15	3.17092	3.80101	1.57665	40	Intron (ENSMUST00000042986.9/227120, intron 1 of 5)	55702025	55735227	33203	1	227120	ENSMUST00000187059.1	-78317	ENSMUSG00000038349	Plcl1	phospholipase C-like 1
chr1	55629670	55629829	78	7.03714	10.4826	7.89493	73	Intron (ENSMUST00000042986.9/227120, intron 1 of 5)	55702025	55735227	33203	1	227120	ENSMUST00000187059.1	-72196	ENSMUSG00000038349	Plcl1	phospholipase C-like 1
chr1	55631619	55631697	52	5.58499	7.68487	5.2243	46	Intron (ENSMUST00000042986.9/227120, intron 1 of 5)	55702025	55735227	33203	1	227120	ENSMUST00000187059.1	-70328	ENSMUSG00000038349	Plcl1	phospholipase C-like 1
chr1	55654029	55654132	27	3.96365	5.08645	2.75749	76	Intron (ENSMUST00000042986.9/227120, intron 1 of 5)	55702025	55735227	33203	1	227120	ENSMUST00000187059.1	-47893	ENSMUSG00000038349	Plcl1	phospholipase C-like 1
chr1	55665928	55666109	297	15.7854	32.9271	29.7959	75	Intron (ENSMUST00000042986.9/227120, intron 1 of 5)	55702025	55735227	33203	1	227120	ENSMUST00000187059.1	-35916	ENSMUSG00000038349	Plcl1	phospholipase C-like 1
chr1	55666412	55666592	376	18.6043	40.9402	37.6787	98	Intron (ENSMUST00000042986.9/227120, intron 1 of 5)	55702025	55735227	33203	1	227120	ENSMUST00000187059.1	-35433	ENSMUSG00000038349	Plcl1	phospholipase C-like 1
chr1	55675101	55675188	82	7.13457	10.9051	8.29186	45	Intron (ENSMUST00000042986.9/227120, intron 1 of 5)	55702025	55735227	33203	1	227120	ENSMUST00000187059.1	-26837	ENSMUSG00000038349	Plcl1	phospholipase C-like 1
chr1	55686364	55686571	425	21.3426	45.8362	42.5033	112	Intron (ENSMUST00000042986.9/227120, intron 1 of 5)	55702025	55735227	33203	1	227120	ENSMUST00000187059.1	-15454	ENSMUSG00000038349	Plcl1	phospholipase C-like 1
chr1	55693738	55693829	82	7.13457	10.9051	8.29186	47	Intron (ENSMUST00000042986.9/227120, intron 1 of 5)	55702025	55735227	33203	1	227120	ENSMUST00000187059.1	-8196	ENSMUSG00000038349	Plcl1	phospholipase C-like 1
chr1	55700883	55701014	76	6.89903	10.2098	7.63101	38	Promoter (1-2kb)	55702025	55735227	33203	1	227120	ENSMUST00000187059.1	-1011	ENSMUSG00000038349	Plcl1	phospholipase C-like 1
chr1	55704934	55705018	32	4.44543	5.60408	3.25398	12	Promoter (2-3kb)	55702025	55735227	33203	1	227120	ENSMUST00000187059.1	2909	ENSMUSG00000038349	Plcl1	phospholipase C-like 1
chr1	55705352	55705413	81	7.1142	10.7073	8.11267	40	Intron (ENSMUST00000042986.9/227120, intron 3 of 5)	55702025	55735227	33203	1	227120	ENSMUST00000187059.1	3327	ENSMUSG00000038349	Plcl1	phospholipase C-like 1
chr1	55705991	55706188	62	6.16076	8.7674	6.24974	97	Intron (ENSMUST00000042986.9/227120, intron 3 of 5)	55702025	55735227	33203	1	227120	ENSMUST00000187059.1	3966	ENSMUSG00000038349	Plcl1	phospholipase C-like 1
chr1	55726469	55726597	98	7.9273	12.4888	9.82135	87	Intron (ENSMUST00000042986.9/227120, intron 5 of 5)	55702025	55735227	33203	1	227120	ENSMUST00000187059.1	24444	ENSMUSG00000038349	Plcl1	phospholipase C-like 1
chr1	55736462	55736615	501	24.1967	53.5905	50.1514	92	Intron (ENSMUST00000042986.9/227120, intron 5 of 5)	55702025	55735227	33203	1	227120	ENSMUST00000187059.1	34437	ENSMUSG00000038349	Plcl1	phospholipase C-like 1
chr1	55743106	55743213	59	5.9767	8.49916	5.99081	33	Intron (ENSMUST00000042986.9/227120, intron 5 of 5)	55702025	55735227	33203	1	227120	ENSMUST00000187059.1	41081	ENSMUSG00000038349	Plcl1	phospholipase C-like 1
chr1	55745110	55745168	24	3.8332	4.77176	2.498	30	Intron (ENSMUST00000042986.9/227120, intron 5 of 5)	55702025	55735227	33203	1	227120	ENSMUST00000187059.1	43085	ENSMUSG00000038349	Plcl1	phospholipase C-like 1
chr1	55747263	55747344	38	4.65055	6.18915	3.81342	38	Intron (ENSMUST00000042986.9/227120, intron 5 of 5)	55702025	55735227	33203	1	227120	ENSMUST00000187059.1	45238	ENSMUSG00000038349	Plcl1	phospholipase C-like 1
chr1	55755882	55756011	68	6.34184	9.36702	6.81345	59	Distal Intergenic	55702025	55735227	33203	1	227120	ENSMUST00000187059.1	53857	ENSMUSG00000038349	Plcl1	phospholipase C-like 1
chr1	55761533	55761616	15	3.17092	3.80101	1.57665	26	Distal Intergenic	55702025	55735227	33203	1	227120	ENSMUST00000187059.1	59508	ENSMUSG00000038349	Plcl1	phospholipase C-like 1
chr1	55782723	55782793	40	4.75638	6.44996	4.03544	31	Distal Intergenic	55702025	55735227	33203	1	227120	ENSMUST00000187059.1	80698	ENSMUSG00000038349	Plcl1	phospholipase C-like 1
chr1	55838307	55838458	146	10.3055	17.4733	14.6626	71	Distal Intergenic	55931241	55972098	40858	1	329159	ENSMUST00000189293.1	-92783	ENSMUSG00000099950	9130227L01Rik	RIKEN cDNA 9130227L01 gene
chr1	55859442	55859504	27	3.96365	5.08645	2.75749	32	Distal Intergenic	55931241	55972098	40858	1	329159	ENSMUST00000189293.1	-71737	ENSMUSG00000099950	9130227L01Rik	RIKEN cDNA 9130227L01 gene
chr1	55874254	55874426	314	17.5227	34.6152	31.455	107	Distal Intergenic	55931241	55972098	40858	1	329159	ENSMUST00000189293.1	-56815	ENSMUSG00000099950	9130227L01Rik	RIKEN cDNA 9130227L01 gene
chr1	55874910	55874972	41	4.96576	6.57074	4.15159	39	Distal Intergenic	55931241	55972098	40858	1	329159	ENSMUST00000189293.1	-56269	ENSMUSG00000099950	9130227L01Rik	RIKEN cDNA 9130227L01 gene
chr1	55883349	55883446	35	4.61208	5.89959	3.53674	42	Distal Intergenic	55931241	55972098	40858	1	329159	ENSMUST00000189293.1	-47795	ENSMUSG00000099950	9130227L01Rik	RIKEN cDNA 9130227L01 gene
chr1	55886511	55886617	158	8.75586	18.7383	15.8994	52	Distal Intergenic	55931241	55972098	40858	1	329159	ENSMUST00000189293.1	-44624	ENSMUSG00000099950	9130227L01Rik	RIKEN cDNA 9130227L01 gene
chr1	55888678	55888969	613	21.5095	64.9154	61.3322	154	Distal Intergenic	55931241	55972098	40858	1	329159	ENSMUST00000189293.1	-42272	ENSMUSG00000099950	9130227L01Rik	RIKEN cDNA 9130227L01 gene
chr1	55889116	55889195	35	4.15096	5.86202	3.50109	44	Distal Intergenic	55931241	55972098	40858	1	329159	ENSMUST00000189293.1	-42046	ENSMUSG00000099950	9130227L01Rik	RIKEN cDNA 9130227L01 gene
chr1	55889333	55889492	60	5.28304	8.56205	6.05149	65	Distal Intergenic	55931241	55972098	40858	1	329159	ENSMUST00000189293.1	-41749	ENSMUSG00000099950	9130227L01Rik	RIKEN cDNA 9130227L01 gene
chr1	55897759	55897830	40	4.75638	6.44996	4.03544	37	Distal Intergenic	55931241	55972098	40858	1	329159	ENSMUST00000189293.1	-33411	ENSMUSG00000099950	9130227L01Rik	RIKEN cDNA 9130227L01 gene
chr1	55913981	55914084	42	5.02663	6.69368	4.27005	46	Distal Intergenic	55931241	55972098	40858	1	329159	ENSMUST00000189293.1	-17157	ENSMUSG00000099950	9130227L01Rik	RIKEN cDNA 9130227L01 gene
chr1	55914463	55914701	288	16.5161	31.9154	28.8026	138	Distal Intergenic	55931241	55972098	40858	1	329159	ENSMUST00000189293.1	-16540	ENSMUSG00000099950	9130227L01Rik	RIKEN cDNA 9130227L01 gene
chr1	55956019	55956107	53	5.54911	7.87973	5.3911	37	Intron (ENSMUST00000189293.1/329159, intron 2 of 5)	55960914	55972328	11415	1	329159	ENSMUST00000188040.1	-4807	ENSMUSG00000099950	9130227L01Rik	RIKEN cDNA 9130227L01 gene
chr1	55960417	55960538	113	8.72003	14.1136	11.3953	53	Promoter (<=1kb)	55960914	55972328	11415	1	329159	ENSMUST00000188040.1	-376	ENSMUSG00000099950	9130227L01Rik	RIKEN cDNA 9130227L01 gene
chr1	56028272	56028418	53	5.54911	7.87973	5.3911	100	Distal Intergenic	56019023	56020137	1115	1	69356	ENSMUST00000190280.1	9249	ENSMUSG00000100372	1700003I22Rik	RIKEN cDNA 1700003I22 gene
chr1	56211895	56212111	130	9.51276	15.7761	13.0102	108	Distal Intergenic	56019023	56020137	1115	1	69356	ENSMUST00000190280.1	192872	ENSMUSG00000100372	1700003I22Rik	RIKEN cDNA 1700003I22 gene
chr1	56226781	56226851	27	3.96365	5.08645	2.75749	30	Distal Intergenic	56019023	56020137	1115	1	69356	ENSMUST00000190280.1	207758	ENSMUSG00000100372	1700003I22Rik	RIKEN cDNA 1700003I22 gene
chr1	56256432	56256504	15	3.17092	3.80101	1.57665	27	Distal Intergenic	56019023	56020137	1115	1	69356	ENSMUST00000190280.1	237409	ENSMUSG00000100372	1700003I22Rik	RIKEN cDNA 1700003I22 gene
chr1	56387207	56387347	163	11.0982	19.2026	16.3491	66	Distal Intergenic	56636044	56637435	1392	2	71066	ENSMUST00000062085.5	250088	ENSMUSG00000045336	Hsfy2	heat shock transcription factor, Y-linked 2
chr1	56397333	56397401	40	4.75638	6.44996	4.03544	48	Distal Intergenic	56636044	56637435	1392	2	71066	ENSMUST00000062085.5	240034	ENSMUSG00000045336	Hsfy2	heat shock transcription factor, Y-linked 2
chr1	56625940	56626018	15	3.17092	3.80101	1.57665	42	Distal Intergenic	56636044	56637435	1392	2	71066	ENSMUST00000062085.5	11417	ENSMUSG00000045336	Hsfy2	heat shock transcription factor, Y-linked 2
chr1	56665488	56665584	53	5.54911	7.87973	5.3911	55	Distal Intergenic	56636044	56637435	1392	2	71066	ENSMUST00000062085.5	-28053	ENSMUSG00000045336	Hsfy2	heat shock transcription factor, Y-linked 2
chr1	56671364	56671494	68	6.34184	9.36702	6.81345	68	Distal Intergenic	56636044	56637435	1392	2	71066	ENSMUST00000062085.5	-33929	ENSMUSG00000045336	Hsfy2	heat shock transcription factor, Y-linked 2
chr1	56675403	56675493	27	3.96365	5.08645	2.75749	72	Distal Intergenic	56636044	56637435	1392	2	71066	ENSMUST00000062085.5	-37968	ENSMUSG00000045336	Hsfy2	heat shock transcription factor, Y-linked 2
chr1	56800709	56801069	129	9.56976	15.7312	12.9725	96	Intron (ENSMUST00000042857.13/212712, intron 9 of 9)	56636044	56637435	1392	2	71066	ENSMUST00000062085.5	-163274	ENSMUSG00000045336	Hsfy2	heat shock transcription factor, Y-linked 2
chr1	56800709	56801069	114	8.83363	14.1708	11.451	228	Intron (ENSMUST00000042857.13/212712, intron 9 of 9)	56636044	56637435	1392	2	71066	ENSMUST00000062085.5	-163274	ENSMUSG00000045336	Hsfy2	heat shock transcription factor, Y-linked 2
chr1	56833314	56833620	499	22.5361	53.4204	49.9836	162	Intron (ENSMUST00000042857.13/212712, intron 8 of 9)	56948134	56969840	21707	2	212712	ENSMUST00000176759.1	136220	ENSMUSG00000038331	Satb2	special AT-rich sequence binding protein 2
chr1	56862355	56862495	27	3.96365	5.08645	2.75749	0	Intron (ENSMUST00000042857.13/212712, intron 6 of 9)	56948134	56969840	21707	2	212712	ENSMUST00000176759.1	107345	ENSMUSG00000038331	Satb2	special AT-rich sequence binding protein 2
chr1	56862961	56863031	40	4.75638	6.44996	4.03544	7	Intron (ENSMUST00000042857.13/212712, intron 6 of 9)	56948134	56969840	21707	2	212712	ENSMUST00000176759.1	106809	ENSMUSG00000038331	Satb2	special AT-rich sequence binding protein 2
chr1	56971001	56971080	18	3.40652	4.08326	1.84503	0	Promoter (<=1kb)	56971412	56975197	3786	1	329160	ENSMUST00000135238.3	-332	ENSMUSG00000087022	9130024F11Rik	RIKEN cDNA 9130024F11 gene
chr1	56972176	56972453	62	5.41679	8.78174	6.26373	192	Promoter (<=1kb)	56972332	56975193	2862	1	329160	ENSMUST00000195462.1	0	ENSMUSG00000087022	9130024F11Rik	RIKEN cDNA 9130024F11 gene
chr1	56973073	56973253	80	6.09667	10.6117	8.02004	42	Promoter (<=1kb)	56793981	56972502	178522	2	212712	ENSMUST00000042857.13	-571	ENSMUSG00000038331	Satb2	special AT-rich sequence binding protein 2
chr1	56973419	56973569	129	7.87385	15.7373	12.9785	58	Promoter (<=1kb)	56793981	56972502	178522	2	212712	ENSMUST00000042857.13	-917	ENSMUSG00000038331	Satb2	special AT-rich sequence binding protein 2
chr1	56977248	56977366	176	9.78116	20.4987	17.6172	39	Promoter (1-2kb)	56969740	56978650	8911	2	212712	ENSMUST00000177282.1	1284	ENSMUSG00000038331	Satb2	special AT-rich sequence binding protein 2
chr1	56982049	56982233	141	9.70858	16.9726	14.1787	74	Intron (ENSMUST00000185204.1/329160, intron 1 of 4)	56969740	56978650	8911	2	212712	ENSMUST00000177282.1	-3399	ENSMUSG00000038331	Satb2	special AT-rich sequence binding protein 2
chr1	57083209	57083273	27	3.96365	5.08645	2.75749	34	Distal Intergenic	56969740	56978650	8911	2	212712	ENSMUST00000177282.1	-104559	ENSMUSG00000038331	Satb2	special AT-rich sequence binding protein 2
chr1	57095635	57095835	198	12.542	22.7745	19.8396	89	Distal Intergenic	56969740	56978650	8911	2	212712	ENSMUST00000177282.1	-116985	ENSMUSG00000038331	Satb2	special AT-rich sequence binding protein 2
chr1	57096043	57096107	15	3.29434	3.69475	1.53927	27	Distal Intergenic	56969740	56978650	8911	2	212712	ENSMUST00000177282.1	-117393	ENSMUSG00000038331	Satb2	special AT-rich sequence binding protein 2
chr1	57096297	57096433	70	6.60105	9.64534	7.08365	108	Distal Intergenic	56969740	56978650	8911	2	212712	ENSMUST00000177282.1	-117647	ENSMUSG00000038331	Satb2	special AT-rich sequence binding protein 2
chr1	57174357	57174592	98	7.9273	12.4888	9.82135	61	Distal Intergenic	57200645	57214993	14349	2	407809	ENSMUST00000190488.1	40401	ENSMUSG00000101429	BC055402	cDNA sequence BC055402
chr1	57203578	57203635	15	3.16314	3.78158	1.57665	27	Intron (ENSMUST00000190488.1/407809, intron 6 of 6)	57200645	57214993	14349	2	407809	ENSMUST00000190488.1	11358	ENSMUSG00000101429	BC055402	cDNA sequence BC055402
chr1	57205729	57205861	138	9.73872	16.6525	13.8663	79	Intron (ENSMUST00000190488.1/407809, intron 5 of 6)	57200645	57214993	14349	2	407809	ENSMUST00000190488.1	9132	ENSMUSG00000101429	BC055402	cDNA sequence BC055402
chr1	57209352	57209539	247	13.7846	27.7697	24.7341	61	Intron (ENSMUST00000190488.1/407809, intron 3 of 6)	57200645	57214993	14349	2	407809	ENSMUST00000190488.1	5454	ENSMUSG00000101429	BC055402	cDNA sequence BC055402
chr1	57213672	57213753	38	4.76216	6.20736	3.83087	28	Promoter (1-2kb)	57200645	57214993	14349	2	407809	ENSMUST00000190488.1	1240	ENSMUSG00000101429	BC055402	cDNA sequence BC055402
chr1	57219216	57219301	15	3.17092	3.80101	1.57665	16	Distal Intergenic	57200645	57214993	14349	2	407809	ENSMUST00000190488.1	-4223	ENSMUSG00000101429	BC055402	cDNA sequence BC055402
chr1	57244059	57244396	146	10.3055	17.4733	14.6626	98	Distal Intergenic	57200645	57214993	14349	2	407809	ENSMUST00000190488.1	-29066	ENSMUSG00000101429	BC055402	cDNA sequence BC055402
chr1	57244059	57244396	98	7.9273	12.4888	9.82135	249	Distal Intergenic	57200645	57214993	14349	2	407809	ENSMUST00000190488.1	-29066	ENSMUSG00000101429	BC055402	cDNA sequence BC055402
chr1	57255243	57255450	214	13.4132	24.3986	21.4313	96	Distal Intergenic	57200645	57214993	14349	2	407809	ENSMUST00000190488.1	-40250	ENSMUSG00000101429	BC055402	cDNA sequence BC055402
chr1	57269850	57269960	304	17.2933	33.6241	30.4811	65	Distal Intergenic	57200645	57214993	14349	2	407809	ENSMUST00000190488.1	-54857	ENSMUSG00000101429	BC055402	cDNA sequence BC055402
chr1	57343684	57343768	27	3.96365	5.08645	2.75749	47	Distal Intergenic	57359222	57377544	18323	2	75323	ENSMUST00000181949.2	33776	ENSMUSG00000097519	4930558J18Rik	RIKEN cDNA 4930558J18 gene
chr1	57377455	57377736	1465	38.8817	151.263	146.539	125	Promoter (<=1kb)	57359222	57377544	18323	2	75323	ENSMUST00000181949.2	0	ENSMUSG00000097519	4930558J18Rik	RIKEN cDNA 4930558J18 gene
chr1	57378065	57378128	91	6.31773	11.7598	9.12298	35	Promoter (<=1kb)	57377640	57380078	2439	1	73467	ENSMUST00000187255.1	425	ENSMUSG00000038323	1700066M21Rik	RIKEN cDNA 1700066M21 gene
chr1	57388017	57388129	27	3.96365	5.08645	2.75749	28	Promoter (2-3kb)	57388405	57390771	2367	2	68736	ENSMUST00000162663.1	2642	ENSMUSG00000048495	Tyw5	tRNA-yW synthesizing protein 5
chr1	57402207	57402409	118	8.48926	14.5327	11.8043	81	Promoter (<=1kb)	57390712	57401522	10811	2	68736	ENSMUST00000163039.7	-685	ENSMUSG00000048495	Tyw5	tRNA-yW synthesizing protein 5
chr1	57406336	57406796	211	12.2961	24.1597	21.1974	185	Promoter (<=1kb)	57388666	57406443	17778	2	68736	ENSMUST00000160837.7	0	ENSMUSG00000048495	Tyw5	tRNA-yW synthesizing protein 5
chr1	57406336	57406796	94	7.48459	12.1358	9.48806	413	Promoter (<=1kb)	57388666	57406443	17778	2	68736	ENSMUST00000160837.7	0	ENSMUSG00000048495	Tyw5	tRNA-yW synthesizing protein 5
chr1	57423819	57423909	158	10.8753	18.6396	15.8032	33	Distal Intergenic	57388237	57407101	18865	2	68736	ENSMUST00000162686.7	-16718	ENSMUSG00000048495	Tyw5	tRNA-yW synthesizing protein 5
chr1	57428894	57429172	441	19.9401	47.4789	44.1227	167	Distal Intergenic	57388237	57407101	18865	2	68736	ENSMUST00000162686.7	-21793	ENSMUSG00000048495	Tyw5	tRNA-yW synthesizing protein 5
chr1	57429826	57430027	102	7.7368	12.9095	10.2312	31	Distal Intergenic	57388237	57407101	18865	2	68736	ENSMUST00000162686.7	-22725	ENSMUSG00000048495	Tyw5	tRNA-yW synthesizing protein 5
chr1	57429826	57430027	79	6.70523	10.5286	7.93958	112	Distal Intergenic	57388237	57407101	18865	2	68736	ENSMUST00000162686.7	-22725	ENSMUSG00000048495	Tyw5	tRNA-yW synthesizing protein 5
chr1	57430195	57430295	38	4.66949	6.21523	3.83842	44	Distal Intergenic	57388237	57407101	18865	2	68736	ENSMUST00000162686.7	-23094	ENSMUSG00000048495	Tyw5	tRNA-yW synthesizing protein 5
chr1	57479126	57479208	53	5.54911	7.87973	5.3911	49	Distal Intergenic	57388237	57407101	18865	2	68736	ENSMUST00000162686.7	-72025	ENSMUSG00000048495	Tyw5	tRNA-yW synthesizing protein 5
chr1	57479744	57479801	15	3.17092	3.80101	1.57665	9	Distal Intergenic	57388237	57407101	18865	2	68736	ENSMUST00000162686.7	-72643	ENSMUSG00000048495	Tyw5	tRNA-yW synthesizing protein 5
chr1	57497681	57497760	27	3.96365	5.08645	2.75749	11	Distal Intergenic	57388237	57407101	18865	2	68736	ENSMUST00000162686.7	-90580	ENSMUSG00000048495	Tyw5	tRNA-yW synthesizing protein 5
chr1	57608068	57608178	119	9.06134	14.6787	11.9465	69	Distal Intergenic	57774162	57885768	111607	1	67198	ENSMUST00000172287.7	-165984	ENSMUSG00000038305	Spats2l	spermatogenesis associated, serine-rich 2-like
chr1	57608779	57608846	29	4.22229	5.26757	2.93119	24	Distal Intergenic	57774162	57885768	111607	1	67198	ENSMUST00000172287.7	-165316	ENSMUSG00000038305	Spats2l	spermatogenesis associated, serine-rich 2-like
chr1	57613313	57613453	53	5.5107	7.7825	5.31778	72	Distal Intergenic	57774162	57885768	111607	1	67198	ENSMUST00000172287.7	-160709	ENSMUSG00000038305	Spats2l	spermatogenesis associated, serine-rich 2-like
chr1	57674431	57674577	53	5.54911	7.87973	5.3911	107	Distal Intergenic	57774162	57885768	111607	1	67198	ENSMUST00000172287.7	-99585	ENSMUSG00000038305	Spats2l	spermatogenesis associated, serine-rich 2-like
chr1	57774027	57774300	71	6.17934	9.68069	7.11775	93	Promoter (<=1kb)	57774162	57885768	111607	1	67198	ENSMUST00000172287.7	0	ENSMUSG00000038305	Spats2l	spermatogenesis associated, serine-rich 2-like
chr1	57774027	57774300	60	5.70401	8.60682	6.09468	226	Promoter (<=1kb)	57774162	57885768	111607	1	67198	ENSMUST00000172287.7	0	ENSMUSG00000038305	Spats2l	spermatogenesis associated, serine-rich 2-like
chr1	57774731	57775092	177	10.4857	20.6124	17.7283	85	Promoter (<=1kb)	57774735	57946965	172231	1	67198	ENSMUST00000170139.7	0	ENSMUSG00000038305	Spats2l	spermatogenesis associated, serine-rich 2-like
chr1	57774731	57775092	41	4.76623	6.58502	4.1655	322	Promoter (<=1kb)	57774735	57946965	172231	1	67198	ENSMUST00000170139.7	0	ENSMUSG00000038305	Spats2l	spermatogenesis associated, serine-rich 2-like
chr1	57775158	57775348	61	5.73503	8.65629	6.14242	91	Promoter (<=1kb)	57774917	57799580	24664	1	67198	ENSMUST00000168895.1	241	ENSMUSG00000038305	Spats2l	spermatogenesis associated, serine-rich 2-like
chr1	57801006	57801067	27	3.96365	5.08645	2.75749	42	Intron (ENSMUST00000172287.7/67198, intron 2 of 6)	57774917	57799580	24664	1	67198	ENSMUST00000168895.1	26089	ENSMUSG00000038305	Spats2l	spermatogenesis associated, serine-rich 2-like
chr1	57857921	57858003	82	7.13457	10.9051	8.29186	32	Intron (ENSMUST00000172287.7/67198, intron 4 of 6)	57845571	57946965	101395	1	67198	ENSMUST00000169772.2	12350	ENSMUSG00000038305	Spats2l	spermatogenesis associated, serine-rich 2-like
chr1	57862154	57862229	27	3.96365	5.08645	2.75749	15	Intron (ENSMUST00000172287.7/67198, intron 4 of 6)	57845571	57946965	101395	1	67198	ENSMUST00000169772.2	16583	ENSMUSG00000038305	Spats2l	spermatogenesis associated, serine-rich 2-like
chr1	57875479	57875890	104	8.31146	13.0919	10.4089	39	Intron (ENSMUST00000172287.7/67198, intron 4 of 6)	57902071	57938021	35951	1	67198	ENSMUST00000164353.2	-26181	ENSMUSG00000038305	Spats2l	spermatogenesis associated, serine-rich 2-like
chr1	57875479	57875890	89	7.60386	11.6292	8.99622	180	Intron (ENSMUST00000172287.7/67198, intron 4 of 6)	57902071	57938021	35951	1	67198	ENSMUST00000164353.2	-26181	ENSMUSG00000038305	Spats2l	spermatogenesis associated, serine-rich 2-like
chr1	57878537	57878597	29	4.22229	5.26757	2.93119	30	Intron (ENSMUST00000172287.7/67198, intron 4 of 6)	57902071	57938021	35951	1	67198	ENSMUST00000164353.2	-23474	ENSMUSG00000038305	Spats2l	spermatogenesis associated, serine-rich 2-like
chr1	57890725	57890873	130	9.51276	15.7761	13.0102	82	Intron (ENSMUST00000172068.7/67198, intron 7 of 8)	57902071	57938021	35951	1	67198	ENSMUST00000164353.2	-11198	ENSMUSG00000038305	Spats2l	spermatogenesis associated, serine-rich 2-like
chr1	57940840	57941045	110	8.61708	13.7104	11.011	61	Intron (ENSMUST00000163239.7/67198, intron 10 of 11)	57956720	57962102	5383	2	51960	ENSMUST00000163006.1	21057	ENSMUSG00000054770	Kctd18	potassium channel tetramerisation domain containing 18
chr1	57953133	57953337	155	10.4927	18.3326	15.5028	152	Distal Intergenic	57956720	57962102	5383	2	51960	ENSMUST00000163006.1	8765	ENSMUSG00000054770	Kctd18	potassium channel tetramerisation domain containing 18
chr1	57953502	57953646	213	12.9616	24.3226	21.3567	68	Distal Intergenic	57956720	57962102	5383	2	51960	ENSMUST00000163006.1	8456	ENSMUSG00000054770	Kctd18	potassium channel tetramerisation domain containing 18
chr1	57969341	57969422	103	6.8046	13.0084	10.3277	27	Promoter (<=1kb)	57955253	57969524	14272	2	51960	ENSMUST00000161608.7	102	ENSMUSG00000054770	Kctd18	potassium channel tetramerisation domain containing 18
chr1	57969957	57970275	920	27.9347	96.0577	92.094	175	Promoter (<=1kb)	57956580	57970048	13469	2	51960	ENSMUST00000159826.1	0	ENSMUSG00000054770	Kctd18	potassium channel tetramerisation domain containing 18
chr1	57995801	57996150	834	29.6103	87.3522	83.4973	129	Promoter (<=1kb)	57995971	58025899	29929	1	68549	ENSMUST00000027202.8	0	ENSMUSG00000026039	Sgo2a	shugoshin 2A
chr1	58031314	58031451	168	11.3755	19.6971	16.8331	60	Promoter (1-2kb)	58029964	58070879	40916	1	11761	ENSMUST00000160168.1	1350	ENSMUSG00000063558	Aox1	aldehyde oxidase 1
chr1	58112920	58113029	130	9.51276	15.7761	13.0102	61	Promoter (<=1kb)	58113130	58115009	1880	1	71724	ENSMUST00000161549.1	-101	ENSMUSG00000064294	Aox3	aldehyde oxidase 3
chr1	58156914	58156976	53	5.54911	7.87973	5.3911	27	Intron (ENSMUST00000040999.13/71724, intron 16 of 34)	58169624	58172247	2624	1	71724	ENSMUST00000160815.1	-12648	ENSMUSG00000064294	Aox3	aldehyde oxidase 3
chr1	58203950	58204141	215	13.4764	24.5623	21.5897	88	Distal Intergenic	58210397	58268597	58201	1	71872	ENSMUST00000040442.5	-6256	ENSMUSG00000038242	Aox4	aldehyde oxidase 4
chr1	58275992	58276197	53	5.54911	7.87973	5.3911	107	Promoter (2-3kb)	58278326	58380259	101934	1	213043	ENSMUST00000114366.2	-2129	ENSMUSG00000079554	Aox2	aldehyde oxidase 2
chr1	58281114	58281181	27	3.96365	5.08645	2.75749	26	Promoter (2-3kb)	58278326	58380259	101934	1	213043	ENSMUST00000114366.2	2788	ENSMUSG00000079554	Aox2	aldehyde oxidase 2
chr1	58284663	58284753	15	3.17092	3.80101	1.57665	17	Intron (ENSMUST00000114366.2/213043, intron 4 of 35)	58278326	58380259	101934	1	213043	ENSMUST00000114366.2	6337	ENSMUSG00000079554	Aox2	aldehyde oxidase 2
chr1	58296421	58296577	383	20.5142	41.6107	38.3395	84	Intron (ENSMUST00000114366.2/213043, intron 10 of 35)	58278326	58380259	101934	1	213043	ENSMUST00000114366.2	18095	ENSMUSG00000079554	Aox2	aldehyde oxidase 2
chr1	58340668	58340818	27	3.96365	5.08645	2.75749	15	Intron (ENSMUST00000114366.2/213043, intron 26 of 35)	58392898	58407353	14456	1	66882	ENSMUST00000050552.14	-52080	ENSMUSG00000051223	Bzw1	basic leucine zipper and W2 domains 1
chr1	58352284	58352347	15	3.17092	3.80101	1.57665	19	Intron (ENSMUST00000114366.2/213043, intron 31 of 35)	58392898	58407353	14456	1	66882	ENSMUST00000050552.14	-40551	ENSMUSG00000051223	Bzw1	basic leucine zipper and W2 domains 1
chr1	58392696	58392864	570	19.1642	60.6116	57.0819	91	Promoter (<=1kb)	58392898	58407353	14456	1	66882	ENSMUST00000050552.14	-34	ENSMUSG00000051223	Bzw1	basic leucine zipper and W2 domains 1
chr1	58393012	58393184	500	17.5166	53.4489	50.0117	71	Promoter (<=1kb)	58393124	58403004	9881	1	66882	ENSMUST00000188898.6	0	ENSMUSG00000051223	Bzw1	basic leucine zipper and W2 domains 1
chr1	58393673	58393808	68	5.36915	9.38055	6.82636	40	Promoter (<=1kb)	58393470	58405131	11662	1	66882	ENSMUST00000186949.1	203	ENSMUSG00000051223	Bzw1	basic leucine zipper and W2 domains 1
chr1	58398909	58399070	144	10.2629	17.2302	14.4305	111	Exon (ENSMUST00000050552.14/66882, exon 4 of 12)	58393470	58405131	11662	1	66882	ENSMUST00000186949.1	5439	ENSMUSG00000051223	Bzw1	basic leucine zipper and W2 domains 1
chr1	58415641	58415717	88	7.52982	11.4851	8.85608	45	Promoter (1-2kb)	58412000	58416765	4766	2	12747	ENSMUST00000123580.7	1048	ENSMUSG00000026034	Clk1	CDC-like kinase 1
chr1	58416758	58416837	27	4.09919	5.03177	2.74392	63	Promoter (<=1kb)	58412000	58416765	4766	2	12747	ENSMUST00000123580.7	0	ENSMUSG00000026034	Clk1	CDC-like kinase 1
chr1	58423064	58423147	168	10.231	19.6769	16.8135	45	Promoter (<=1kb)	58410189	58424066	13878	2	12747	ENSMUST00000156931.7	919	ENSMUSG00000026034	Clk1	CDC-like kinase 1
chr1	58423445	58423503	53	5.40405	7.84527	5.37808	42	Promoter (<=1kb)	58410189	58424066	13878	2	12747	ENSMUST00000156931.7	563	ENSMUSG00000026034	Clk1	CDC-like kinase 1
chr1	58423634	58423745	34	4.4215	5.82612	3.46637	41	Promoter (<=1kb)	58410189	58424066	13878	2	12747	ENSMUST00000156931.7	321	ENSMUSG00000026034	Clk1	CDC-like kinase 1
chr1	58424020	58424182	484	21.1965	51.9053	48.4886	48	Promoter (<=1kb)	58410189	58424066	13878	2	12747	ENSMUST00000156931.7	0	ENSMUSG00000026034	Clk1	CDC-like kinase 1
chr1	58445126	58445648	201	11.0191	23.1353	20.1931	74	Promoter (<=1kb)	58445151	58463456	18306	1	65102	ENSMUST00000087521.12	0	ENSMUSG00000026036	Nif3l1	Ngg1 interacting factor 3-like 1 (S. pombe)
chr1	58445126	58445648	337	15.4656	36.997	33.7975	401	Promoter (<=1kb)	58445151	58463456	18306	1	65102	ENSMUST00000087521.12	0	ENSMUSG00000026036	Nif3l1	Ngg1 interacting factor 3-like 1 (S. pombe)
chr1	58446517	58446669	54	5.28918	7.94646	5.45596	99	Promoter (<=1kb)	58445729	58448050	2322	1	65102	ENSMUST00000151272.1	788	ENSMUSG00000026036	Nif3l1	Ngg1 interacting factor 3-like 1 (S. pombe)
chr1	58504682	58504748	27	3.51074	5.04098	2.7522	4	Promoter (<=1kb)	58483698	58504925	21228	2	18393	ENSMUST00000190695.1	177	ENSMUSG00000026037	Orc2	origin recognition complex, subunit 2
chr1	58504865	58505175	1324	32.1283	136.95	132.437	117	Promoter (<=1kb)	58483698	58504925	21228	2	18393	ENSMUST00000190695.1	0	ENSMUSG00000026037	Orc2	origin recognition complex, subunit 2
chr1	58504865	58505175	1373	33.0045	141.944	137.359	202	Promoter (<=1kb)	58483698	58504925	21228	2	18393	ENSMUST00000190695.1	0	ENSMUSG00000026037	Orc2	origin recognition complex, subunit 2
chr1	58585986	58586115	46	5.08328	7.08487	4.6472	35	Promoter (<=1kb)	58529083	58586191	57109	2	213056	ENSMUST00000038372.13	76	ENSMUSG00000038174	Hycc2	hyccin PI4KA lipid kinase complex subunit 2
chr1	58586188	58586389	811	31.008	85.0013	81.1749	102	Promoter (<=1kb)	58529083	58586191	57109	2	213056	ENSMUST00000038372.13	0	ENSMUSG00000038174	Hycc2	hyccin PI4KA lipid kinase complex subunit 2
chr1	58586543	58586628	56	5.59161	8.14413	5.64733	50	Promoter (<=1kb)	58586384	58595964	9581	1	66495	ENSMUST00000027193.8	159	ENSMUSG00000026032	Ndufb3	NADH:ubiquinone oxidoreductase subunit B3
chr1	58602664	58602721	15	3.17092	3.80101	1.57665	27	Distal Intergenic	58586384	58595964	9581	1	66495	ENSMUST00000027193.8	16280	ENSMUSG00000026032	Ndufb3	NADH:ubiquinone oxidoreductase subunit B3
chr1	58621292	58621469	68	6.34184	9.36702	6.81345	50	Distal Intergenic	58652641	58655831	3191	1	100504501	ENSMUST00000185352.1	-31172	ENSMUSG00000121483	Gm20257	caspase 8 pseudogene
chr1	58622456	58622546	40	4.75638	6.44996	4.03544	51	Distal Intergenic	58652641	58655831	3191	1	100504501	ENSMUST00000185352.1	-30095	ENSMUSG00000121483	Gm20257	caspase 8 pseudogene
chr1	58645255	58645455	53	5.54911	7.87973	5.3911	66	Distal Intergenic	58652641	58655831	3191	1	100504501	ENSMUST00000185352.1	-7186	ENSMUSG00000121483	Gm20257	caspase 8 pseudogene
chr1	58652466	58652609	43	5.04725	6.73591	4.31073	107	Promoter (<=1kb)	58652641	58655831	3191	1	100504501	ENSMUST00000185352.1	-32	ENSMUSG00000121483	Gm20257	caspase 8 pseudogene
chr1	58652767	58652918	95	7.89899	12.224	9.57341	39	Promoter (<=1kb)	58652641	58655831	3191	1	100504501	ENSMUST00000185352.1	126	ENSMUSG00000121483	Gm20257	caspase 8 pseudogene
chr1	58653478	58653581	81	7.1809	10.7752	8.17834	69	Promoter (<=1kb)	58652641	58655831	3191	1	100504501	ENSMUST00000185352.1	837	ENSMUSG00000121483	Gm20257	caspase 8 pseudogene
chr1	58677716	58677832	68	6.34184	9.36702	6.81345	67	Intron (ENSMUST00000188772.6/108812, intron 6 of 12)	58676196	58691050	14855	2	108812	ENSMUST00000188839.1	13218	ENSMUSG00000047528	Flacc1	flagellum associated containing coiled-coil domains 1
chr1	58697748	58697855	163	11.0982	19.2026	16.3491	55	Promoter (1-2kb)	58646903	58695989	49087	2	108812	ENSMUST00000188772.6	-1759	ENSMUSG00000047528	Flacc1	flagellum associated containing coiled-coil domains 1
chr1	58711462	58711921	59	5.44328	8.50004	5.99166	103	Promoter (<=1kb)	58711508	58713886	2379	1	12633	ENSMUST00000149874.7	0	ENSMUSG00000026031	Cflar	CASP8 and FADD-like apoptosis regulator
chr1	58711462	58711921	169	9.66496	19.7708	16.9054	297	Promoter (<=1kb)	58711508	58713886	2379	1	12633	ENSMUST00000149874.7	0	ENSMUSG00000026031	Cflar	CASP8 and FADD-like apoptosis regulator
chr1	58712558	58712795	89	6.69942	11.6072	8.97451	78	Promoter (<=1kb)	58713294	58733227	19934	1	12633	ENSMUST00000114309.7	-499	ENSMUSG00000026031	Cflar	CASP8 and FADD-like apoptosis regulator
chr1	58712558	58712795	168	9.63042	19.7127	16.8483	143	Promoter (<=1kb)	58713294	58733227	19934	1	12633	ENSMUST00000114309.7	-499	ENSMUSG00000026031	Cflar	CASP8 and FADD-like apoptosis regulator
chr1	58713216	58713287	33	4.17719	5.66454	3.31165	29	Promoter (<=1kb)	58713294	58733227	19934	1	12633	ENSMUST00000114309.7	-7	ENSMUSG00000026031	Cflar	CASP8 and FADD-like apoptosis regulator
chr1	58723154	58723359	419	19.9123	45.2465	41.9221	116	Intron (ENSMUST00000140940.7/12633, intron 2 of 9)	58730552	58752453	21902	1	12633	ENSMUST00000123032.1	-7193	ENSMUSG00000026031	Cflar	CASP8 and FADD-like apoptosis regulator
chr1	58724344	58724500	88	7.30552	11.5146	8.88458	63	Intron (ENSMUST00000140940.7/12633, intron 2 of 9)	58730552	58752453	21902	1	12633	ENSMUST00000123032.1	-6052	ENSMUSG00000026031	Cflar	CASP8 and FADD-like apoptosis regulator
chr1	58737416	58737563	68	6.34184	9.36702	6.81345	110	Intron (ENSMUST00000140940.7/12633, intron 6 of 9)	58730552	58752453	21902	1	12633	ENSMUST00000123032.1	6864	ENSMUSG00000026031	Cflar	CASP8 and FADD-like apoptosis regulator
chr1	58746990	58747143	198	12.6837	22.7489	19.8144	77	Intron (ENSMUST00000140940.7/12633, intron 8 of 9)	58730552	58752453	21902	1	12633	ENSMUST00000123032.1	16438	ENSMUSG00000026031	Cflar	CASP8 and FADD-like apoptosis regulator
chr1	58778392	58778555	53	5.54911	7.87973	5.3911	93	Distal Intergenic	58795374	58847503	52130	1	12370	ENSMUST00000027189.14	-16819	ENSMUSG00000026029	Casp8	caspase 8
chr1	58795338	58795442	68	6.34184	9.36702	6.81345	45	Promoter (<=1kb)	58795374	58847503	52130	1	12370	ENSMUST00000027189.14	0	ENSMUSG00000026029	Casp8	caspase 8
chr1	58795635	58795745	40	4.75638	6.44996	4.03544	66	Promoter (<=1kb)	58795477	58846754	51278	1	12370	ENSMUST00000191201.6	158	ENSMUSG00000026029	Casp8	caspase 8
chr1	58880231	58880383	68	6.34184	9.36702	6.81345	21	Intron (ENSMUST00000188624.1/ENSMUST00000188624.1, intron 3 of 11)	58903672	58907212	3541	2	70827	ENSMUST00000172685.1	26829	ENSMUSG00000026028	Trak2	trafficking protein, kinesin binding 2
chr1	58933163	58933248	27	3.96365	5.08645	2.75749	26	Intron (ENSMUST00000027186.11/70827, intron 3 of 15)	58919896	58921697	1802	2	70827	ENSMUST00000174359.1	-11466	ENSMUSG00000026028	Trak2	trafficking protein, kinesin binding 2
chr1	58937752	58937919	68	6.34184	9.36702	6.81345	107	Intron (ENSMUST00000027186.11/70827, intron 2 of 15)	58903504	58946337	42834	2	70827	ENSMUST00000174120.1	8418	ENSMUSG00000026028	Trak2	trafficking protein, kinesin binding 2
chr1	58952636	58952759	51	5.44967	7.63195	5.1733	64	Intron (ENSMUST00000027186.11/70827, intron 1 of 15)	58903504	58946337	42834	2	70827	ENSMUST00000174120.1	-6299	ENSMUSG00000026028	Trak2	trafficking protein, kinesin binding 2
chr1	58961632	58961716	27	3.96365	5.08645	2.75749	49	Intron (ENSMUST00000027186.11/70827, intron 1 of 15)	58926663	58973429	46767	2	70827	ENSMUST00000173590.1	11713	ENSMUSG00000026028	Trak2	trafficking protein, kinesin binding 2
chr1	58962660	58962722	27	3.96365	5.08645	2.75749	24	Intron (ENSMUST00000027186.11/70827, intron 1 of 15)	58926663	58973429	46767	2	70827	ENSMUST00000173590.1	10707	ENSMUSG00000026028	Trak2	trafficking protein, kinesin binding 2
chr1	58972897	58973087	350	12.3627	38.2267	35.0071	84	Promoter (<=1kb)	58926663	58973429	46767	2	70827	ENSMUST00000173590.1	342	ENSMUSG00000026028	Trak2	trafficking protein, kinesin binding 2
chr1	58973305	58973619	765	20.8792	80.3652	76.5947	182	Promoter (<=1kb)	58926663	58973429	46767	2	70827	ENSMUST00000173590.1	0	ENSMUSG00000026028	Trak2	trafficking protein, kinesin binding 2
chr1	58973784	58973881	51	4.39563	7.64903	5.18966	69	Promoter (<=1kb)	58973522	58995715	22194	1	227154	ENSMUST00000027185.10	262	ENSMUSG00000026027	Stradb	STE20-related kinase adaptor beta
chr1	59063779	59063927	95	7.81989	12.2169	9.56677	60	Intron (ENSMUST00000238601.1/73463, intron 8 of 17)	59069820	59084523	14704	2	73463	ENSMUST00000149784.1	20596	ENSMUSG00000072295	C2cd6	C2 calcium dependent domain containing 6
chr1	59068136	59068246	198	12.6669	22.7418	19.8102	40	Intron (ENSMUST00000238601.1/73463, intron 6 of 17)	59069820	59084523	14704	2	73463	ENSMUST00000149784.1	16277	ENSMUSG00000072295	C2cd6	C2 calcium dependent domain containing 6
chr1	59070948	59071110	105	8.37822	13.2757	10.5877	87	Exon (ENSMUST00000104428.1/ENSMUST00000104428.1, exon 1 of 1)	59069820	59084523	14704	2	73463	ENSMUST00000149784.1	13413	ENSMUSG00000072295	C2cd6	C2 calcium dependent domain containing 6
chr1	59117605	59117708	175	9.74726	20.4412	17.5611	62	Promoter (1-2kb)	59109871	59115958	6088	2	381259	ENSMUST00000186820.1	-1647	ENSMUSG00000038079	Tmem237	transmembrane protein 237
chr1	59119748	59119898	291	13.496	32.2702	29.1504	90	Promoter (<=1kb)	59100597	59119806	19210	2	381259	ENSMUST00000087475.10	0	ENSMUSG00000038079	Tmem237	transmembrane protein 237
chr1	59120038	59120219	461	18.4037	49.4953	46.1114	76	Promoter (<=1kb)	59100590	59120094	19505	2	381259	ENSMUST00000094917.9	0	ENSMUSG00000038079	Tmem237	transmembrane protein 237
chr1	59120354	59120512	48	4.90765	7.33825	4.89127	46	Promoter (<=1kb)	59100911	59120382	19472	2	381259	ENSMUST00000186794.6	0	ENSMUSG00000038079	Tmem237	transmembrane protein 237
chr1	59142938	59143044	163	11.0982	19.2026	16.3491	30	Promoter (2-3kb)	59120940	59145802	24863	2	227157	ENSMUST00000187825.6	2758	ENSMUSG00000079550	Mpp4	membrane protein, palmitoylated 4 (MAGUK p55 subfamily member 4)
chr1	59144687	59144766	53	5.54911	7.87973	5.3911	68	Promoter (1-2kb)	59120940	59145802	24863	2	227157	ENSMUST00000187825.6	1036	ENSMUSG00000079550	Mpp4	membrane protein, palmitoylated 4 (MAGUK p55 subfamily member 4)
chr1	59161581	59161743	220	12.1798	25.0735	22.0911	59	Promoter (<=1kb)	59120935	59161636	40702	2	227157	ENSMUST00000078874.13	0	ENSMUSG00000079550	Mpp4	membrane protein, palmitoylated 4 (MAGUK p55 subfamily member 4)
chr1	59163310	59163474	292	14.6972	32.335	29.214	86	Promoter (<=1kb)	59120935	59163389	42455	2	227157	ENSMUST00000114275.8	0	ENSMUSG00000079550	Mpp4	membrane protein, palmitoylated 4 (MAGUK p55 subfamily member 4)
chr1	59163801	59163862	34	4.43389	5.84546	3.48493	27	Promoter (<=1kb)	59120935	59163389	42455	2	227157	ENSMUST00000114275.8	-412	ENSMUSG00000079550	Mpp4	membrane protein, palmitoylated 4 (MAGUK p55 subfamily member 4)
chr1	59164090	59164213	294	14.8212	32.5432	29.4188	51	Promoter (<=1kb)	59120935	59163389	42455	2	227157	ENSMUST00000114275.8	-701	ENSMUSG00000079550	Mpp4	membrane protein, palmitoylated 4 (MAGUK p55 subfamily member 4)
chr1	59173095	59173292	233	14.2691	26.4005	23.3906	80	Exon (ENSMUST00000027178.12/74018, exon 27 of 34)	59120935	59163389	42455	2	227157	ENSMUST00000114275.8	-9706	ENSMUSG00000079550	Mpp4	membrane protein, palmitoylated 4 (MAGUK p55 subfamily member 4)
chr1	59236926	59237021	63	5.29651	8.91567	6.39297	54	Promoter (<=1kb)	59164058	59237093	73036	2	74018	ENSMUST00000163058.1	72	ENSMUSG00000026024	Als2	alsin Rho guanine nucleotide exchange factor
chr1	59237154	59237490	833	25.7763	87.2406	83.3868	150	Promoter (<=1kb)	59215651	59237226	21576	2	74018	ENSMUST00000160945.1	0	ENSMUSG00000026024	Als2	alsin Rho guanine nucleotide exchange factor
chr1	59238067	59238174	188	9.56253	21.7552	18.8443	55	Promoter (<=1kb)	59191609	59237231	45623	2	74018	ENSMUST00000159166.7	-836	ENSMUSG00000026024	Als2	alsin Rho guanine nucleotide exchange factor
chr1	59247756	59247895	233	14.2691	26.4005	23.3906	79	Distal Intergenic	59256906	59352993	96088	1	271697	ENSMUST00000160662.7	-9011	ENSMUSG00000026023	Cdk15	cyclin dependent kinase 15
chr1	59253678	59253787	40	4.73406	6.39355	4.00815	29	Distal Intergenic	59256906	59352993	96088	1	271697	ENSMUST00000160662.7	-3119	ENSMUSG00000026023	Cdk15	cyclin dependent kinase 15
chr1	59256772	59256891	53	5.54911	7.87973	5.3911	90	Promoter (<=1kb)	59256906	59352993	96088	1	271697	ENSMUST00000160662.7	-15	ENSMUSG00000026023	Cdk15	cyclin dependent kinase 15
chr1	59257011	59257082	40	4.75638	6.44996	4.03544	49	Promoter (<=1kb)	59257128	59257878	751	1	271697	ENSMUST00000162487.1	-46	ENSMUSG00000026023	Cdk15	cyclin dependent kinase 15
chr1	59270191	59270250	40	4.75638	6.44996	4.03544	34	Intron (ENSMUST00000160662.7/271697, intron 4 of 13)	59257128	59257878	751	1	271697	ENSMUST00000162487.1	13063	ENSMUSG00000026023	Cdk15	cyclin dependent kinase 15
chr1	59278634	59278706	27	3.96365	5.08645	2.75749	27	Intron (ENSMUST00000160662.7/271697, intron 4 of 13)	59298936	59352448	53513	1	271697	ENSMUST00000162906.1	-20230	ENSMUSG00000026023	Cdk15	cyclin dependent kinase 15
chr1	59315150	59315349	86	7.30404	11.2397	8.61741	46	Intron (ENSMUST00000160662.7/271697, intron 10 of 13)	59298936	59352448	53513	1	271697	ENSMUST00000162906.1	16214	ENSMUSG00000026023	Cdk15	cyclin dependent kinase 15
chr1	59315150	59315349	166	10.9561	19.5237	16.6633	147	Intron (ENSMUST00000160662.7/271697, intron 10 of 13)	59298936	59352448	53513	1	271697	ENSMUST00000162906.1	16214	ENSMUSG00000026023	Cdk15	cyclin dependent kinase 15
chr1	59316810	59316968	98	7.8854	12.4996	9.83194	110	Intron (ENSMUST00000160662.7/271697, intron 10 of 13)	59298936	59352448	53513	1	271697	ENSMUST00000162906.1	17874	ENSMUSG00000026023	Cdk15	cyclin dependent kinase 15
chr1	59319080	59319148	29	4.28294	5.3259	2.98746	38	Intron (ENSMUST00000160662.7/271697, intron 10 of 13)	59298936	59352448	53513	1	271697	ENSMUST00000162906.1	20144	ENSMUSG00000026023	Cdk15	cyclin dependent kinase 15
chr1	59334488	59334547	27	3.96365	5.08645	2.75749	49	Intron (ENSMUST00000160662.7/271697, intron 12 of 13)	59298936	59352448	53513	1	271697	ENSMUST00000162906.1	35552	ENSMUSG00000026023	Cdk15	cyclin dependent kinase 15
chr1	59339764	59339915	121	8.69935	14.8812	12.1439	77	Intron (ENSMUST00000160662.7/271697, intron 12 of 13)	59298936	59352448	53513	1	271697	ENSMUST00000162906.1	40828	ENSMUSG00000026023	Cdk15	cyclin dependent kinase 15
chr1	59341098	59341187	84	7.05731	11.1037	8.48525	53	Intron (ENSMUST00000160662.7/271697, intron 12 of 13)	59298936	59352448	53513	1	271697	ENSMUST00000162906.1	42162	ENSMUSG00000026023	Cdk15	cyclin dependent kinase 15
chr1	59341342	59341484	515	23.0138	55.0066	51.5488	83	Intron (ENSMUST00000160662.7/271697, intron 12 of 13)	59298936	59352448	53513	1	271697	ENSMUST00000162906.1	42406	ENSMUSG00000026023	Cdk15	cyclin dependent kinase 15
chr1	59354100	59354263	82	7.13457	10.9051	8.29186	120	Distal Intergenic	59298936	59352448	53513	1	271697	ENSMUST00000162906.1	55164	ENSMUSG00000026023	Cdk15	cyclin dependent kinase 15
chr1	59371446	59371576	27	3.96365	5.08645	2.75749	78	Distal Intergenic	59298936	59352448	53513	1	271697	ENSMUST00000162906.1	72510	ENSMUSG00000026023	Cdk15	cyclin dependent kinase 15
chr1	59394214	59394290	27	4.11808	5.05211	2.75749	69	Distal Intergenic	59482424	59486955	4532	1	14369	ENSMUST00000114246.3	-88134	ENSMUSG00000041075	Fzd7	frizzled class receptor 7
chr1	59394668	59394921	228	13.3081	25.8827	22.8845	91	Distal Intergenic	59482424	59486955	4532	1	14369	ENSMUST00000114246.3	-87503	ENSMUSG00000041075	Fzd7	frizzled class receptor 7
chr1	59406923	59406985	40	4.75638	6.44996	4.03544	34	Distal Intergenic	59482424	59486955	4532	1	14369	ENSMUST00000114246.3	-75439	ENSMUSG00000041075	Fzd7	frizzled class receptor 7
chr1	59414680	59414781	15	3.17092	3.80101	1.57665	42	Distal Intergenic	59482424	59486955	4532	1	14369	ENSMUST00000114246.3	-67643	ENSMUSG00000041075	Fzd7	frizzled class receptor 7
chr1	59423032	59423107	35	4.62943	5.93103	3.56669	44	Distal Intergenic	59482424	59486955	4532	1	14369	ENSMUST00000114246.3	-59317	ENSMUSG00000041075	Fzd7	frizzled class receptor 7
chr1	59423235	59423462	83	7.24755	10.9516	8.33725	103	Distal Intergenic	59482424	59486955	4532	1	14369	ENSMUST00000114246.3	-58962	ENSMUSG00000041075	Fzd7	frizzled class receptor 7
chr1	59425343	59425447	25	3.96808	4.7911	2.51593	15	Distal Intergenic	59482424	59486955	4532	1	14369	ENSMUST00000114246.3	-56977	ENSMUSG00000041075	Fzd7	frizzled class receptor 7
chr1	59449052	59449164	53	5.54911	7.87973	5.3911	37	Exon (ENSMUST00000195013.1/ENSMUST00000195013.1, exon 1 of 1)	59482424	59486955	4532	1	14369	ENSMUST00000114246.3	-33260	ENSMUSG00000041075	Fzd7	frizzled class receptor 7
chr1	59451812	59451889	40	4.75638	6.44996	4.03544	21	Distal Intergenic	59482424	59486955	4532	1	14369	ENSMUST00000114246.3	-30535	ENSMUSG00000041075	Fzd7	frizzled class receptor 7
chr1	59462706	59462868	38	4.67115	6.23864	3.86038	32	Distal Intergenic	59482424	59486955	4532	1	14369	ENSMUST00000114246.3	-19556	ENSMUSG00000041075	Fzd7	frizzled class receptor 7
chr1	59481920	59482238	1004	24.4305	104.538	100.465	93	Promoter (<=1kb)	59482424	59486955	4532	1	14369	ENSMUST00000114246.3	-186	ENSMUSG00000041075	Fzd7	frizzled class receptor 7
chr1	59481920	59482238	603	17.1533	63.9576	60.386	202	Promoter (<=1kb)	59482424	59486955	4532	1	14369	ENSMUST00000114246.3	-186	ENSMUSG00000041075	Fzd7	frizzled class receptor 7
chr1	59483871	59484030	159	7.45439	18.7905	15.9506	55	Promoter (1-2kb)	59482424	59486955	4532	1	14369	ENSMUST00000114246.3	1447	ENSMUSG00000041075	Fzd7	frizzled class receptor 7
chr1	59516291	59516579	95	7.72543	12.2237	9.57337	47	Promoter (<=1kb)	59516264	59634509	118246	1	381260	ENSMUST00000114243.7	27	ENSMUSG00000047361	Gm973	predicted gene 973
chr1	59516291	59516579	361	18.4222	39.34	36.1032	183	Promoter (<=1kb)	59516264	59634509	118246	1	381260	ENSMUST00000114243.7	27	ENSMUSG00000047361	Gm973	predicted gene 973
chr1	59524216	59524386	113	8.72003	14.1136	11.3953	122	Promoter (<=1kb)	59524294	59552527	28234	1	381260	ENSMUST00000186434.2	0	ENSMUSG00000047361	Gm973	predicted gene 973
chr1	59535502	59535639	27	3.96365	5.08645	2.75749	26	Intron (ENSMUST00000114243.7/381260, intron 2 of 19)	59544221	59556294	12074	1	381260	ENSMUST00000185291.1	-8582	ENSMUSG00000047361	Gm973	predicted gene 973
chr1	59536315	59536376	15	3.17092	3.80101	1.57665	47	Intron (ENSMUST00000114243.7/381260, intron 2 of 19)	59544221	59556294	12074	1	381260	ENSMUST00000185291.1	-7845	ENSMUSG00000047361	Gm973	predicted gene 973
chr1	59541717	59541914	163	11.0982	19.2026	16.3491	59	Promoter (2-3kb)	59544221	59556294	12074	1	381260	ENSMUST00000185291.1	-2307	ENSMUSG00000047361	Gm973	predicted gene 973
chr1	59549125	59549248	27	3.96365	5.08645	2.75749	58	Promoter (<=1kb)	59548831	59562791	13961	1	381260	ENSMUST00000186310.1	294	ENSMUSG00000047361	Gm973	predicted gene 973
chr1	59574556	59574647	40	4.75638	6.44996	4.03544	59	Intron (ENSMUST00000114243.7/381260, intron 11 of 19)	59582396	59607805	25410	1	381260	ENSMUST00000212835.1	-7749	ENSMUSG00000047361	Gm973	predicted gene 973
chr1	59574764	59574844	27	3.96365	5.08645	2.75749	47	Intron (ENSMUST00000114243.7/381260, intron 11 of 19)	59582396	59607805	25410	1	381260	ENSMUST00000212835.1	-7552	ENSMUSG00000047361	Gm973	predicted gene 973
chr1	59574942	59575072	82	7.13457	10.9051	8.29186	89	Intron (ENSMUST00000114243.7/381260, intron 11 of 19)	59582396	59607805	25410	1	381260	ENSMUST00000212835.1	-7324	ENSMUSG00000047361	Gm973	predicted gene 973
chr1	59584757	59584892	270	15.8546	30.146	27.0644	74	Promoter (2-3kb)	59582396	59607805	25410	1	381260	ENSMUST00000212835.1	2361	ENSMUSG00000047361	Gm973	predicted gene 973
chr1	59592482	59592688	132	9.36572	16.0058	13.2346	64	Intron (ENSMUST00000114243.7/381260, intron 12 of 19)	59582396	59607805	25410	1	381260	ENSMUST00000212835.1	10086	ENSMUSG00000047361	Gm973	predicted gene 973
chr1	59592866	59593164	231	13.4408	26.1125	23.1098	181	Intron (ENSMUST00000114243.7/381260, intron 12 of 19)	59582396	59607805	25410	1	381260	ENSMUST00000212835.1	10470	ENSMUSG00000047361	Gm973	predicted gene 973
chr1	59604061	59604195	327	18.2291	35.9111	32.7293	77	Promoter (2-3kb)	59606782	59628261	21480	1	381260	ENSMUST00000187454.6	-2587	ENSMUSG00000047361	Gm973	predicted gene 973
chr1	59609073	59609129	37	4.60989	6.09313	3.72163	32	Promoter (2-3kb)	59606816	59630303	23488	1	381260	ENSMUST00000185753.6	2257	ENSMUSG00000047361	Gm973	predicted gene 973
chr1	59613893	59614081	53	5.54911	7.87973	5.3911	114	Intron (ENSMUST00000114243.7/381260, intron 13 of 19)	59619414	59628243	8830	1	381260	ENSMUST00000191051.1	-5333	ENSMUSG00000047361	Gm973	predicted gene 973
chr1	59623438	59623607	604	28.9429	64.024	60.4517	77	Intron (ENSMUST00000114243.7/381260, intron 13 of 19)	59619414	59628243	8830	1	381260	ENSMUST00000191051.1	4024	ENSMUSG00000047361	Gm973	predicted gene 973
chr1	59663115	59663175	15	3.17092	3.80101	1.57665	27	Intron (ENSMUST00000191158.6/22218, intron 1 of 3)	59639944	59670739	30796	2	22218	ENSMUST00000185265.1	7564	ENSMUSG00000026021	Sumo1	small ubiquitin-like modifier 1
chr1	59669287	59669345	23	3.74195	4.59297	2.32877	16	Promoter (1-2kb)	59639944	59670739	30796	2	22218	ENSMUST00000185265.1	1394	ENSMUSG00000026021	Sumo1	small ubiquitin-like modifier 1
chr1	59670676	59670885	573	23.1039	60.8331	57.3004	123	Promoter (<=1kb)	59639944	59670739	30796	2	22218	ENSMUST00000185265.1	0	ENSMUSG00000026021	Sumo1	small ubiquitin-like modifier 1
chr1	59684819	59685080	1089	37.0504	113.176	108.99	135	Promoter (<=1kb)	59684971	59692666	7696	1	55989	ENSMUST00000191088.6	0	ENSMUSG00000026020	Nop58	NOP58 ribonucleoprotein
chr1	59685188	59685262	50	5.1658	7.46779	5.01567	42	Promoter (<=1kb)	59685054	59698422	13369	1	55989	ENSMUST00000189327.6	134	ENSMUSG00000026020	Nop58	NOP58 ribonucleoprotein
chr1	59716282	59716372	53	5.54911	7.87973	5.3911	61	3' UTR	59704790	59704873	84	1	100217421	ENSMUST00000158468.3	11492	NA	Snord11	small nucleolar RNA, C/D box 11
chr1	59762895	59762964	41	4.24098	6.52789	4.1108	59	Promoter (<=1kb)	59763400	59879014	115615	1	12168	ENSMUST00000087435.6	-436	ENSMUSG00000067336	Bmpr2	bone morphogenetic protein receptor type 2
chr1	59763237	59763595	407	14.951	44.0236	40.7168	71	Promoter (<=1kb)	59763400	59879014	115615	1	12168	ENSMUST00000087435.6	0	ENSMUSG00000067336	Bmpr2	bone morphogenetic protein receptor type 2
chr1	59763237	59763595	573	18.8513	60.8497	57.3168	233	Promoter (<=1kb)	59763400	59879014	115615	1	12168	ENSMUST00000087435.6	0	ENSMUSG00000067336	Bmpr2	bone morphogenetic protein receptor type 2
chr1	59764704	59764889	142	7.815	17.0663	14.2703	65	Promoter (1-2kb)	59763400	59879014	115615	1	12168	ENSMUST00000087435.6	1304	ENSMUSG00000067336	Bmpr2	bone morphogenetic protein receptor type 2
chr1	59789103	59789272	119	9.06134	14.6787	11.9465	66	Intron (ENSMUST00000087435.6/12168, intron 1 of 12)	59763400	59879014	115615	1	12168	ENSMUST00000087435.6	25703	ENSMUSG00000067336	Bmpr2	bone morphogenetic protein receptor type 2
chr1	59874187	59874252	27	3.96365	5.08645	2.75749	38	3' UTR	59850665	59852351	1687	1	12168	ENSMUST00000190659.1	23522	ENSMUSG00000067336	Bmpr2	bone morphogenetic protein receptor type 2
chr1	59883842	59883982	163	11.0982	19.2026	16.3491	90	Distal Intergenic	59913006	59985346	72341	1	72750	ENSMUST00000036540.11	-29024	ENSMUSG00000041040	Fam117b	family with sequence similarity 117, member B
chr1	59912700	59913085	1244	30.2561	128.891	124.492	223	Promoter (<=1kb)	59913006	59985346	72341	1	72750	ENSMUST00000036540.11	0	ENSMUSG00000041040	Fam117b	family with sequence similarity 117, member B
chr1	59913765	59913865	70	5.13782	9.65905	7.09665	26	Promoter (<=1kb)	59913006	59985346	72341	1	72750	ENSMUST00000036540.11	759	ENSMUSG00000041040	Fam117b	family with sequence similarity 117, member B
chr1	60035222	60035346	53	5.54911	7.87973	5.3911	81	Intron (ENSMUST00000027172.12/70375, intron 1 of 10)	59991124	60028229	37106	2	70375	ENSMUST00000189776.1	-6993	ENSMUSG00000026018	Ica1l	islet cell autoantigen 1-like
chr1	60042846	60043108	69	6.53965	9.53259	6.97422	63	Promoter (<=1kb)	59989068	60043087	54020	2	70375	ENSMUST00000027172.12	0	ENSMUSG00000026018	Ica1l	islet cell autoantigen 1-like
chr1	60042846	60043108	166	11.1174	19.4673	16.6081	134	Promoter (<=1kb)	59989068	60043087	54020	2	70375	ENSMUST00000027172.12	0	ENSMUSG00000026018	Ica1l	islet cell autoantigen 1-like
chr1	60043168	60043466	69	6.53965	9.53259	6.97422	46	Promoter (<=1kb)	60020791	60043184	22394	2	70375	ENSMUST00000186970.1	0	ENSMUSG00000026018	Ica1l	islet cell autoantigen 1-like
chr1	60043168	60043466	82	7.19361	10.8522	8.25287	139	Promoter (<=1kb)	60020791	60043184	22394	2	70375	ENSMUST00000186970.1	0	ENSMUSG00000026018	Ica1l	islet cell autoantigen 1-like
chr1	60073562	60073725	27	3.96365	5.08645	2.75749	132	3' UTR	60083085	60085762	2678	2	57750	ENSMUST00000147413.1	12037	ENSMUSG00000026019	Wdr12	WD repeat domain 12
chr1	60097619	60097755	298	13.9003	32.9635	29.832	67	Promoter (<=1kb)	60093998	60097697	3700	2	57750	ENSMUST00000133767.1	0	ENSMUSG00000026019	Wdr12	WD repeat domain 12
chr1	60097893	60097956	90	6.7315	11.6597	9.02552	31	Promoter (<=1kb)	60069785	60097908	28124	2	57750	ENSMUST00000027173.14	0	ENSMUSG00000026019	Wdr12	WD repeat domain 12
chr1	60098133	60098363	298	13.8837	32.9351	29.8039	89	Promoter (<=1kb)	60088041	60098135	10095	2	57750	ENSMUST00000141417.2	0	ENSMUSG00000026019	Wdr12	WD repeat domain 12
chr1	60098443	60098550	122	7.99365	15.0131	12.2727	72	Promoter (<=1kb)	60076868	60098645	21778	2	57750	ENSMUST00000117438.7	95	ENSMUSG00000026019	Wdr12	WD repeat domain 12
chr1	60152871	60152964	40	4.75638	6.44996	4.03544	59	3' UTR	60141448	60148027	6580	1	241066	ENSMUST00000132949.2	11423	ENSMUSG00000026017	Carf	calcium response factor
chr1	60155214	60155333	40	4.75638	6.44996	4.03544	81	Distal Intergenic	60141448	60148027	6580	1	241066	ENSMUST00000132949.2	13766	ENSMUSG00000026017	Carf	calcium response factor
chr1	60180232	60180736	911	21.1161	95.1507	91.1982	102	Promoter (<=1kb)	60180599	60338328	157730	1	269198	ENSMUST00000160834.7	0	ENSMUSG00000073664	Nbeal1	neurobeachin like 1
chr1	60180232	60180736	926	21.3456	96.5934	92.6226	265	Promoter (<=1kb)	60180599	60338328	157730	1	269198	ENSMUST00000160834.7	0	ENSMUSG00000073664	Nbeal1	neurobeachin like 1
chr1	60180847	60180931	38	3.67236	6.26938	3.89003	21	Promoter (<=1kb)	60180599	60338328	157730	1	269198	ENSMUST00000160834.7	248	ENSMUSG00000073664	Nbeal1	neurobeachin like 1
chr1	60272638	60272713	98	7.9273	12.4888	9.82135	31	Intron (ENSMUST00000160834.7/269198, intron 34 of 54)	60278770	60291929	13160	1	269198	ENSMUST00000159344.1	-6057	ENSMUSG00000073664	Nbeal1	neurobeachin like 1
chr1	60274029	60274089	82	7.13457	10.9051	8.29186	28	Intron (ENSMUST00000160834.7/269198, intron 34 of 54)	60278770	60291929	13160	1	269198	ENSMUST00000159344.1	-4681	ENSMUSG00000073664	Nbeal1	neurobeachin like 1
[truncated: 126,849 more rows]

## Sheet: Ngn3-peaks
seqnames	start	end	score	signalValue	-log10( pValue)	-log10(qValue)	peak	annotation	geneStart	geneEnd	geneLength	geneStrand	geneId	transcriptId	distanceToTSS	ENSEMBL	SYMBOL	GENENAME
[truncated: 136,708 more rows]

[truncated: 2 more sheets: DAR-Gain, DAR-Lost]
